# Supplementary material for: RNA sequencing least shrew (Cryptotis parva) brainstem and gut transcripts following administration of a selective substance P neurokinin NK1 receptor agonist and antagonist expands genomics resources for emesis research
Source: Front Genet. 2023 Feb 14;14:975087. doi: 10.3389/fgene.2023.975087 (PMC9972295; doi:10.3389/fgene.2023.975087)
Supplement: Supplementary file 2 [file Table9.XLSX]

## Sheet: AdditionalFile9
16,720 Shrew Transcript Sequences
geneName	geneDescription	species	ensGeneId	ensTranscriptId	ensProteinId	transcriptType	seq
MYO1G	myosin IG [Source:HGNC Symbol;Acc:HGNC:13880]	human	ENSG00000136286	ENST00000258787	ENSP00000258787	protein_coding	TCAGTGGTGCAGGAGTGTGGGGACAGGAGCATTGGGGCAGAAGCACTGAACAAGGAGCACTGTGATAGGAGCACCGTCTCGGGGAGCCAGGGTGACAGGACAATATCCGTGACAGTGGTGCCTCTGAAGTGAGAAATGGGGTGGTGGGTACTGCTGCCCCGGACTGACTGGTGTCGGGGATCTGTTATGCTTTCCTAGCAGCCGCAGCCTCAGGCCCCTGCTCACCTCACCGCTGCAGCCCCCTTTGGACTGCTATGGGGCTAGAGGGGCCCCAGTGCTTCCGTCCCAGTGCTCGGGCCTGCAATGGTGGCCACCCCAACACTGCCCTATCCCTGGCAGGAGCCCTTCTATGTTCGCTGTATCAAGCCCAATGAGGACAAGGTGGCCGCGAGGCTGGAT…
	NIMA related kinase 8 [Source:NCBI gene;Acc:491171]	dog	ENSCAFG00000018792	ENSCAFT00000029828	ENSCAFP00000027721	protein_coding	TGACCATCAAGCACGTGGCCTGTGGTGACCTCTTCACTGCCTGCCTGACGGACCGAGGCATTATTATGACCTTTGGCAGTGGCAGCAGCGGGTGCCTGGGCCATGGCAGCCTCAATGACATCAGCCAGCCCACCATTGTGGAGGCTTTGCTGGGCTATGAGATGGTGCAGGTAGCCTGTGGGGCCTCTCATGTGCTGGCCCTGTCCACTGAGCGAGAACTCTTTGCCTGGGGCCGTGGGGATGGAGGCCGGCTGGGACTCGGCACCAGAGACTCCCACAGCTGCCCCCAGCAGGTGTCCGTGCCCCCGGGACAGGAAGCTCAGCGCGTCCTCTGCGGCATTGACTCCTCCATGATTCTCACTGTGCCTGGCCGGGCCCTGGCTTGTGGGAGCAACAGGT…
GCHFR	GTP cyclohydrolase I feedback regulator [Source:VGNC Symbol;Acc:VGNC:41146]	dog	ENSCAFG00000029586	ENSCAFT00000045253	ENSCAFP00000042885	protein_coding	ATTGGCCAGTCGCGCGGTCACCGGCACCGCCACCGCTCGAGGCCCGAGTAACGGGAGTCGACGCGGAGGGTCGCTATTCCGGAGCCCCGGGCTGCCGTCAGCACCGGACACAGCCGCGCGCACCATGCCCTACGTGCTCATCAGCACCCAGACCCGCATGGAGGTGGGTCCAACCATAGTAGGTGACGAATACTCGGACCCAGAACTGATGCAGCATCTTGGGGCCTCCAAAAGAAGCGTCCTGGGAAACAACTTTAGTGAGTACTACGTCGATGACCCGCCTCGCATCGTCCTGGACAAGTTGGAACGCAGGGGCTTCCGGGTGCTGAGCATGACGGGAGTGGGCCAGACACTGGTGTGGTGCCTGCACAAGGGGTGACCCCTCCCCCAGAGGAGCCG…
APLP2	amyloid beta precursor like protein 2 [Source:HGNC Symbol;Acc:HGNC:598]	human	ENSG00000084234	ENST00000278756	ENSP00000278756	protein_coding	CTCCTTGGCCTTCTGGAAGCGTGCGTGCTCATTGTCATCGGCAGACGTCTCGAAGTACACGTCCACGTCACTGGTAGGCAGCGGAGTGGGGGGCATCATCGTCTTACACACAGCCATACAATAGTCCTCAGACTCAAAATTGTTCCTGTTGCCTCCGCAGCCGCCATATATAAAGCGCACGCACTTGCCCTGGGCGAGGTCGAAGTACCAGCGAGGCATCACGGCCCGGCAGGGCCCCGTCATGGCCTCCTGGGAGCAGACAGCTTGCGCATCGTGAGCTGCCTCCTTCTCTGAGACCCGGCTGGGCTCCGTGGGCT
CEP95	centrosomal protein 95 [Source:HGNC Symbol;Acc:HGNC:25141]	human	ENSG00000258890	ENST00000553412	ENSP00000450906	protein_coding	TAGCATCTTGAGGCCACATCTGGCTGTGTGCAAGGCAAACGCCCTACCCGCTGGGCTATCACTCCAGCTGTACTCAGGTCTTCCTCCTGGCTCTGCTCAAGGATCACTCCTGATAATACCAGGGATTAAGCCCAGTCTGCTACATGCAAAAAAGCACCTTATTTTCCATATAATCTCTCTGGCCCGAAGGGTATCATTGAAACATTCAGTTTATACCTCTAGGAAAATTAACCATGAATTTAATTTTTATGACTACTGACAGATATTTAAAAGACTATTTGAAGAAGGTTTACAAATTCAGAAACAAAGATTACGAGACCTAAGAAACTATGCCAAGGAAAAGCGAGATGAGCAAAAGAGACGACACCAGAACGAACTGGACTCCTTGGAGAACTACTA…
SCARB1	scavenger receptor class B member 1 [Source:VGNC Symbol;Acc:VGNC:45898]	dog	ENSCAFG00000006968	ENSCAFT00000011181	ENSCAFP00000010357	protein_coding	CGTGTGCAGGGCTGACTCCTGTCGGGGCTCAGGGACCTTATGGGTGCTGGGGGTTGAACCCTGGTGGGCCATGTGCAGTCAAGCCCCTCCCCACCATAGTGTCTGTCTGGCCCCAGAGGTTTAAGACAGCTTGTGCCCTCACAAGCTGGGGCTGTAGCTCGGCAGTGGAGACTTGCCTCGTATGTCCCCAGGCTGCAGGGGACGGGCAGGGCAGGTTCCTCAGACACCCTCCGCCTTCCTGCTGTTTCCCTGGCACAGTTCCAGCCTCAGAGTCACTTCTGGCCCAGAGGGCTGCCAGAGCTCCAGCCATTGTGTCTGCTTCCAGCCAGGCTCCTTTCTCAGGGCACTAGCTCCGTTGAGCCCATGTTTTGTTACAGTCGCCACCGCGCGGCCCCCACC…
PRIMA1	proline rich membrane anchor 1 [Source:NCBI gene;Acc:101680960]	ferret	ENSMPUG00000003390	ENSMPUT00000003425	ENSMPUP00000003359	protein_coding	GGAAGGAAGGAAGGAAGGAAGGACGAGGAAGGAAGGAAGGAAGGAAGGAAGGAAGGACGGAAGGACGGAAGGAAGGATGGACGGACGGACAGTTTTCCGCCCTGTCTCACTCCTCTCTGGGCTGACAGTGCCTTCGTGCAGTGACAGACAGACAGACAGACAGACAGATGGACAGGCCATTTTAGACAGCCACAGGGAGACAGCCCCAGGTTGAGCAGGAATGCGTGGACAGCTTCACGCTGGTGCTGCCACGGGTGCCCCATGCAGGGAGCCGGACTCCGCCTGGGGGGCTGAGCTGCCCCTGCTGCAGGTGAACCAGGTTCTCCATTCCCAGGAAATGGTTTCTTCTTCCCCAGGTCCGAGGCCACGAAGTCCCAGCCACAGCCAGCATCAGCCCTG…
INTS13	integrator complex subunit 13 [Source:HGNC Symbol;Acc:HGNC:20174]	human	ENSG00000064102	ENST00000544548	ENSP00000446183	protein_coding	GCTACACCCACTGATCTGAGGGGCTACACCCACTGTTCTGAGGGGCTACACCCACTGATCTGAGGGGCTACACCCACTGATCTGAGGGCTACACCCACTGATCTCAGGGGCTACACCCACTGATCTGAGGTTACACCCACTGATCTCAGGGGCTACACCAACTTATGAGGGCTACACACACTGATCTGAGGGGTTACACCCCCTGACCGGAGAGGTTACTTTCACTGTTCTGGGGAGCTATACCCACTGATCTGAGGGTTATACTCACTGATCTGAAGGGCTACACCCACTGATCTGAGGGGCTACACCCACTGACCTGAGGGGCTACACCCACTGACCTGAGGGGCTACACCCACTGACCTGAGGGGCTACACCCACTGATCTGAGGGGCTACACCCA…
AFF2	AF4/FMR2 family member 2 [Source:HGNC Symbol;Acc:HGNC:3776]	human	ENSG00000155966	ENST00000286437	ENSP00000286437	protein_coding	TCTGCCAGAGGATCCTCCGCGACGCAGAAATGTCAGTGGCAGCCATGGCCCTTTCAATCAAGACAAGAGCATCCCTATGATTGGACAAATCACCTGTACCAAATCCAAGAGAAGTGAAGGCAGATTTTGTGCAACCTTCAAAGGAATATCCGTAAATGATGGAGACACTACCAGGAAGCCAGTTTCTGCCACCATCACTGTCACCACCAACACTGCTCTTACCACTGCCGTGGTCAATTCTACTGCTCTCGTCTCAGCTACTGTCACAGCAACTGCCACCACCACTGCAACAGCCACTACTACAACTACTACCACTACCATTTCCACCATAACCTCCACCATCTCTACCGGCCTCATGGACAGCACTCACCTGGAGATGACATCCTGGGCAGCCCTGCC…
2700049A03Rik	RIKEN cDNA 2700049A03 gene [Source:MGI Symbol;Acc:MGI:1924217]	mouse	ENSMUSG00000034601	ENSMUST00000045907	ENSMUSP00000044701	protein_coding	AAAAAATTTTACCTATATGCCCAAATTAAGCTTTGATTCAATTTTTTAAAAGTCAGAAAATCATTTTCAGAACATGTTCAAAGACCACGATGGAACGGGAGACTTGGTTTTATGCCAAGGGAAGTTATGTTGAAACTGGTGATACCAACTCTCTGCTGGGGCTCCCACGTGTCCACTCAAAAGGTGTCTGCTCCTGAGGACGCACTGTCTCCCTGCAAGGTGCTTATGCTCCGTGACTGAGAGCCGTCCTCCACGGTCACCGAGGGCAGCATCACAGACATCTTGGCGGGTGCCTGTGACGTGCACGGTGGAACTTCTTTCCCGCCTGTAAATACAGATGCAAGGTATCGACTGGGCTCAATCTGTGTCCGATCCATATCACCTTGTTGCTGAGAAAGT…
IGFBP6	insulin like growth factor binding protein 6 [Source:NCBI gene;Acc:101688172]	ferret	ENSMPUG00000006160	ENSMPUT00000006215	ENSMPUP00000006108	protein_coding	TCCCCCCTTCACCTGGCTCTTAAAGGGCCCGGCCCCCAGCCGGCGGCTACTTAAGGCCGAGGGGCTGCGGCGGCCGCACTTGCGCCGGATTGCTGGGGCCGCGTGGACAGGGTGTGCGTCCTGACCATGACCCCCTCCAGGTTGCTGCCGCTGCTTCTGCTGCTGCTAACTCTGCTGTCGCAGGCGGGAGGGGCAGCAGTGTGGAGTCTACACCCCTAACTGTGCCCCGGGCCTGCAGTGTCACCCACCCGAGGAAGAACAGGCGCCTTTGCGGGCGCTGCTGCAGGGCCGGGGCCGCTGCGTCCGGGCGCGCACGCCCTCCGGGGAGAACCCGAAGGAGGGGAAGCACCAGGCAGGCTCCACTCGCGCCCATGACGGGAACCGCCGAGACCAGCAGAG…
NCAPD3	non-SMC condensin II complex subunit D3 [Source:HGNC Symbol;Acc:HGNC:28952]	human	ENSG00000151503	ENST00000534548	ENSP00000433681	protein_coding	CTCGCACGAGGGCTGGGACACTCTCTTTGGCGAGCTCTTCATGCTGTAAGCAGAGCTTACCCAATGTAATGATGGCATGTGCTCTTATCACGGAGGGCATGGCATAGCCTCGGACCTGAGGTGGTAGCTGAGAGGCAGGGGCTTCACTGCTGCTTTGAGTGGCAGGGACAAAGTCTGCATCGGCAGAAGCAGCCAGAATGGACTGAATAAGAAGGAAAGTTCTTTTCTCTACCCTGGTAGGGCAGAGCTGGGCAATATCACCTAAGGTAAAAATGTACTTTACCAACAGATCTTCATCCAAATGCCCAGTTCCATCTTCCTTCAGGACTATGTCGGACAAGCGGTGGATGCATGTGGAAAGGATGGCCCCACACACCTGCTGCAGCAATTCCTGTTCCT…
SAP30BP	SAP30 binding protein [Source:HGNC Symbol;Acc:HGNC:30785]	human	ENSG00000161526	ENST00000584667	ENSP00000462116	protein_coding	TTTTTTAAGAAAAAGCACTTTTAATGGGGCAGCACCCCAGGCGGTGTGTGGACGCCGTCCACGCTCCCACACCCTGTCTCTCGCAATGCCACCGGGGCGGCTGCCCGGGCACAGCTGGGCAGCAGGTCCTGTCCTGCAGGGCACCACGGGCCCCTGGCGCCTGGTCTCCGGCTCGTGTCCTGGCGCCCGGAGTGGCCCCTCCACCCGGGAAGGGAGAACGTCTCTGGCTCACATCCCGGCATCCGGTCACTGCTTGGCTTTCTTCACGATGGTGCCCACGGCCGAGATGACGGTGGTCTTGGAGCCGCTGGCGCTGGTGGTGACGGTGACGACGGCCGGCAGGGTGGCGGTGGTGGTGAGGATGGCGGGCTGAGCGATGCTCGTCACGGGCACGGCCGA…
RTL9	retrotransposon Gag like 9 [Source:HGNC Symbol;Acc:HGNC:29245]	human	ENSG00000243978	ENST00000540313	ENSP00000441452	protein_coding	AGAAAGTCACATCTTCTGGGGGATTGTGTGTGCCACCAGTAAAGAACGCAAGCCTGGAAAACACGTTCACATCGCAAATGAAAGCCAAAGTCTCTGGAAAAACATTTGCCTCTCACATCAATGTCCCAGCCTCTGGATCAAAGTCTACATCACATGCGACTACCACGGCCCCCCAAAAAAAACTAACACGAGAGGAAGTGCCATCCTTCGGCATGCTGACCCCAGGTCTCTGTTACCTTCTAGAAGAGTACAAAACTCAACGTTCAAGCCCCAAAGAGGAGGAGACAGAGACCAGTGAGGAGAAAAAAATTAGGGTTTTTTTGAATAATTCAGAAAAAATGGCATTCCTGATCTCTCTTCTTCTGGGAGGAGCGGAGAGGTGGTCTATTTTGCAGATGG…
ADCY3	adenylate cyclase 3 [Source:HGNC Symbol;Acc:HGNC:234]	human	ENSG00000138031	ENST00000405392	ENSP00000384484	protein_coding	GGAGAGAAGCCCACCCAAGGCCTGGAGCCACGCCCCGGCCTCTGGCCAGCAGCAGCTTAGAGACCTCTGAGTGCAGACCTGCCGCCCGAGTGCGCCGCGCATCCACGCTGCCAGGAAAGGTGCGGGAAGACGAATCGTACGTGGGCCGGTCCAAGTTGAATATAGCTTTTAATAAAACTTCTTGTCTTTACAATACCTGTAAATTCTCTGTTAAAGCAGTAGCAAAGGCGACTGTAGCAAGAGCTCGAAAGGCAAGGCAGTGTCGGAAGTGTTTTTGAACAGAAGGTTAAAAATATAAATGTCAAAGATCTGTCGATATAGTTTTCTCTCAGAAATAGACCCCTCTCCCCCGCCCCCGGTGGAAGGAATATTGCACTTTCTGCTCTCAGGACTAAGGTG…
EXOSC7	exosome component 7 [Source:HGNC Symbol;Acc:HGNC:28112]	human	ENSG00000075914	ENST00000265564	ENSP00000265564	protein_coding	CTCCTTTGCTCTCTATCTCTTTCTCTCCCTTCTCTTACACACTGTGGCTTTCAATACATAAGAAAAATATATACAAACATGCGCCTATGAGGAAAAGTCCGATGCTCACAGCTGCTGCTAGGAGGCCATGCCGGTCACCCCAGGAACCCCACTTTCTGTCTCTGGGCTCCCAGGCTTTCTTCTTTGTGCAACAGGCTCTGCAGGGACACGTGCAGCACCTTACCCACTCGCTTGCCGGTCTCCATCATCTCGAAGATGCTCTCTGGGTCCAGGCTGCCCTTCCCCACTTTCCTCATGCACGTCACAACTCCTTTGCTGGTCACGGACACCAGCAAGCTGGCCAAGGAGCAGGCCTCCTCCTGGAGAGTAGCGTCCACCACGTGCCGATAGCCAATCTTG…
UQCC2	ubiquinol-cytochrome c reductase complex assembly factor 2 [Source:HGNC Symbol;Acc:HGNC:21237]	human	ENSG00000137288	ENST00000607484	ENSP00000476140	protein_coding	ACGATCCGGGCTCAAAATGGCGGCCGGCCGTTACCGGCGTTTCCTTAAGCTCTGTGAGGAGTGGCCCGTGGACGAGACCAAACGGGGCCGGGACTTGGGTACTTACCTGCGGCAGCGGGTAGCACAGGCCTTTCGGGAGGGAGAGAACACCCAGATCCGGGAGCCCGAGGCCTGCGACGAGATGTATGAGAGCCTAGCAAGGCTCCATGCAAACTATTACAAGCACAAGTACCCTCGTCCCAGAGACACCAGCTTCAGCGGCCTGTCCCTGGAGGAGTACAAGCTGATCCTGTCCACAGACACCTTGGACGAGTTTAAGGACATGAACAAAAGCTTGTGGAAGAAACTGCCATAAAATCTACAATGTATGCTGAAATTGATCTTCAGGAATGCTATTTA…
		dog	ENSCAFG00000030939	ENSCAFT00000050203	ENSCAFP00000042971	protein_coding	ATATATACATATATATGTATATATATACATGTAAAGAAATAGTTCAAGTAGAGCTTTTGAAATTCACAGGCATGTGTTTTCATCCAAAGGCAGCAGTCCCCTTTCTTAACTCAAAATATCTAAAAATAAGAAAGTGCCATTTCCTTCTGTTTGGTCCCTCAGTCCCATTTCACTGGTAGGCCTGCACTGACTCGTATCCAAACGCTCTTTGCTGAAAGACTGTCAGAGATAAAAACCAGAGCATCCTGACTATAAGGGAGGTGGCCACTACAGTGGTCAGGTCTTATCTATGAAGTTAAATCTTTGCACTTTGATCAAATCAGTTCAATTTGGCTTCCCTATTCCTCATTAACCATATGGAACAAAATGATATCTTGGAAATCCTCAATTCAATATTTT…
SCAMP3	secretory carrier membrane protein 3 [Source:HGNC Symbol;Acc:HGNC:10565]	human	ENSG00000263290	ENST00000573013	ENSP00000458542	protein_coding	TAACTGGGGGGAGGCTGGGGCCTGCGGGGCCCCCACCCCGCCTAACTGGGGGGAGGCTGGGTCCCACTGGGCCCCCACCCCGCCTAACTGGGGGGAGGCTGGGTCCCGCTGGGCCCCCACCCCGCCACAGTCAGGTGCAGCAGTCATGGCCGTGGATTGGGGGCGCTACACAGGAGACATCAAGTAGTGACGTGTCTCGGCTTCCCGGAGACCTCCAGGACAGGGGCCTCATGGGCACCCTCAGGCGGCAGGGCAGGCACCCCCGCGGGGGTCAGGGGGCCCGGAAGGCATTTTCTGCAGCCCCAGCGGCTGCGTTGGCCGCAGCGGTTCGCACAGCCGGGTTGGAGAAGACACCGGCTGCGAACTCCTGCTGGGCCTTCTGAAAGCTGGCACCGGTGC…
RNF19B	ring finger protein 19B [Source:HGNC Symbol;Acc:HGNC:26886]	human	ENSG00000116514	ENST00000235150	ENSP00000235150	protein_coding	CGGACGACGAGGCGGCGGCGGAGGGCGGCGAGGAGGTGGAGTGCCCGCTGTGCCTGGTGCGGCTGCCGCCCGAGCGGGCCCCGCGCCTGCTCAGCTGCCCGCACCGCTCGTGCCGCGACTGCCTCCGCCACTACCTGCGCCTGGAGATCAGCGAGAGCCGCGTCCCCATCAGCTGCCCCGAGTGCAGCGAGCGCCTCAACCCGCACGACATCCGCCTGCTGCTGGCCGACCCGCCGCTCATGCACAAGTACGAGGAGTTCATGCTGCGCCGCTACCTGGCCTCGGACCCCGACTGCCGCTGGTGCCCGGCCCCCGACTGCGGTTATGCTGTTATAGCATATGGCTGTGCCAGCTGCCCAAAACTGACCTGTGAGAGAGAAGGCTGCCAGACTGAGTTCT…
AMY1C	amylase, alpha 1C (salivary) [Source:HGNC Symbol;Acc:HGNC:476]	human	ENSG00000187733	ENST00000370079	ENSP00000359096	protein_coding	AATTGCAATAAATGGATCTTCGGCTGTGTTACTAATTCTCTGCATATATGATTTTAATTAAAATGTTTACAATTTGGATTCAGCATGAATTGCAATAAATGGATCTTCGGCTGTGTTACTAATAGAAAAGTGAGCTTTACCATCACCGGAAACATAGATTTTAATTCCTGTACACTTGTCACCAATTTTATCTCCAGAAATAACATCACAGTATGTGCCAGCAGGAAGACCAGTTTGCAAAGTTAGAGATAGAGGCCAGTCATCATTATTGAAGACAATGAATCCTTTATTTCCTCTTCCAAAAGCTACTTGGTTGCTACCATTATCCCACCAATTTGCAAAAGGCTGGCCATCAACTACATTACGGAACATAACCATGTTCCTTATTTGACGCCATCT…
LEXM	lymphocyte expansion molecule [Source:HGNC Symbol;Acc:HGNC:26854]	human	ENSG00000162398	ENST00000371273	ENSP00000360320	protein_coding	GTAACCCCAGAGTTTCACCAGGTGTGATCAGAGGCCATATGGGATGTGGGGATCAAACACAGGTCAGCAGCGTGCGAGCTAAGTCAGAGGGAATTTGAAGGATTGTACAACATCGTGTGGGTTTTGTGACTGGGCCAGTGTGTCCAGCTCCTGTGCTCTAGAGAGCACGTAAACCTGCCACCCTACCTCATCTCTCTGGGACGAAACGTGAAACGAAGCTCAGGCCGTGGTGACCGACCCAAGGCCCATCTTTGGGCTACCTGGGGTGCCCACAAGCCTGACCCCACAGGTGGGTGGTGTCCCTGAAGTTGCACATTGCCTGGAGCTCAGGGGCCTCCTCCCAAGAACTTGGCCCTGCTGAGCTCCCCAGGACAGAGGGGGAGTGCTCTGCCACCTCCT…
FGD4	FYVE, RhoGEF and PH domain containing 4 [Source:HGNC Symbol;Acc:HGNC:19125]	human	ENSG00000139132	ENST00000525053	ENSP00000433666	protein_coding	GAGAGATGGAGAGAGACGGGGAGAGAGGAGAGCGGTGGCGGGAGGCGCAGCACCATGTGGCAGCCCTGGACTCATGGGCGGGAGGGATGAAGATGCCAGTGCCGAGTCTCACACATGAACGTGTGCACACACGCTCACAGATGCCTGCAAGCTCGCGGACACACACACATGAACACGCATTCATGCGCTCACGGATGCCGGCAAGCTCGCGGACACACACGTGCTCTGCGGTGCGGCTCACCAGGAAGAGGTGGCGCTCCTGGGCCGACGTGTTCCGCGCCGCCAGCTTCAGGATCTGCCCCTCCTTGATGAGCTCGTTGGACGGGTGGACAATGTCCTCCTCCTCGCCCAGCATCTCGTACACCTCCAGCAGCTTCTTCAGCTTCTCCATCCTCCGGA…
Arhgef11	Rho guanine nucleotide exchange factor (GEF) 11 [Source:MGI Symbol;Acc:MGI:2441869]	mouse	ENSMUSG00000041977	ENSMUST00000152006	ENSMUSP00000122166	nonsense_mediated_decay	CCCAGGACAACTGGGTCCCAGGGAAGCCCTTCTGCCAAGGGGCCAAGGTGCCTGCCCAAGGTTGCTGCCCCCAAACACTCACTGCTCTGGGAAGAGCTTTTGGGTTTCCCGATGTACTTGAGGATGGGGTTTCGCTTCTTGTCCTCCAGGGCATCCTTTCCCTTCTTGGAATTGCAGCTCTGCTGAGATAAGACACTGGGGTTTGGGGAAGGTCCCAGCACCCAGGCCCCCAAGACTGCCCTAAGCAGAGGCCCAGCAAGGAGCCACTGCTGTCTCCAGCCAGCACTGTCTGCCCGTCTGGAGGAAGGGAACGAGCCAATCTAGCCCGGGGGTCTCTGGCTCCTCATCCAGGAGCGGTGGAGTGAGAAAGAGAAGGCTGCAGAGTGTGGGGACACAGTG…
LRRTM4	leucine rich repeat transmembrane neuronal 4 [Source:HGNC Symbol;Acc:HGNC:19411]	human	ENSG00000176204	ENST00000409093	ENSP00000386357	protein_coding	TTTTTATTGATAAAAAAAACTACACAAAATCTAATTGATAATTCTTTTAAAGGCAAGGCTATACATGATTAGAAATATATTGGTTTGGCAGTTTCATTCATTGCTCATACAACCATTGTAACCATTGTTCTTCATATACCTCTAGTCAGTTGACTAAAGAATAGTGTTGCTGTTTGTCATCTGAAGATTTTCATAGGTTCTCCTTTTGTACTTCTTAAACAGGCACAGCGAAAGCTTACAGTGATGACTACCAATCAGAAAAGATTAAAATACTGAAAAAATTGTACATGGTGTGTCTCGAAGGGTCATTTTCCCAGGTTATATTGGATTTTCATTCCAGTAGTTTTGTCAAACTTATCAGATTTGCTTCTTTGCTGTCTGTGGTAGAGCATTTTTTAA…
RCAN1	regulator of calcineurin 1 [Source:VGNC Symbol;Acc:VGNC:45436]	dog	ENSCAFG00000009559	ENSCAFT00000015181	ENSCAFP00000014048	protein_coding	CACCCCCACGACTCTTTTTTTTTAATTTATTTTTCCCCCCAGGGGAGAAGTACGAGCTGCACGCGGCCACCGACACCACCCCCAGCGTGGTGGTCCACGTGTGTGAGAGCGACCAGGAGAACGAGGAAGAAGACGAGATGGACCGGATGAAGAGACCCAAGCCCAAGATCATGCAGACGCGGAGGCCGGAGTACACGCCTATCCACCTGAGCTGAAGCGCCCGGCGCTCCGAACTCACACGCACACTCTGGGACTGTGGCCACAGCCGGCCCAGCGGGGCAGAGACTCGCATGACCCGCGAGAGCAGCCCGGCTCTGTGTCCTGGTCCTCGTGACGCCGGGGCTCCCAAGGAAAGCCCTCGCCCCCCACCCCAGGGCCCACCCCCTGAACTTAGGGCGA…
CASQ1	calsequestrin 1 [Source:HGNC Symbol;Acc:HGNC:1512]	human	ENSG00000143318	ENST00000368078	ENSP00000357057	protein_coding	AATATTATACAAGGACCATATATAAATATTTTATACTTTGTGGACCCTACTGTTTCTGCTGCTATTGTTCAACTCTACCATTTTATCAGGAAAACAACTACCAATGAGATTCAACAAGTGGGAGTAATAGTGTTTTTAATTTTCTTTCTTTTTTCCCCTTTGTTACTGGGGATTGAAACCAGGGCCTCACACATGTTTATTAAAATTTTTTTGAATGTATGTATTTTTGCAGAGTGATTGTGTTTTAATAGAACTTTATAAAAAAAAAGTAATGAGCGCTTTTGCCCAGGCACCCTAGTTTGCTGATTATTGATCTAAACAAAATAATAAATAAAACATTGATTATAACACATAACACATACTCTGTCAGGCTGATTTTGGTCCACCAACGTGTGATCA…
ARID5A	AT-rich interaction domain 5A [Source:HGNC Symbol;Acc:HGNC:17361]	human	ENSG00000196843	ENST00000357485	ENSP00000350078	protein_coding	CATTATATTACAGACCAGCCGAGCACCACACCTCACTGCATTATATTACAGACCAGCAGAGCCCCACACGCACTGCATTATATTACAGACCAGCAGAGCCCCACACCAACTGCATTGGCCAGCAGCTTCTTTTTAGCCAGTGGAGACATTATGCCGTGTGTCCCTTTGCAGTAGAAGCTTGACAGGAGCCGCTTGTAGGCCTCAGGGCAGCTGCTGGCATGGTCAGGGGGCAGCGAGGGCCGAGGACTGGGGCCCGGCCGCTCCACGCGCTCCCCAGCAGGCTCCGGGCTGCACGGCTGCGCTGGGTCAGTGGTAGCTTCTGCTTTGGTCTTTCCTGGTGGCATCTGGTCCCCCGGCTTCTCCTCCTTGGCCTTCCTGGGCCTCTCCACAGCGCCGTCG…
NUPL2	nucleoporin like 2 [Source:HGNC Symbol;Acc:HGNC:17010]	human	ENSG00000136243	ENST00000258742	ENSP00000258742	protein_coding	GGTTTCCCCTCCACCCCCCAATAATCTTTGATTTTCTTTTTGTAATGAGGAAGAAATTCTGAACATTTTTATGAAGGTGGCTCTAGAATAGACGAGAGATCAACCCTGACTTCTAAGGAAAATGGGGTTGAAGAGGGAATACAGGAGCTAAGGCCCTCTAGTGTGCAGCTGATGCCTGCTCGAGCCTCAGGACTCTCGGGGAGAACCAGGAGCAGAGTTGGAGGCAGACCCAGCAGCAGCATCAGGTGTGGCCCAAAAATCAAAAAGAAAAATCTATTAATAATTCATTTTGTTCTGTTTTATTTAGTACCAAGAAAAATATCGTATCTCAAAACCCCTGAAAAATGTCAGATCTCAAAACCCCTGTAGTTATTATTAAAAGCTTATATTCCATACGTG…
CANT1	calcium activated nucleotidase 1 [Source:HGNC Symbol;Acc:HGNC:19721]	human	ENSG00000171302	ENST00000620915	ENSP00000477798	protein_coding	GGCACCCGGGCCCGGGAGCACCCTGGGGTCCCCGGAGCCGGCACGTCTGAAGGAGCCCCAGGAGGCATGTTTCCGGTCTCTGCTGAGGACAGCACAGCCCTTGGCTCCTCTCCCTAGTGACCACGTCCGGCACACGATGAGGACACGGCCCACCATGGGGACCTCAGCGAGCCTGGGGGAAGTGCGGACGTCGCCTCCAGGGACACACTCCCAGCGCCACACGGCCACGGAACTTTCCGGAGGGAGCCAACGAAGTCAACCATACTGGAGAGGAACCTGGAGCCCTGGGGAGGGCACGGCCTGTCCCCGCCTGCCCAAGGTTCCACGAAGAAGTAGACGGCAGGCGGGTGGGGTGGGCTTGTTCCCGAGGGCGCTCGGCGCTCACCACCAGGAACTCGG…
TMEM140	transmembrane protein 140 [Source:HGNC Symbol;Acc:HGNC:21870]	human	ENSG00000146859	ENST00000275767	ENSP00000275767	protein_coding	TTTTGCTTTTTGGGGTCTGACCCCCAAAAAAAAAAAAGACAGGATTTGGAGAGATACGACAATTGATAGGGTGTTTGCCTTGTAAGCACCTGATTCTATCCCTGGCATCCCATGTGGTTGACCAAGCACTGTCAGGAATAATTTTTAATTGCAGAGCCAGGAATAACCCTGAGCCTGAGCATCACTAGATGTGGCCCCTCCAAACCAAAATAAATAAGTCAAATAATAAAATAAAGACAGTGCAACATAGGGGAAAATACTAATAAGAAAATTAACGGTGGTTCTATGTGATGAATGGAAGTTTATTTTTAGAAAATATCTTTCAGGATCATTTCCAGGATTTCAATCATGACTGTATATTACTGTTGTTATCGGGGTGTGGGGGACGTAGACATTTGC…
CDKL1	cyclin dependent kinase like 1 [Source:HGNC Symbol;Acc:HGNC:1781]	human	ENSG00000100490	ENST00000395834	ENSP00000379176	protein_coding	CACTTCACTTGATCACTTGACATCCCATTATTCGTCAATTTGCTCGAGCAGGTGCCAGTAATGTTTCCATTTGTCCGTGTTACATGCCAGTGTAGCCCAATGGTATACGCTTGCTCCAGGAATATGAAGAGCCTCAAACCGTTCATAAAAGCCCAAAGAGAATGTAAGAAGTGGAATTTCAAACACTTGGATTTTGAGAGTAAAAACTCTCCTTATGATAATGAGACCATCTATAAAGGCGAGAAGATAGGATTAAGAAAACAGAGACCAAGGAAATACATGTGGACATTTTGTTACCCCTTTTTACATGTTGCATCTAGTACATCTGGAGCACACATTTTTTTCACACATCTAATTTTGCCGCTCTAAAGTGCATTTGTATTTTGTCCATAAGCTCAG…
PELI2	pellino E3 ubiquitin protein ligase family member 2 [Source:HGNC Symbol;Acc:HGNC:8828]	human	ENSG00000139946	ENST00000267460	ENSP00000267460	protein_coding	GAGGACGGAGGAAAAGCAGATTTGCTCTTTATAAACGGCCCAAGGCTAATGGAGTCAAACCCAGCACAGTGCATGTCATCTCCACGCCTCAGGCATCCAAGGCTATCAGCTGCAAAGGTCAACACAGTATATCATACACTCTGTCCAGGAATCAGACTGTGGTGGTCGAGTACACTCATGATAAAGATACAGACATGTTCCAGGTGGGCAGATCAACAGAAAGCCCTATCGACTTCGTGGTCACAGACACAATTTCGGGCAGTCAGAATAACGATGAAGCCCAGATTACACAAAGTACCATCTCCAGATTTGCCTGCAGGATTGTCTGTGATAGGAATGAACCATATACAGCGCGGATATTTGCCGCAGGATTCGACTCTTCCAAAAACATCTTCCTTG…
NUBPL	nucleotide binding protein like [Source:HGNC Symbol;Acc:HGNC:20278]	human	ENSG00000151413	ENST00000547839	ENSP00000449918	nonsense_mediated_decay	CCCAGCATCCCATATCCAAACAACCGGTGCACTCTCTTCAACCAAGAAGCCCATAGACATACAAGGAATACCATAATTTAAGAGAGGCCTCATAAGGTTATTCTGTGATAATTCTGGACTTCCCTTCAGATTCATCATCTTTGGTATTGATGGGCCATACACATCGACATCTAACAAGCCAATGGCCTTTGACGAATCATTCGCTGCAAGTGCAAGTGCAAGATTTACTGCAGTAGTAGACTTTCCAACTCCACCCTTTCCAGAAGCCACAACTATAACTTGCTTAACGCCTTCTATTGGTTTCTGCTTTGGAAGTCCTCGGGACATGATTTGTGTTCTTCGTTTTAGGGTCTCACCCTCAGGGCCAGATAACTGGCGCCCACAGACCAACATTCGACT…
EPHA7	EPH receptor A7 [Source:HGNC Symbol;Acc:HGNC:3390]	human	ENSG00000135333	ENST00000369303	ENSP00000358309	protein_coding	TGTAACAACCCCTTCCAAATGGACAACATTTGGGTGGTCAAACTGCCCCATGATACTTGCTTCACACAAAAAGTCTCTCCTTTGTTTCTCTGTGTAACCAACTTTCAGGGTTTTGATGGCTACAGCAACATCTCTTTTTCCTGGGAGCTTCAATCGACCACTGCAGACTTCTCCAAATTCTCCTGCACCGATCACACGCTCAATTTTAATACAGGAGGCATCTAGCTCCTTGGCGAACTGATGGACAGCTCTATTTGGGTCCTCATAGGTTTCAGGGTCAATGTAGGTTTTGGTGCCTGGAAATTTAAAATGAAAGTAAAGTTCTTCGTCCCCCTCTTGGTCAGCTTTACTATATCCACAATGTCTTCTTCCAATGATGAAACCAAAGACCATAAATAC…
SGK3	serum/glucocorticoid regulated kinase family member 3 [Source:HGNC Symbol;Acc:HGNC:10812]	human	ENSG00000104205	ENST00000396596	ENSP00000379842	protein_coding	AAAATAATTTTTAGATTTTTTTTGGTACTATACTAAGATAATAAGATATTGACTCTGGTCTGCTTAAATTATTTTAAACTTTTGTTACACTGTAGTGAAACTATATATTATATTGACTCAATTTGCTATCCTATACTTAAATTCTCGTTTATGTAAAATGATTATACTGGCTCGGAATTTGCAATTCTCTACTTAAATTCTTAATTAGGCAAATATTCTAGAAAGCCCAATATCTTTTACTTAACATCTCGCCAGGAAGATAATTCTGAATAGACAGAATTTGCAACAGCAAGTATCACAATTTAGACTCTATGACAGCATACTAAACAAGAGAAAAAACCCACAGAACAAATGCATTAGTTAATATAAAATATATGACATAGAGACATTCATTTTTGG…
MUC1	mucin 1, cell surface associated [Source:HGNC Symbol;Acc:HGNC:7508]	human	ENSG00000185499	ENST00000611571	ENSP00000480333	protein_coding	CGGGGCAGGCACCCCGATTTATTCAGCATGATTTGGGGAGCCTTTTCAGGCCATTTTGGGCCCCCCAGTCCCCCAGTACCACTCCCCTTATACATCTCCAGGGCCGGGGACAGTCAGTTAGAGGCTCGCAGAGGACCTGGGACGAAGGTGCGCGTGGTCAGCAGGGTCCGAGACCCCAGCACAGGCTGGAAGGCGGGCACCGCGCCCCTCCAAGAAGGTGGCACCGTGCCCCTACAAGTTGGCTGAAGTGGCTGCAGGATTGGTGTAGGAGAGGCTGCTTCCTCCGTTGCCTGCGGACACCTCCTCATAAGGGCTCCGCCTGGTGCTGCCAGGGGGCACATAGCGCCCATGGGTGTGGTAGGTGGGGTACTCGCTCATGGGGTGGTAGGCATCACGGGG…
PLXNA2	plexin A2 [Source:HGNC Symbol;Acc:HGNC:9100]	human	ENSG00000076356	ENST00000367033	ENSP00000356000	protein_coding	GCCCTATAGAATCCTACAGAGACCCCCCACAGAGAAGCCCACAGAGAACCCACAGGGAGCTCTACAGAGACCCCCCCAGAGACCCCCACAGGGAACCCACAGAGAGCCCCTGAGAGAGCCCCACGGAGAATCCTACAGAGACCCCACAGGAAGCCCCATAGAGAGACCCCACACAGACAGACACTGACAGAGACCCCGCCAGAGGGCACCTTTAGAATGATGGGGGAGCCGGGCTTCTGGTCCAGGACCCCCGTGGGGCTGAGCAACTCGAAGGTGGGGTTGGGGTAGTAGATGAACTTGGTGTCGTTGTACACCAGCAGGGACCGCACATTGTTGAAGATGAAGCCAAACTCCTCGGGTCGCTCCACGGCGTCCAGGCCAGGCCGGTAGTCGGTGGTG…
EDRF1	erythroid differentiation regulatory factor 1 [Source:HGNC Symbol;Acc:HGNC:24640]	human	ENSG00000107938	ENST00000337623	ENSP00000336727	protein_coding	CAGCTCCAGCAGATGGAGCAGCAGCTCGACCCTCTCCAGCAGGCTGGCGCCCTTGTTGGCGGAGGCGCGCAGCAGCTGCGAGTACACCTGTTTGTTGGTCTTCAGGGCCGCGTCCTCGTCAGCGTTGCCTGCCTTCTTTTTAGTTGCAGTCAGCAGCTTGATGGACTGCAGGAGCAGGAAGGAGAAGCGTGACTCGAATATACTGAGAAGCTTGACCACCTCCTCCCGGTGGGGGCTGGGAGCGGCGTCGGCAGCCTCAGGAGGACCGATCTCTTCTTCTAGCTCCTTCCGGATGAGCTGGAACGCGTGCTTAGTCCTCACCATTATATCCAGGGCCCCGGAGAGCGTTTTTAATTTTCCGACATTGCTGTTTTGACTGGCCATCTGGAACTCGGCGAA…
CNIH3	cornichon family AMPA receptor auxiliary protein 3 [Source:HGNC Symbol;Acc:HGNC:26802]	human	ENSG00000143786	ENST00000272133	ENSP00000272133	protein_coding	CCTGTGGGTCTCATCTCGGCAGGACTTCGCGACCGATTTGGGTTTTCTTCAATTTGGGGACAGTTCCCGCCAACGTCGCCGGACGCACCTTTGCCGTTGGCTCGGCCGGCGGGGTCGCTCTATCCTCCCCGCGCATGTGGCTATTGGGCCCGGCGTCACTCTGTGCTGCCCTCCCCGCTTCTCGTAGGGGGGCCCTGGCTGCCTAGAGCCTTCCTCGCGCGGCGGGATTGGGGTCACCGCCGCCGGCATGGCCTTCACTTTCGCTGCTTTCTGCTATATGCTGTCCCTGGTGCTGTGCGCTGCGCTCATCTTCTTCGCCATCTGGCACATCATCGCCTTTGATGAGTTAAGGACGGATTTCAAGAGTCCCATAGACCAGTGCAACCCTGTTCATGCGAG…
SLC28A1	solute carrier family 28 member 1 [Source:HGNC Symbol;Acc:HGNC:11001]	human	ENSG00000156222	ENST00000394573	ENSP00000378074	protein_coding	TGTCTCCACAGCAAGGACAGACTTAAGAACAAACAGCAAAGCAAACCCACCTGCTTAATTTTATTGTGCGTGGGGCTCCCCAAGCCCAGTGCAATGTGGAACCCCCTAAACACTTGGTGGGCCCCGTGAGTCTCCGGTGGAGACAGTTAGGGGGATGTCCAGTGTCCTGTGGGGGTCTCTGGGAGTAATTGTCCAGAAGAATGAAAGTCACAGCAAACCCCAGTGTCCAGGAGAAGGGGTGAGTCCACGCCCAGTGGAAGGGAAGGGGTGGAGAGAACCAAGGGGTGTCGGGGCGGGGGCCCGAGTGCCACGTGGCAGGAGGAAGTGAAGACCAGCCCAGGAGACTGGAGAGCCCCCATGTGGGGGAGCCGACGTGGGGGGGCTCGTGGAGCACCCCCG…
SIDT2	SID1 transmembrane family member 2 [Source:HGNC Symbol;Acc:HGNC:24272]	human	ENSG00000149577	ENST00000628876	ENSP00000486114	protein_coding	CGGTCCATGGCAATGTACAGCTGCCGCATCTGGCCAAAGGGGAGGCGCCGCTTGAACTGGTCGTGCCCCGGGTAGCTGTAGGACAGGTCCCCGCTGCCTGTGCTGTCCACCAGCCCATCTGTGGATCCAGAGCCATTCTCGAAAGAGCCGTAGTTGTAACCCTCGTAAGGGGAACTTCCAGGAAAGGAATCAGCCAGGACTCGGGGGTGACCGCTCTCTGGGCAGGCTCGGTCCATGGCCACCAGAAGGGTCTTCTTCCTCTGCCTCCAGTTCTCCCAACAGGCCAGGAGGACGGTCAGCAGGTAGAAGGAGAGAAATATACCCAGACAGAAGAGCATCCCGCCGACATAGGCCTCGGACGTGACTGCGCGAGATACCAGCACTGTCAGGGTTTTCTGG…
INO80B	INO80 complex subunit B [Source:HGNC Symbol;Acc:HGNC:13324]	human	ENSG00000115274	ENST00000233331	ENSP00000233331	protein_coding	TATTCACTCCTGGGCACAGTTCTCGAAGCAGAGGTTTCTCCCCGTGACCAATCAGCAGCAGTGCTCCAGCCGCTCTCCCAGACAACAAGAGCTCGCATAGACAAAGAATTGGGGTAAGAGTCCACCCACCCTCTAACTGACAGCACCGGTAGCCAATAAGGACAATAGAACGGGCTTGACGTTATTAACCAATGAGCAGCCATCCAGAAGAGCAATATTTCTGCGGATTGGCTTGAGTTCTATTGGGGATGACGCCAACTGCCTGACCATGCCAAGTAATCCAACTGGAAGAGCCGGGATCCCAAACGTCGGTCCAAATTTTTTTTTTCTTCCTGGCTGCTTCCCAGGCGCCGCCGATGCAAGCTCTGGTGGTGTTGGGCGGGGGGCAAACTGTGTGCC…
Paxbp1	PAX3 and PAX7 binding protein 1 [Source:MGI Symbol;Acc:MGI:1914617]	mouse	ENSMUSG00000022974	ENSMUST00000023698	ENSMUSP00000023698	nonsense_mediated_decay	AATAAAAAGGGGGGGTTCCAGTTGACAGACTTCATTTAGTGATTTGGTGGGCTAGCCAAAAATCTCAGTTTTGCTCCCCCCCATATCTTGACTACACTTTTTATTTTTCCGAGTCCAAGAGGTGCAAGCTCAGAACTGTCTTCAACAAGCTCATGGAGTGGCATTTTAAAAGAGCGTTTCCAGGCATCCACAGAAGGAAGACGAGAAGGAAGCAGAGTACAATGGGAAGTCATCTTCGGGCTAGCTTGGGGAGCCGGGCCAGGAGTCTTCTCTGCCGAAATCTGTGTCTGCTAGCCCAGACCACACGTTGCCTGAGGGGATAGAAAGCTAGGACAGGTCTTTAAGAAGGTGATCTGCCCTACCTGTCTTTAAGCTGTTTCTTTACCAAATCAATAGTAA…
SEPHS1	selenophosphate synthetase 1 [Source:VGNC Symbol;Acc:VGNC:46009]	dog	ENSCAFG00000004743	ENSCAFT00000007632	ENSCAFP00000007067	protein_coding	GCAAAATGTATCTTTTTTTTTTTTTTGCTACCAATACAGACAGTTAATGGTAATGGTATTACTACAGGTATCAGGAAGGCTACAAAGTGAGAAGTGACTTTTGTTTTTGTCTTCCAAGGGCTTCCCATGCAGAGTGAAGCACTCGTGAGTAGTGAGTGGACCTTGGGGAAACGGCCTGGCCTCGGATCAGATGATGACGATGGACGGACGGACGGGCATTACACACCAGAGACGGAAGGAACCATGCAACCTTCCCTTTGGCCACTGAGCCAGCATGGTGCCCCTGACCACTTCCGCCTGTCCAGAATCTCCCATCCCGGGCGCTGGGAAGTGATAAACACACGGAAGGGACAGACGGCAGCTGCGAAGGGGCACGTGACAGTGAGGTGTGTGCTGTGG…
ACPP	acid phosphatase, prostate [Source:HGNC Symbol;Acc:HGNC:125]	human	ENSG00000014257	ENST00000351273	ENSP00000323036	protein_coding	GGTTGATGTCACAATCCCTGGGGGTTAAATCCTGAGGCATTTCCAGGGCCTGCATTAAAGTGTGTATGAAGGCGGACACAGCAAACTATTTGCTGTCAAACCCCAATTTGCTTGACACAGCTTTTCAGGAGTGAGTGTGTCTTTGCAGCAAACCCAACCTAATAACTAAAGAAAATGTTGATTTATTTAACCTCGGGGGTGGTGGTGGTGGTGGTGGTGGTGGTGGTGGTTTTGTGTGTGTGTATGTGTGTGTGTGTGTGTGTGTGTGTTTTGTTTACCCCAAGAACCAAACCCAGGACCTCACCCATGGGAGATAAGTCTACAGAGCCACATTGCCACCCCCAATCTTATTTCTTCCAAATCATTCTCTGTGTTACTCTTTCAAATTCTGCCCCCACT…
BAD	BCL2 associated agonist of cell death [Source:VGNC Symbol;Acc:VGNC:38362]	dog	ENSCAFG00000014488	ENSCAFT00000038335	ENSCAFP00000034035	protein_coding	ATGACAAAATAGACTCGGCGGCACAGACACGGGCTTTATTTGCACTTAGTTGCGAGCGTCGGCCCGCGGCGCTATCGGGGAGGGGAAGGTCCCCGTGGACGGGGGGCGGGGGGTGTCTCCAGCTGCACATTGGCCCGCTGGGCCGGGCTCGCCACTTCCGGTGCGAGAAGCGGGGAATTTTCAAAACTTCCCATGGGGCCCGAACCCTCCGAGGTCCTCGCAGATACCGGAAGGGCTCGGCCTGTGGACCCGCACGCCTCCTTCCGGAAAGGGAAAGAACCGAACCTCTCTCACTGCCGGAGACACTTCCGCCCTCAACAAAGATGGCGTCTCCGGGGCGGGAATTCCGAGAAGCCGGGCGGAAGGTCACTGGGAGGGGGCGGGGCCTCCTCTCCCCAC…
TMEM8A	transmembrane protein 8A [Source:HGNC Symbol;Acc:HGNC:17205]	human	ENSG00000129925	ENST00000250930	ENSP00000250930	protein_coding	CAGAGACCCTGACGGGACACCTGCAGGGACATGGCGATGATCAGTGAGCCCAGGAGATAGAGGACCTCTGGGAGCTTCTAAAGTAGGCTTGGCCTTCGGCTGGGGCCCCCACCTTCCTGTTGACAGACTCTGCCTGTGACCAGCTGGGCTTTCCACAGTGAGCAGCATCCCTTCTAGAGCAGCTCACGTATTTCAGGGCCGCCTTCAGCCGGGCCATGCAGAGGATGGTGACCCAGATAGCGACGCTGGAGCCCAGGAAGTCACAAAATTGCAGAGTGTCATAGCTGAGGATGCAGAATACAGCCTTCCCTGGTTGATCGCAGGCGTGGTAGAACGTAGAGAAGAACATGGTGTAGATGTAGACAGAGGCTTCCACCAGCAGGGCGCGGCGCAAAGACA…
AGAP5	ArfGAP with GTPase domain, ankyrin repeat and PH domain 5 [Source:HGNC Symbol;Acc:HGNC:23467]	human	ENSG00000172650	ENST00000581191	ENSP00000486918	protein_coding	GTGGGGCCAGAGCAACAGCACAGAGTAGGGCATTTCGGCCGCCGGTGCGTGCGGCGTAGCTGCCTCCGCGCCTAATCCGCTTCCTTCTCAGTGATGACTAATCATGTTCTATTAAACAGCGGTAATGCTGGAGGAACTCAGCTACAGAGTGTAATGAAGCCGCTATCCTCGCCGGACAGATTAGCTACAACTGATTTGACACACACCATCATAGGGGCTTCAGACCTGACAAACTCTGCGCGCTTCTGATTTATGCCGTCAAGCTGCTTGGAGAGATGAGATCGGGCGTTCCGTGAGGTGGAGGTGAAAGAAACGTGTGTGCTTCGCTGCCGTTTCGGGGGGCCTCTCGCCCCCTTCCTCCCTCCCCTCCCTCCCCTGAGCGTCCCCAATCCTTGTGCT…
CPNE5	copine 5 [Source:HGNC Symbol;Acc:HGNC:2318]	human	ENSG00000124772	ENST00000393189	ENSP00000376885	protein_coding	GGAAAGAGTTCCAGAATGGGGGGAGGCCGCTGCTGGCCTCAGGAAACCTCGCCCGTGGCCAGCTGAGGAGCCCCATGCGGCAGGAGGAAGGGGTTGGCATGCTTCATCTGCTCCCCGACGGGGCAAAGGCGGGCGAGGTCTCCGCACCCCCTGCCTTCCCCACAGCAGGGACGGAAGCTCGGGCACTGATGCCAGAGCCCGAGGAGGAGCAGGCGTGGGATGGAATAGGGCGGCCCAGAGCCAAGGCGGCCTGGGGTGAGGGGCAGTTTGGAGGAGGCTGGGACAAAGAGCCCCTCAGGACATCAGAGGCAAAGAAGGGCCAGGCTGTGGGACCACCCCTCTTGCCTCGGGCTGTGGAAACTGAACCCCACAAGGCCAAAGCGTTCCCACAGCAGGTGG…
HLA-DMB	major histocompatibility complex, class II, DM beta [Source:HGNC Symbol;Acc:HGNC:4935]	human	ENSG00000242574	ENST00000418107	ENSP00000398890	protein_coding	TTTTTTAACAGTGATTCTCTCCTTTATTGAATGCTTTATTGCTCCTGGTGTGGCCAGCAGCACCCACACTCTGCACAGGCTCCCCAGGAGGGCCTTTGACATTCCTCTTCATCGTCATCCCAGAAATACAGCCTTGGGCAGCAAATTGATCTCAAAACATTCCCAGATATGAGTTCCTCCACCAGGCTAAGGTCCACATAGGGACTGGGAGGGGACCAAGGAACTACATGAAGAAATCATGAGACCAACCCAAGAAAACTGGGGGAGTCTGAGAGTGCTTGTCAATGGACACAGCAGTCTAAGAGCGTGTTGCACGAGTAGCCACTAGGAAATGCCGCCATCTTCTGCCTAATGGGACACAGGAACATAAGTGTAGCCAGAGGAGTTAGATTTCCGCCA…
CETN3	centrin 3 [Source:HGNC Symbol;Acc:HGNC:1868]	human	ENSG00000153140	ENST00000283122	ENSP00000283122	protein_coding	TTCCGATCTGTAAATTTAACTACATTTTTGTTGATTTTTGAGGATTTTTACAGGGTCTTTAAATGTGATTTTAAAATCTAATTTTGAAGAATGAATCACTAGTAAATTCCTGAGTTTACTTGAGATTAACATCAGACAGCTAGCTTATGGAGTTGCAGCCTTAACTCACTCAACTGAACGGTTTCCTATGTTTACTCTGCATGGCCATTAACACCAGCATATCACCTAACCTGGACGTCTTCTAGTGCTAGAGCAAGATGAACTTTCTGCAATCAAGGATTAAATAAACTTAGCAGAGTATCAGCCACATATAAAGTTCATGACTAATTTTTTTCTTTCCTCCCCATCCCAAATATCACAAGACCCTAATCCAAGAACTGCTCAAAGGAAGGTACCTAG…
YBEY	ybeY metalloendoribonuclease [Source:VGNC Symbol;Acc:VGNC:53052]	dog	ENSCAFG00000012027	ENSCAFT00000019093	ENSCAFP00000017699	protein_coding	CCACAGCCTGTAGGACAACAGGCGGAGCTGGGCGGGGTTTGGGGGAGTCCTGGCCACAGCCTGTAGGACAACAGGCGGAGCTGGGCGGGGTTTGGGGAAGTCCTGGCCCCAGCCCATAGGACAACAGGCGGAGCTGGGCGGGGTTTGGGGGAGTCCTGGCCACAGCCTGTAGGACAACAGGCGGAGCTGGGCGGGGTTTGGGGGAGTCCTGGCCACAGCCCATCTCTCGTCCCAGAGTACAGAGTGTTGCTTGCGCTCATGAGCCACACGTCAGCTTCCATCAGAAGAGGTCTCGGGTCAGTGGCTGCAGCCGGGTCCCAGTGTGCCAGTTCAACTCTTCCAGGACCTGCTTCTCCTTCTGGAACATCTTCTGCCACTCTGCCTCTGTGCTGTGTGTGA…
NUS1	NUS1, dehydrodolichyl diphosphate synthase subunit [Source:HGNC Symbol;Acc:HGNC:21042]	human	ENSG00000153989	ENST00000368494	ENSP00000357480	protein_coding	TCTTTCTCACACACACACACACACACACACACACACACACATTCGCACAAGTACACATACTCATTCTTACTCTCAAGTAAGACACTTTTTTGTGTTTGTTGATAAATTATGAGGATTATGAACTAGGTGTGTACAGGGTTTCATAGGTGCTTTGTAAACATCAGAGTCACTCGGGTCCTTTTCTCCAAAAATCTGACTCGAACAATGCAACCAGGGATGACTACTTTCCCAGACGCTGTTCACAGGCTGCATATTGACAAAGGGCAGAGAAAAAGTCCTCGTAACTGATGTTTAGGTGGGAAGGCAAAGAGACAATCTCAGTCAATCTGATGTGCCAGGGAAGAAAGCCTAGTGTGCTGTCCACAGGACCAAACTTCAAGACTAAATCAGGATCAGGGA…
OSBPL11	oxysterol binding protein like 11 [Source:HGNC Symbol;Acc:HGNC:16397]	human	ENSG00000144909	ENST00000296220	ENSP00000296220	protein_coding	GCACTCTGCACACCACCGTGTTAGTGAGGTTGTGCTTTACTTCACCGGTGACCCGGTGCAGTTTGCCACCATAAAATGGCTTCGTATGGAAAGTGATGCTGGCTGAATACCCAGTCTTGGAGCAGTTGACACTGACTTTGCCACCCAGTTCTACCCAAGGAACGGTCAGAATTGACCGAGCGTACGCACAAGGCAGAGAAAATGTGTATTCTTCTCCATGTTCCAATAGACTGAGGATACCTTCTCCAACCATTGTCACGCCAATCGACATGCCTAAGAACTTGCTCTTGGTCCAGACGTGAGCGTTGACACACATCTTCTTCTCTGCACATTCCACATAAAATCCTGAGACCGGAGGATGGTGGGACACCTGCTCGGCAACAAACCTGACTGTGTAAC…
NVL	nuclear VCP-like [Source:HGNC Symbol;Acc:HGNC:8070]	human	ENSG00000143748	ENST00000281701	ENSP00000281701	protein_coding	GCTGTGAAGAACTCTGGCGCTTCCTCCCTCTCCTCTGCTCACAAACTGCTTCATGGCTATTATGCGCAGCAGCACTTTGCCAAAAGTGTTTTCCCACAGCCAGGAGGACCAGCGAGAAGAATGCCAGCGGGAGTCACTAATCCAAGCGCTCTGAATTGCTCTGGGTTCCGGACTGGTGCCAGGATGGCCATGGAGAGCTCCTCCCTGATATCTTCCAAGGCGCCGACGTCTGCCCACGTGACGTTGGGGACCGTGACGAAGCCCTCCCTCTTCGCAGAAGGCTGCACGGAGGAGAGGGCAGCCGCGAAGTCCTTCATCTCGACGCACAGCCCGTGCAGCCGCTCCTCCGGGAGGGGGTCCCGGTTTCGGAGCAAGTCCAGCAGCCTCTGCAACTCGTCC…
TUBD1	tubulin delta 1 [Source:HGNC Symbol;Acc:HGNC:16811]	human	ENSG00000108423	ENST00000325752	ENSP00000320797	protein_coding	CATTATACCACCATCATTATTGACATAATCAGGAGCATCATCAAGAATAAAGTCCAGAGAGACACCGAGCTGAGTTGGCCCAGGCAGTCATGGTCTTGGGGCCCAGATCTTTGGAATAATCTCAGAATGGGGATGGACTAAGTCCCTGCCTTCCAGAAGGCCCAGATTCACACACACACACACACACACACACACACACACACACACAACTTCGTTTGTGGGACATGCGCATTCGTTTTCGTTAGGGTGTATTTTGGCGGGGGCATTGGGGGTGAAGTGAGCATGCGCATAAGGATTGCTGAAGTTTGAAGTGATCTCAAACGGCTGATTCTGGGGCTGCCGGTTATTTGAAGCATGAGTCTCACACAAGCTCTTTCCACTGCTGCGCAGATCTAATGT…
ARV1	ARV1 homolog, fatty acid homeostasis modulator [Source:HGNC Symbol;Acc:HGNC:29561]	human	ENSG00000173409	ENST00000450711	ENSP00000416039	protein_coding	GAGTGGGCGGGATGCGCTCTGGGCTCGCTCAGCATGGAAGGGGTTGCGGGTGGGAAAAAGGACAAAATCGGGGTGTCAGCGACCTCTACTGCTACTTCAGCCTCCTGCCAGTACAGGTGTATCGAATGCAACGAAGAGGCTAAGGAGTTGTACCGAGATTATCACCATGGTGTGCTGAAGATAACCATCTGCAACTCCTGCCAGAAACCTGTGGACAAATATATTGAGTATGATCCTGTTATCATCTTGATTAATGCTATTCTGTGCAAGGCCCAAGCCTATAGGCATATTCTTTTCAATACTAAAATAAATATGCATGGAAAACTCTGCATATTTTGTTTGCTTTGTGAAGCGTACCTGCGATGGTGGCAGCTTCAAGATTCAAACCAGAAGAGTGAT…
SDR39U1	short chain dehydrogenase/reductase family 39U member 1 [Source:HGNC Symbol;Acc:HGNC:20275]	human	ENSG00000100445	ENST00000399395	ENSP00000382327	protein_coding	TGGGAAGATTGGGCTTGAGGCTGAGAGCTGGGGAACGGGGTGGAAAGGAGGCCTCTGTCTCGTGCACGAGCTCGACCTCCTGGCTGCAGGAGCCGAATGCCCTCCATCCCTGTGACCCGTGTCACCTCTGCATGCAAGTGTGCATACAGTTGCATGAGGTGGCACCGGAGCAAAAGAGCCCGGAGGAGAAACACACTGTTTTCCCACCAGGTGGCGGCACCGGCTTCGTGGGGACAGCCCTCACGCAGCTCCTGAAAGCCCGGGGCCATGAAGTGACGCTGGTCTCCCGAAAGCCGGGGCCAGACCGCGTCACATGGAAAGAGCTCGACTCGTCAGGGCTGCCCCCCTGTGATGCCGCCGTCAACCTGGCCGGGGAGAACATCCTCAACCCCCTAAGGA…
BUD13	BUD13 homolog [Source:HGNC Symbol;Acc:HGNC:28199]	human	ENSG00000137656	ENST00000260210	ENSP00000260210	protein_coding	TTTTGAGTTAGAAAAAATAAATGTGCTTTATTACAAAAGAACAAGAACAGCCCAGGACAGAGAAGCCAGTACACCCTCTGGCGGCCAGCGAGTGCCAGTGCACGCCTGCGCACCTGGGCAGGAGCCTCCGCAGTTCTGTGGGCAAACTGGCACTCCATAAGTGGCCGGGACGCGTGGACTCTGGTTACGACCCAGGCAGTTACTGCTGGTCATCGGACTGTCCCATGTCCACCCCCCCGGCCTCACAGCAGTTACATATCCTCAACACTCCACTTATAGGCCAGTTCCTCAACCGCCTTCTTGCTGGCAAGCCTGGCGAAGCGCTTCTGTTCAAATCCATTGGATCTGTCCACTCCGTCCCAGCGATATCCGGGCCAGATATTGAATCTGTTGGGAGGT…
ATP8A2	ATPase phospholipid transporting 8A2 [Source:HGNC Symbol;Acc:HGNC:13533]	human	ENSG00000132932	ENST00000381655	ENSP00000371070	protein_coding	TAGGGGGAGAATCCCCACCTCCCGACCCCCTGGAATTCCTCAAGACGGTTTACTCACGCCAAATCAACCCTTCTTAGTCTTCTCCCAGAACCAGTGGTGCCGATGTGTAAGTATTGGTGGAACATAATGCTTTTAATTTCACACCTCACAGAGCATAGCTGAATGCTTCATAACAGCATAAATAAAAATTAGGCCAAGCGCTGCAGACAGATTGGAAGGAAAGAACAACTTCCCTCTCGGCATATGCTCCAGGTTTGCAAGGGAAGAGAGAAGAACTAACTAGTGGGCTAAGGCCACAGAAAAGTGTCTTCCCATGTTTTGGCTGCTGCACCAAAGCCACTGCCCGCAAAGGTGTGTGAACCCCAGATGCCACAAACAGCCTCGACCTTCTTGGGCGGA…
FUT9	fucosyltransferase 9 [Source:HGNC Symbol;Acc:HGNC:4020]	human	ENSG00000172461	ENST00000302103	ENSP00000302599	protein_coding	TCTACTATCTCTTTAGCTCAGAGGAAAGGATTTGAAGACTCAATAATTCCTAAATATTCCCTCACTTTACACTTCATTTGTTCTTAATTTTCTAAGTCCTTTCAACACAAATTATTTACACACATTATAGAATTATGAAATAAGAAATTTTAAAGCTGGTAATTGCTTACCCACTGGACTCATAAAATAATTTCTACTTTACTGCATCAAATTTACATGTCATAAGTTATGATTATCACAACCTTTTTAGTGCAGTATTTGCTGAATATAGAAAATTCAGTATAAACTCATACTAATGATGTCTATAAAATTAACATTTACCTGTAGTTTACTAAGCATAGTCCTATACCTACAATAATTACATTTAAATATTCAGACATTAAGATAGTACCAGTTTTT…
HEXIM1	hexamethylene bisacetamide inducible 1 [Source:VGNC Symbol;Acc:VGNC:41670]	dog	ENSCAFG00000024148	ENSCAFT00000037363	ENSCAFP00000032853	protein_coding	CCACCTGGCTCTGTACTGAGGGATCACTGATGGTGGGGCTCAGGACCATATGGGGTGCCAGGGAAGGAAGCCAGGTAGGACAGTACCGCCAAACACCCTACTGGCTGTCTCTCTCCAGCCCAAATCTCCGTATTTTGCCTAAAGCGTACACTGTAGCATATAGAAACCCATTCAAAGGAAAAACCGGCAAATTAAAAACGCTCTTAATTTGCAAACCAGCAGATAAAAGTTTACACCTCCAGTGCAATCACATAAATCTATTTGGAATGAGCTCTAGAAATCACACTCAAACTAGGTTACATTTACAAATATTAAATTTATTTTAACTAGAATGGATTTAATGGTTTTCAGATTTTGGCCACCTCATAGCTCCGTTTAAGGAGGGTTTGTTTTTAAAAA…
PLEKHG3	pleckstrin homology and RhoGEF domain containing G3 [Source:HGNC Symbol;Acc:HGNC:20364]	human	ENSG00000126822	ENST00000247226	ENSP00000247226	protein_coding	GCCATAAGTAACTCCCCTGCCAGTATGGGGTGGGGAGGATTCACAGAGACCTCTCCAGGGTCACCCCAGCCCCATCTCCAGGGGCTGGTGAAAAAGGAGGTGAGCGAGAAGGCATAGGTTTGGGGGTGAGGAGAAGGCCCAGGGCAAGGGGGAAGTGGAGAGGCCTGGTGAGAGGGGCAGCGGGACAGAGCTGGCCAGGGCATCTGTCAAGGGGTGCTGGGACAGGAATGGGGTTTCAAGAAGGTCCCTGGGACAAGGGCATCTGAGACCTTTGTGACACAGAGCCCAGAGCACAGTGAGTGCCTGAGAAGAATTTGTGATTAAAGAAGACAATGGCGGTGAAGGGGTTGGGGGGAGAGGGGGTCTGCCCACCCTCCTCTTCCTGTCCAGCTCCCCCAC…
LOXL2	lysyl oxidase like 2 [Source:HGNC Symbol;Acc:HGNC:6666]	human	ENSG00000134013	ENST00000389131	ENSP00000373783	protein_coding	TTAAGCCTGAGCCTTTGGGTTCCACAAGCTCTACATCCGGATTCATCTCCGAGTCCTCGTAACTCTTCTGGATGTCTCCTTCGCACTCCGTGTCCTCCAAGCAGAAGCTGGCTTTGTGGCCCTCCGCCACCTTGGTACCATTGAGGCTCAGCAGGTCGTAGTGGGTGAATACTTCCATGCTGTGGTAGTGCCTGTGGCAATCATGCCAGATCCACGCGTGGCGGCCGTTCTTGGGCCGGAAGTCGGACTGGCCGTTGTTGTGGATCTGAGAGGAGAAGCGCAGAAGCCGGCGGTAGCCCGTGGTGGGGTTGGTGCGCGCGGCCGAGGCCGACAGGCAGTTCTCCTCCATGGCGCACTGCAGCATGAACATGGGCCGGTCCTCCAGGTAGGTGGTCTGCT…
BIRC2	baculoviral IAP repeat containing 2 [Source:HGNC Symbol;Acc:HGNC:590]	human	ENSG00000110330	ENST00000621637	ENSP00000484838	protein_coding	CAGGTGTGTTCATCATGACGGCATCTTCCGACGGTGTCTCTCCAGGTCCAAAGTGAAGGGTTGGTGGATCAGCATTTTCCTCTCCGGGAGTATCTGAAGTGGACAACAGCTGTTCAAGAAGATGAGGATATCTAGCTTGAATGTCATCAACAAACTCCTGCCCTTTCATGCGTATCAAGAACTCACACCTGGGAAACCACTTGGCATGTTCTACCCACGGATCATCTCCAGATTCCCAACACCTTAAGCCACCATCACAACAAAAGCATTTAACATCATCATTGCGACCCACACAGTAGAAACCAGCACTTGCAAGCTGCTCTGGATGAACAGGAACACTCGATGGCCAGCACATAAATGTCCTCAGCCGAGCGGCACGTGTCTGCATGCTCAGATTTG…
NEGR1	neuronal growth regulator 1 [Source:HGNC Symbol;Acc:HGNC:17302]	human	ENSG00000172260	ENST00000357731	ENSP00000350364	protein_coding	TGAAAAAAGTTATGATTTTCAAGTCATCTCTTTTATGGCAAATTTTGGAATATTTTAAATATGTATAAATTCCAAGAAATACTTTGTAGCTAAGTTAATCACTGTAGTTTTTATTTTTTTGCAGTCATTAAACTTTGTCTGTAATATAAAATTTGTTAAAGTAACAGTCATTTCCTTAAACCATAATTTTGCTTAGGATAGAAATAATATAATAGTTATGATAATTCAAAATTGATGTAGCCTAAGATATTCTTATCCCTGGTGTTTTGTTTTTATCATCTTGTACATGCCATGTAGAAGAAATAAACCAGGGTAAATATTTTTTGGTCTTATTAATTTGAGGTAAAGTGGCTAGAGAGATATATTTATATCCAAATTAGTTATTCAGGGATTGATCTG…
SREK1	splicing regulatory glutamic acid and lysine rich protein 1 [Source:HGNC Symbol;Acc:HGNC:17882]	human	ENSG00000153914	ENST00000334121	ENSP00000334538	protein_coding	CGCTCCGGCCCCCATTCTTAACCACTTTAAATATAAAACAAAATGAGTTAAAATTCCACAGAAATTCTTACCTGTGTTTTGACTGTGACCTTCTCCTTCTAGAATGGGATTTTGAGCTAGACCTGGATTTTGAACGAGTGTGGGAACGAGATCGACCGCCTTTTCTTTCAGTGCTCTTTCCAGACTCTGGGAGGAAAAAACCACTTTGCAGTGTAAGCTCAGAACAACTAAAAATCCCAGTTAATAATCAGGCACAAGTGGAATATACCACATATAGTGCAAGGGGCCTACTCTCTGTACATCCTCCTCCTGTGCAATTATCCTTCAGAAACATCCAAGAAAGTCATTGCATAAACTCGTTGAGTGCAGCCACCCTGCAGCAGTACATATAAACCAGAT…
MTERF3	mitochondrial transcription termination factor 3 [Source:HGNC Symbol;Acc:HGNC:24258]	human	ENSG00000156469	ENST00000287025	ENSP00000287025	protein_coding	GAAAGATAGAGAAATGGAAAGAAATAAAGAACCTGCCATGGAGGAGGGCTGGGGTTTTTTTTCATTTAAAAATATGTTCATTTATTCACATAGTCACATTACACGCTTACACTTGCATGTTCATCAAAACCTAAAGAGTTTTTAAAAACATTTCCAAGTCCTGCGTCGAAGCTTTGGCAATCTCTTTGCAAAAAGCCTCATCAGGCAGAGACACCAGTTTGTCCAAAGAGACGTAGCTGGGCTTCGTGGGGTCGTACTGAGCTCTCCCCAGATACCTGAGGAACAGATGTCTTTCTTTCACCTTGAACAGCCGTGCATTGAAGACCTGTGGGAAGCGGACGATGAGGTGGTGGGGTACCCCCATCTCATTGTGCACGTAATCGAACGTCTCAGTCAGTT…
DHX33	DEAH-box helicase 33 [Source:HGNC Symbol;Acc:HGNC:16718]	human	ENSG00000005100	ENST00000225296	ENSP00000225296	protein_coding	CGACCCGGGTTTGATCTCTAGCATCCCATATGGTCCCCCAACACCACCAGGAGGAATTCCTGAGTGCAGAGCCCAAGGAAAATATTTTCCTGAGCATTTCTCGGTGTGAGCCCTGCCACCCCGCAAAAAGAAGATGCACTATAGTAAGCAGATGTGTGGGAGGAGAGGGTGCCGTCTGGGTTCTCACCGGTCATCTGCCTTCCTTCACCCAACCCGATCAGAGGCCCTGCAGAAGAATGGCTAATGGCTAATGTGGCGAGGGGTTATTTATTTTAGGAAGAAAAGTGGGAACTGGGTACACTGGAAGCCAGTACATTACAAGGGCAGTGTCCTGAGTCTTGATACAAACTTGAAGATACAAATCAACCCTGACAAATGAAAGATTCCACAGCTCCTGGA…
NLRX1	NLR family member X1 [Source:HGNC Symbol;Acc:HGNC:29890]	human	ENSG00000160703	ENST00000409265	ENSP00000386858	protein_coding	CCACACACCCCACCACCACCATTAAACGACCAAGAATAACGGGTGCCCTTTCTTGAAAGCTCCAGGCAAGCAAGTGACCCGGCACGTTTTTATTTAAAGAAGAGTTCAGGTTGTATTGGAGCGAATCAGTGCACACGCTCCTCGGGGCACAGAGCGCTAAGTACCGTGGTGATGGGAAGTGGGGTGAGGGGAGAGCACCAAAGAGAGTGTCGTCCAGGGGCGCCCGGGGAAGCTCGTGCAGGGCTGCGGTAAGTGCGCCCCCTGGCGGTGGGAGCGAGTTGCCGCAGGGCTGGTGGGACAATTGGGCCGCCCAAGTGCCACATCCTTTGCCCCACGGAGCATAAGGGAGAAGAGGCATGTTCCATGCCCCTGGATGGAGCAGACCCGGCTGTCTGGCAC…
ATP10A	ATPase phospholipid transporting 10A (putative) [Source:HGNC Symbol;Acc:HGNC:13542]	human	ENSG00000206190	ENST00000356865	ENSP00000349325	protein_coding	TCAGCTGCTGGAGAAGTTGAGCGAGTGTGGCCGCTGCTTGGCCCGGGCTCGGCCCTGCGAGCACCCGCTCACCCTCCTCCCGCCCGAGCTGTCTGACGTCCTGGACTTCTTCATCGCACTCACCATCTGCAACACCGTGGTGGTCACGGCGCTGGAGCAGCCCCAGCAGAAGGAGATGAAATTGGAACAAAAGTCTCCGGTGAAGACCATCGAGGATTTCCTCCGCCGCCTCTCGCCCAATCGCCTCACGGTGGGCAGCAGCAGCAACCTGAGCGCCCAGAAGGTCGTCGGCACCAAGTCGGGGTCCACCCTGCTGAGGGCCCTGTCCGGCGACGGCGGTGCGCTGTTGGGCATGGAAAATGCACTGGGGGCCGCCACCGCGTCCGTGGTCACCAGCAC…
Reck	reversion-inducing-cysteine-rich protein with kazal motifs [Source:MGI Symbol;Acc:MGI:1855698]	mouse	ENSMUSG00000028476	ENSMUST00000030198	ENSMUSP00000030198	protein_coding	CTTTTTACATAATCATATAAAATTATTTTTATTAAAATAGAAAGGTTTTCCAGTATATTGCATTAAAGACATTTATGTAGAAAAAAGCAATTGCCACAGATATGCTACATCAGCACTGAGATACTTCGAAAGCTTTAAGTACCTGCTTTTAAACAACATTTTGGTATAATCAGCATATCCTTATATATTTTAGAGGGTACATATAATACTGAAAAAATACTTCATGTAAAATCTAAGTTTAGCCACATCTCCACAAGAAGTATTACACTGAATAGCTTATTTCAAACTGAAACACATTCAAAGTTTTCAATTTCTTAGACAACATGCAAACTTAACACTCAGATTGACAATTTTAAATATATAAACCACAGTTCTTTATAATCTATATAAAAAAGGAAA…
WRN	Werner syndrome RecQ like helicase [Source:HGNC Symbol;Acc:HGNC:12791]	human	ENSG00000165392	ENST00000298139	ENSP00000298139	protein_coding	CCTGAGCGTCGCTGGGTGTGACCCAAAAAAGCAAAAAAATAAAATAAAATAAAATAAAGTTAAGTTTTATATGCCACTTAAGGTGATATTAATATCAAATTCTGACATCCTCAAAAAATAAAGGTATCTAGAATAAGAGAAATAAGTTGAAATTTATTTATACATTTGTTATAAAGAACATAATTTTACTTAATAATAGAAATAGTTTATAAAATAAAGTGTAAAGTTGCTTAGTACAACATTACTTACATGGAGCCCCAAATATTTCACTATTACTGAAGCTATTCACAATACCATTTATAAAGTGTGACCTTCTTCTAACCAGAGTAAGGATGCCTCCATCATTTATAGGGCCAAATTTTCATAGCATAGGAAAATATCATATCTACCACATAACTA…
AGA	aspartylglucosaminidase [Source:HGNC Symbol;Acc:HGNC:318]	human	ENSG00000038002	ENST00000264595	ENSP00000264595	protein_coding	TAAGAATGCTTTGCGAGCGCACACGCATGCACACACACACACACACACACTCATTTTTTCAGGATACAAGCGAAATAAAATTATCTAACAAAAATTTTCAGGTAGAGAAAACGCTTGTGCTACTTGAGCGTGTATTTATTCTTGTGCTGATGTGGCACCCAGAATTCAGAACACACAACATTCTCCATGAAAGTGCCCTTGCTTCTTTCTTCGTTAGCTGGCGATGCTGACAGGAAAGACGGATTAGATGCAGTTTACCTTTTCTTCAATTGGCTGGTTTTTTTGAGGATTATAAACCATGAAACTAAACTGAGTAAATGTTGGAAGTCTACTACAAGCAGCACCATAATGTCCAGTCTTGTTGGCACATATAACAGCCCCAAAGAAGTCTGGAACGTA…
ACP2	acid phosphatase 2, lysosomal [Source:HGNC Symbol;Acc:HGNC:123]	human	ENSG00000134575	ENST00000256997	ENSP00000256997	protein_coding	CTGATGCTCAGGGGACCATATGTAGGGCCAGTGATCAAACTGGGGTCAGCAGCATGCAAGCGAAGCACCTTAAGCCTGGTACCATTTCTCTGGACCCCAAGATAGCAACTTGTTAAAGGGCCAAAGGCGTCCACATCTAAGGCTGCAACGGGCACAGGCACGTGACAGCAGGGAGCTGCGGGGCATTGGCGTGTTCCTGCACTGGACTCAGCTCCAAGAACTTCTTGGGAGTCGGCCCCTGGGCCCCATGGAGCCTGCTCTCTCCCCGGGGCTTCTCTCCTGCAGACGTGCGTGGGGCAGTGGGGTGTGGTGTGGGCTTAGCTGGGTGAGGCCAATAAAGCCAACTGCAGGCAGGCGGGTTCTGAGTGATCTCTTGCACACACCTCGCTGAAGCTCCTT…
Cep57	centrosomal protein 57 [Source:MGI Symbol;Acc:MGI:1915551]	mouse	ENSMUSG00000031922	ENSMUST00000124883	ENSMUSP00000119081	protein_coding	CTTGCAAGGCAAACGCCCTACCCGCTGGGCTATCGCACAGGCCCTACTTACAGAATTTAGAGGACAAGCAGTTTACTCACAATTTCAGGTGATTCAGAACACTCTCAAACTAAGGAACGGAAATTAAGAAATTCTATTGTAAAAAATTAAGGAGGCCTGGAGCTAAAAATTGAACTCTGACTCAACCCAGGAAAAGCATAAATGAATAATTCGCCTTGGTTAATATGTTCATGTATAGTTTTAAAAATACTTTATATCATGAGATAGTTCAAGCTTATTTTGACTTCTTTTTAAGCAGAAGAAATACAATCATGTTTGCTCCTCATACTCATAATGTGCTATTTAGAAATTAATTTTATTTTTCGGTTACAACAAAGCCTTTAGAAACAGGCTGTCTGA…
STOX2	storkhead box 2 [Source:HGNC Symbol;Acc:HGNC:25450]	human	ENSG00000173320	ENST00000308497	ENSP00000311257	protein_coding	GACCAGGCGCCCGTTGACCAGCCCATCGGCCACGGTGCCTGACGCAGCCGGGCCCCCACCTGGCCCTTTGGGAGACTCCTCCTTATGTCCCGCAGGCTCCCTGGAGGAATGGGGGGCCTGCCTCTCAGACAGAGGCAGCTTTTTCACCCCTTCTGCTAAAGTCAGCGTGTCGTGGTCCTCTTTGCTCTTGCCCAGAGGAGAGGGTGCCGTGAGCACGGTCTCGCTGGAGGTATTGCACTGGAAATAGTCATCCGTGGCCGCTTTTGTGGGACAAGGGCTGAGGTCACCGTAGGAAGGCAAAGCTTCAACGGTGGGCTTGCCCGGCTCCAAAAGGCTGCAGGTCCCTGAAGGTTCCTTGCTGCCCCCGACGATTTCTGGAATACACACCTCCTTATAGCC…
Tpp2	tripeptidyl peptidase II [Source:MGI Symbol;Acc:MGI:102724]	mouse	ENSMUSG00000041763	ENSMUST00000188313	ENSMUSP00000139918	protein_coding	CATCCCCTAATGCTGGGCCTCTGTTCAGAGTCCCCATCACGGCAGTGATTGCAGCCAAAGTAAATGAATCATCACATTATGATCTAGCCTTTACAGATGTGCATTTTAAACCTGGTCAGATTCGAAGGCACTTTATTGAGGTTCCTGAGGGTGCAACGTGGGCTGAGGTAACCGTGTGCTCCTGCTCCTCTGAGGTGTCAGCCAAGTTTGTCCTCCACGCAGTGCAGCTGGTAAAGCAAAGAGCCTACCGGAGCCATGAGTTCTATAAGTTCTGTTCCCTCCCAGAGAAGGGCACGCTGACTGAAGCTTTTCCTGTCCTGGGCGGGAAAGCAATTGAGTTCTGCATTGCCCGTTGGTGGGCCAGTCTCAGCGACGTAAACATCGACTACACCGTTTCTT…
		dog	ENSCAFG00000032311	ENSCAFT00000044922	ENSCAFP00000043149	protein_coding	GGTGGCGGCTGCGGGATGCCCCGGCCCTCACGCCCCGTGTCCTGCATGGACGAACTCCGCGGGAAGCGCCCCTCCAGCAGGGACGCCAGCTTCTCATCCTCCCCTACAGACTTGGTCCGTGGAATCCCCTTCCGTAAGGAGCCCGGCAGCTTCTCTGGGCCCGGGAGGCCTTGGCGCTCAAACAGTGAGCTGATCTCCGCAGGCGTGATCCTCCGGCTGGTGGGCCGCTGTTTGACAGTGGCTGCCCTGGAGTCAGCGTCAGCGATGTCTGGCCGCAGGGTGGGCTCGGCGGCTGCTGCCAAGATCTCATCCAGCTTCTCCCCTTTTCTTCTCCGAATGGAGGCCAGTTCCTCGAGCTCTGCCGTCATGGACTTGGAGCGCAGAGTCAGCGTTGTGCTT…
PCSK1	proprotein convertase subtilisin/kexin type 1 [Source:HGNC Symbol;Acc:HGNC:8743]	human	ENSG00000175426	ENST00000311106	ENSP00000308024	protein_coding	GAGGCAGTTCGTGAACGAATGGGCGGCGGAGATCCCTGGTGGACCCGAGGCGGCCGCGGCCATCGCCCAGGAGTTGGGCTACGACCTGCTGGGCCAGATTGGGTCACTTGAAAACCACTACTTATTGAAACACAAAAACCATCCCCGCAGGTCTCGAAGGAGTGCACCTCATATCACTAAGAGGCTATCTGATGATGATCGTGTGATATGGGCTGAACAACAGTATGAAAAAGAAAGAAGTAAACGCTCAGTTCTAAGAGAATCAGCACTAAATCTCTTCAATGATCCCATGTGGAATCAACAGTGGTACTTGCAAGATACCAGGATGACTGCAGCACTACCAAAACTGGATCTCCATGTGATACCTGTTTGGCAAAGAGGCATCACAGGAAAAGGAGT…
GFRA1	GDNF family receptor alpha 1 [Source:HGNC Symbol;Acc:HGNC:4243]	human	ENSG00000151892	ENST00000369234	ENSP00000358237	protein_coding	GAAGCCCTCAGGATCACAAGAAGCTTTCTTGAAAGAAAAAATAAGAAAGAGAAAGGAAAAAAAATAAGTTCCAGTCGGATAAAACTGTTTCAGCAGTGTCTCAACTGAGCTCCTAAAACTGGAATTTCAGATATACAAGAGGACAGGAAACATCATTTGTGTGGGGGATTTTTTTTGTCTTTTGTCTTTTTACATGTCCATACTGTTTTCTTTCGATGCGGCTACGATGTTTCTGCCAAAGATAAAGATGAGAGGGTGGATAGGGCAGTGACCACCAGAACCAGCAATGGGTCCAGAGAACAGCGTTGGGGGGCAGCCATTGATTTTGTGGGAATGTGGCTGGAAGCCCCAGCAAGACCGTCCTTCTCAAACTCCCGATCAGCCAGACAGAGCTGAGGG…
SMYD4	SET and MYND domain containing 4 [Source:HGNC Symbol;Acc:HGNC:21067]	human	ENSG00000186532	ENST00000305513	ENSP00000304360	protein_coding	TCTGCTACAGCACGGCCTAGAGAGTAAGTTCGACACCAGAGTTACCAATGGGGACCTCTACTGTCACCGGTGTCTGAAACACACCTTGGCCACACTTCCCTGCAGTGGGTGCAGCTATGCCAAATACTGCAGCCGGGAGTGCCTGCAGCGGGCCTGGGATCTCTACCACAGTGTCGAGTGTCCGCTCGGGCACCTGCTTCTCACGCTCGGCGTCTTCTGCCACGTTGCCCTGAGGTCGACCCTTCTTGCTAGGTTTGAAGATGCTGGCAAAGCCGTAAGGAGACGTGGCAGTGAGGTTCGTAACGAGGACAACTGTTTGCCTGAAAGTAAGAACCTGGGGAGAACACTCAGTTATCACCTGGGGAGGGAGAGCGGGAGAAATGACGGCGGTGTCCAAAC…
PLBD1	phospholipase B domain containing 1 [Source:HGNC Symbol;Acc:HGNC:26215]	human	ENSG00000121316	ENST00000240617	ENSP00000240617	protein_coding	AATTCAATAGGTTTTATTATGTTCATTTTTAGGGGAAAACATAACCAAAATAGTGCCTTTGGTACCTTATTTATAGCCTCCTATTCTAGCCCTCATTGCCCGCCTTCTTATCTGGTTACAAAATGGGCTTCATGGTGATAAAATCGAAGTCGTAGGTCTCTGGCATGCCCTTGTGGAGTGTTTTGTTGAAACGGCTCCAACGAAACACAGGGAGGCCGCCCTGGACTGTGGGGCCGCTGATGGCGTAGGCTGTGAACTTGGATGCGAGGTAGATGTCAGCCACCTTCGTGTCATAGCAACCTCCGGGGCTTGGGTTGTGTGAGGCCAGGTCCTCACGGCAGCAGATGGTGTTGCAGGGGTCGCCTTTACTGTAAGGGTCCTTCTTATAATTGTTGTACC…
LRRC18	leucine rich repeat containing 18 [Source:HGNC Symbol;Acc:HGNC:23199]	human	ENSG00000165383	ENST00000374160	ENSP00000363275	protein_coding	CACTCTCTCTCTCTCTCTCTCTCTCTCTCTCTCTCTTTCAGCTTGGAATATGTCATTTGCTTAGAATATGTCAAAATATTTTATTAAGATTTTCAATTTTACAAATTGTTGCATATTTTAATATGTTCCTTGTCATTGGATGTATCAGAGTTGATTTAACTACTTGCCTACCCAGGAATTTTGGTTATTTCTGGTATGGGATCATTACAAACAGAAAAATATTTTATTTCACATAATTATTGAAATACTATCATGTTAGTTTGTCATTTTATTTTTTGTTATTCATTTGTTTTGGTTTATGTTCTACCTGTGCATTGTTGCAAGATTTGTCTATGATAATAGATTTTTTTATTTATTTATAGGATCTCTAAATTTATTTTCTTGCAAGAATTTTTTATG…
CASKIN2	CASK interacting protein 2 [Source:HGNC Symbol;Acc:HGNC:18200]	human	ENSG00000177303	ENST00000321617	ENSP00000325355	protein_coding	CCGGCATCTCCCCCTGCAGCAGACCCCGGCGGAGCTCGGCCAGACGCTTGACCCCCAGCATCAGCTTCTTCTGGTGACCCAGCTTGTTGACTCCAATCTCCTGCAGCTCCTCCCACGTGAGGTCGGCCACCAGCGCCATGGAGTCGTAGCCGCTGCTCACCAGCTGCTTGTGGTACTGTGGCAGCCCCAGGGCGCACAGCCACTCCAGCAGGTCAGCCGGGACGTAGCTGGGCAGCCACTCGGCGATGCTGAGCTGCGCGATCTCGGAGGCGATCTTCTTCCGGTGGCCCGGCTTGGTCACGCCGATGGCTGTCAGGTCCTCAGGCGTCATGCGGCTGATAGTGGGCACATCGTAGCCGGCCTGCAGGAAGTGGGCAGTGTAGCCCTCCAGCTGGAACT…
DNMT3A	DNA methyltransferase 3 alpha [Source:HGNC Symbol;Acc:HGNC:2978]	human	ENSG00000119772	ENST00000380756	ENSP00000370132	nonsense_mediated_decay	GGGTTCCCGGGGCCGGCTGCGGGGGGGCCTAGGCTGGGAGTCCAGCCTGCGTCAGCGGCCCATGCCGAGGCTCACCTTCCAGGCGGGGGACCCCTACTACATCAGCAAGCGCAAGCGGGACGAGTGGCTGGCGCGCTGGAAGAGGGAGGCTGAGAAGAAGGCCAAGGTCATTGCAGTGATGAATGCGGTAGAGGAGAGCCAGGGCTCCGGCGAGCCCCAGAAGGTGGAAGAGGCCAGTCCGCCAGCCGGGCAGCAAGCCACAGATCCTGCCTCCCCCACAGTGGCCACCACACCAGAGCCCGTGGGCGCCGATGCCGGGGACAAGAATGCCACCAAAGCGGCCGACGATGAGCCCGAGTATGAGGATGGCCGGGGCTTTGGCATCGGGGAGCTGGTGTG…
DDX56	DEAD-box helicase 56 [Source:NCBI gene;Acc:101681843]	ferret	ENSMPUG00000018196	ENSMPUT00000018348	ENSMPUP00000018084	protein_coding	CTCCGCACTTCCGTGGAGGCCGGGCCCCCGGCGCCGATTGGTGGTTGCTTAGGCCCGCCCCGTAGCGACGCGCTCTTCCGGCTGCGCGTGCTTCTGGGGCTCGCTACGCCGCAGCATGGCCGAGGAGGAGTCGCTGGGTTTCCCGGACTTCGGGCTGGACCCGCGGATTCTGCAGGCTGTCGCCGACCTGGGCTGGGCGCGCCCCACGCTGATCCAGGAGAAGGCCATCCCGCTGGCCCTGGAAGGGAAGGACCTGCTGGCTCGGGCCCGCACGGGCTCGGGGAAGACGGCCGCCTACGCCATCCCCATGCTGCAGCTGCTGCTCCTGCGGAAGGCGACTGGTCCGGCCATCGAGCAGGCTGTGAGAGGCCTTATCCTCGTGCCCACCAAAGAACTGGC…
RALGAPB	Ral GTPase activating protein non-catalytic beta subunit [Source:HGNC Symbol;Acc:HGNC:29221]	human	ENSG00000170471	ENST00000438490	ENSP00000416646	protein_coding	TCTTTAGAATCTCTTGGTTTGTTTTCTGACCTGGCTTCATATAGAAAATAAAAACTGTGTCAAAGGGACGACACGGCAGAAGATCCAGATATCCAACATCGTCAAAGAACCCAGGGATCGTGGAGTCAAGTGCAATGAGGTGAGGAGGTAGTCGGCTGTTTGCAGGTTCCTTCAGTGCTTCTAATGATAAAAACCCAAAATGTGAAAGGAAGAGACGTGCGGTCTGGAATTCCTGTGCAGGAGGCGGGGGCTTACACTCCGTAACGGGGTCGGGGAAACTTCTCTGCTGTGACTGCTCCTCGCTGTGCTGCTCCAGGTGGCTCTCGTAGGCGATCTGCTGAGCCATGCCGTGCCGTAACTTCTCATGCTTCGCTTCTAATTCATCAGTGATGATTTCAT…
RNF2	ring finger protein 2 [Source:HGNC Symbol;Acc:HGNC:10061]	human	ENSG00000121481	ENST00000367510	ENSP00000356480	protein_coding	AGAATTAACAACGAATTTATCATGGGACATCAGTAATTTCGCCCTAAGCAGATACCCAGAAGTATCTAAAGTAACAGACATAGGTATACAAATATTTACAAGGGCATTATTCATAACTGTAGAAAATGTCCATCAACACACATAGGTGAACAGAATGTGTTACAGACACTCGATGGAATGTCCTCCCGGCCATATGGAGGAAGGAGATTCTGCCACACTCCTAACATGGGTGAATCTCACCAACACATGACACCGGGTGAAATAAGGCAGACATACAGGACAATTATTACATGTAATTCTACTTCTAGGTGTCAAATGCAATTCAGAGAGCAGAGACACAAGGCTACCACATACTGGGCTGAGGACACAGGACGTTTTACAATTTATCGTAATCAATTT…
IRF1	interferon regulatory factor 1 [Source:HGNC Symbol;Acc:HGNC:6116]	human	ENSG00000125347	ENST00000405885	ENSP00000384406	protein_coding	GGGAACATAATTCAGGATTTTGCAATCAGGTCTTGCCTATCCCAGAGGCCAAGAATGAGTACCAGAATGTTTTCATATAAAACTAGCTACACAGTTTCTCTCAACAAAACACCACACCCATGACAATTAACTTTTTAGAAAAATGTTTATATTTACATCAATATACACATTATATATACATGAATGATTCTGGTTAGATGGCATTTCCAATTTTAAGTACACCAAGGAGCTCACACTTCCCACCCTGGGCCTGCTGAGGACTGCTGGGGCCTGAGGGAGTGGGGGTGCGGGAGTGGGGCAAGGCACTATATAAATAAATGGAAAGGCCAGGAGCTTGGTGGGGGGAATGTTAGTGTACACCACTGATCAAAAATGTGGCAGGGTCCACAGTAAAAGTGC…
ZSWIM8	zinc finger SWIM-type containing 8 [Source:HGNC Symbol;Acc:HGNC:23528]	human	ENSG00000214655	ENST00000605216	ENSP00000474748	protein_coding	AGTGTAGAGGGCTAGTAACTGGTTTTCATAGCCTTGGCTTTGCCCCCACCTGGACCTATCTTATGCAGAGCTTTATCTCCCCCTTCAGCCGAGAGGCGACGGGAACCCCTCTGTGATGAGGGAACCCCCTCACCCAACCCCTTGCGTTTGGCCCCAGGCTCCTTAGGTCGCACAGCTGGTTCAGCAGGAAGAGGTCGGGGACGTTCCCGGGATTCCTCCAGGCCCCCAGAACGGGAGGCACCTGGTCGAGCAGGCAGAGCTCGGGCCCAGGACAGTGCCAGTTTCCGGTCAGTGCCACTGTAGGTGACACCAGGCAGTGGGTAGGCTTCTTCCCAGTTGAAGTAGCAGGCTTCCACTGCCGGCCGGAAGCCAGGGAAGAGCCGCTCCAAGGTCTTCTTG…
METTL4	methyltransferase like 4 [Source:HGNC Symbol;Acc:HGNC:24726]	human	ENSG00000101574	ENST00000574538	ENSP00000458290	protein_coding	TGTGAAAATGTCAAATTTTATTAAAAGATTATTATATAACAAATTGACATGCTTTCAAAGAATCATTCAGTCAAAATTGTTTAGTAAACATTTATTTGTATAAAATGTTTTAAAATACAGTCTTCACAATCTTAAGCAGTTATTGCTTTCTGACCCTTTCGTAAGATATACTTTAAAATTTTCCTCTAGAAAAACAACCAAAACTAAGAAGTACTTTGTAAGTTACCTTGAATGCAATTTTCGCCATCAAAAATGTTTCTATTTAGTTGTACAACGCTGCAGTACTTGGCAGATCTTTGAATACTTTTTCCATAATGTAATGTCCAGAGTTTGCAAATTCATGTTGCACAAAAGTCAAGCATGCTATGAAGCATGCAGCACACCAATGGCTCCATGGTG…
PTAR1	protein prenyltransferase alpha subunit repeat containing 1 [Source:HGNC Symbol;Acc:HGNC:30449]	human	ENSG00000188647	ENST00000377200	ENSP00000366405	protein_coding	TGCAGAAAGGACACAGCGACTGATCCAGGAAGAGATGGAGGTCTGTGGTGAAGCAGCGGGGAGATACCCGAGCAATTACAATGCCTGGTCCCACCGCATCTGGGTCTTACAACACCTTGCCAAGTTAGACATCAAGATTCTTCTTGATGAACTCGCTTCTACTAAACACTGGGCATCCATGCATGTTTCTGACCACAGCGGATTTCACTACCGCCAGTTTTTGTTAAAGTCATTGATTAGCCAAACTGTGATAGTTGGTTCTGTGTTGGAACAAAATCATTTGAGAAGTGAGCAAACCCTAATTCTTCCGAAAAATGAAGAAGCATCAGCCTCAGCAGAAGAACCAAGGATAAATCTTCCTCGTCTTCTAGAAGAAGAAGTCGAGTTCAGTACTGATCT…
KANK2	KN motif and ankyrin repeat domains 2 [Source:HGNC Symbol;Acc:HGNC:29300]	human	ENSG00000197256	ENST00000586659	ENSP00000465650	protein_coding	TCTCATTAACATCGTTTTATTTCTTTTACCCTCTACAATGATTACAAGAGAAAAATACTTCAACGACGTGTAATACTGTCTCAGGGGCGTACCGTGGCCAGGCGGGAAGCGGAAAGGGCAGGAATAACGTGTGCAGAAGGCAGCACCCAGGAGGGGGGAAAGGGAGCCAGGTGCGTGGGGGAGTTCATGAGCTGCTTTCAGAACCTTGGAAGTAAAGTCACCCTGCTGCTTGGGTCTGGTCTGCGCACACGCGCACACGCACACACGCGCACACACACACACACACACACACACACACACACACACACATCCTGGCGTTGCATCCTCAGAGTTGTCTAGTTTTGTTTGTGTTTTGGACACACCAGGGATGCTCAGGATTTACTCCTGGTGCTCTGCTGG…
DLG5	discs large MAGUK scaffold protein 5 [Source:HGNC Symbol;Acc:HGNC:2904]	human	ENSG00000151208	ENST00000372391	ENSP00000361467	protein_coding	GGGGGGGGGGGGGGGGGGGGGGGGGGCTGGCACCGACAATATGGAGCCGTTCAAGTAAACATAAACCACCAAATACTTAGAAAAGGCTTGTAAACTTGTGATCTGAAAGGTTCTCTCTGCAGCACCTCCTGAGGAGCGGGCGAGGGAAAGGCTGGTGTGGGCGCCCCCCGTCAGAGGCCTTCGCTGTCCGTCTTTTGTTTCATTTTGTCTTAAAGCACACGTGTGAGAGGAAGCATCTGCTGGTGTTGGGGCCCAGCTGCTGGCATCCGTCTGTCTACGAAGGCAGCGCCACTGCAGTCCGTGCTCACGGCACTTTCCCCCCGCATGTCTGGACCCTGGCGTGGACGTGAGCTGCTTGTGGCGGCCGAGCTGCTGGTGCTGCTCCCCACACACTCCCTA…
BACE1	beta-secretase 1 [Source:HGNC Symbol;Acc:HGNC:933]	human	ENSG00000186318	ENST00000313005	ENSP00000318585	protein_coding	GAGTAACCCCTGAGCATTGCCAGGTATGACTCAAAAAGCAAAAACAAACAAACAAACAAAAAAAACACAGCCGGCCCTCCCGGTCCTGGCCTCTCCTTTGTCCTCAAGTCCTCATGGCCAGTGTCGGTCCCAGGATCCCGGCCAGCGGTCTTGGTTCAGTTCTGGAGGCAACTCGGCGACAGTCTGACGACCTCAGCATGAAGACGGCCCGCCCTGCGGGCATACCTGGGCACGACCTGCCATCTCCCGCACCCAGCGAGACCGCAGGGGGTTTGGATGCGGCAGATTCGGAGCTGAAGTTCCGAGCAGCAGAATTTTCCAGCTTAGGTCTGAGGTGACTCAGGGTCCCCACAGCCTGCCCCTGCAGCCCACCATGCCTCCTCCATCAGGCAGCCTCTG…
VCPKMT	valosin containing protein lysine methyltransferase [Source:HGNC Symbol;Acc:HGNC:20352]	human	ENSG00000100483	ENST00000395860	ENSP00000379201	protein_coding	GGGCTTCTGAACGCAAAGGATGAGAGTGAGTCTTTTGGAGATTCTGGTCCAAGAACTACTTTTTTTACTTTGAGCCTAAATTTCTCTATACAGGGCTGCTTCTGCTTCCTGAAACAGTCACCTGCTTTACAAACTCATTTTCTTCCATATTAATTCTGACATTCAGAGTCACAGGGTCTCAAAAATGATGTTTATTTTATCACATAAAATAGCTACCTAGCACCAATGTCTGTAAAAACTAGACTTCTGTCCAGTTACTATCACTCTTTTGAAATGTTATGTTTGAAATTATACACAGATGAGGCTATGTGAGATGATTAAAACAAAGCAGACCATGTCGAATCAATCACTTGTTAAGTACATATTGTATTACATTTGTAGTTATTAAAAAAACTTTCT…
PAQR3	progestin and adipoQ receptor family member 3 [Source:HGNC Symbol;Acc:HGNC:30130]	human	ENSG00000163291	ENST00000512733	ENSP00000421981	protein_coding	GTGTGCTAGGCAAGCACTGCTTACCCCCCCAGGGCCTTTTAGCTCCCAAACAGCTCTTTTTATAGATGAATATAAGCACGTGAAAGTAACACTCCAAATATCAGATGTCACTTTGGATATAGGCCTCGCCATCAATGAACATTTGATATTTTGTAGTTCCAGTGATCTTGAAATATATCAGTACTTAAAACAGTTCAAGTCAACTCCTTCCATAACCTGATATTTTGTATTCCAATAAACATGCCTTTAAGAAAGACTTTAAAGGATTTATGCATAAGAATGCAGGATCCAGTGGTGAGATCTATTTTTAAAGTGTAGACAATAGAAAGCAAATTTAATGTTTCAGACCCGAGTATCAGTGAACATCAATACTGTGAGTTACTTATATGATGCTAATGC…
FAM83B	family with sequence similarity 83 member B [Source:HGNC Symbol;Acc:HGNC:21357]	human	ENSG00000168143	ENST00000306858	ENSP00000304078	protein_coding	AGCAAATAGATAATGAACGGGAAGATAGTGATAGTGATAGTGAATTTTTAAAATTCCATTCCTTATGAATAAAGTAAAGCTGAGTTAAAATCTCCTGGATAAATATGGATCATGATTCAGAGAATCTTCAGATCTGAGTATCATCAACATCAAGTTGAACTATAAAACCAAATTAAAATCTTAAAGAAGTTCCCATGGTTGAGGAACACCTAGCTTGTTAATACTTGTCAGTTTCTTGATACCTTTCTTATGAAAAATCCCCAAAATATGTTGCATTTTGAACAGCTTTAAAAAAGAGCGAAGATGATGCTTGAAAGTGAAACCCTGAAAGGAATGTCATACTAATATGCGCCACACTAATATCAATATCTGCGGAGGTTTACCTTTCTAAAAGCTTAT…
GDPD4	glycerophosphodiester phosphodiesterase domain containing 4 [Source:HGNC Symbol;Acc:HGNC:24849]	human	ENSG00000178795	ENST00000315938	ENSP00000320815	protein_coding	GACCATATGGGATGCCAGGGACTGAACCCGGGTTAGCCACATGCAAGGCAAATGCCCTACCTGCTGTACTATTGCCCTGGCCCCGACTATAAACTTATAAAAATATAAGAATCCCTGAAACTTATTATAACACTATTATAACCAAGAGTATGTGTCTCTGACATGAATTGAGTTCTAAAATAGTCATTATACATTTGGTAAATTCATTTCTTTAAGTAATTCTGGTGAAATTTGTGTCCATAAAAGTTGTTGTCCTCTTTCCTATGCCATACATAGAAGTTAATTAAAATATATCATGAAACAAATTGGAAAGGGCAAAACAGAAGCATCATTATTAAATATATAGAAAGGATTTTTTAGTGATCTTAGGCAATAAAATTTTAGTTAGGACACCAAAAG…
UHRF1BP1	UHRF1 binding protein 1 [Source:HGNC Symbol;Acc:HGNC:21216]	human	ENSG00000065060	ENST00000192788	ENSP00000192788	protein_coding	TGGCACCTGGGCACAGACTCTCCTTTCCGGAAGAAAGCAGACTCTTTATCCAGTCCTCGCAAGAACCCCCTTGAGAGAAGGCCCTCTCAGGGCCAGCAGTCTGCCTTTGGACCTCCTGCATGGAATCGCTTACGCTCGAGCTGTCTGGTCATCCGAGTCGATGACCTAGACATCCACCAGGTCTCCACAGCGGGACAGCCCAGCAAGAAGCCATCGACACTCCTCTGCTGCAACCGGAAGCCTTGCAACACGCCCACTCAGGTCTCCGCAGTCCACATCGAGTTCACAGAATATTACTTCCCGGATAATCAGGCTCTCCCGGTTCCCTGCCCCAATCTCTACGTTCAGTTAAATAGTCTGAAGTTCACCGTGGATCCTGTAAGCTTGCTTTGGGGGAAC…
MYBBP1A	MYB binding protein 1a [Source:HGNC Symbol;Acc:HGNC:7546]	human	ENSG00000132382	ENST00000381556	ENSP00000370968	protein_coding	AGTGCTGCGAGTGTGCACTCTGCCGTGTTTCCCGCTAAAAAGGCAAAGGAAGCCAGCTTGGGCTTTGAAGTGCTCCGCAGCAGCCAAGGAAGCACAGAAGGGCCCGGCTTTGGATCCCTGCTCTCTGCCTCGGGCTCCTTATATGGGAAATGATTGTTCCGTGGGAGCCAACCAGCCCCAGCCCCCACCCCCCAGATCTGCGGTTAAAAAGCAGTCCCAAACCACTTACTGTCTCTGGGTGCTTGTTGAACTTTGTTTGCTGGGGCTTGGGGCTTTGAGCCTTTAACAAATGTCCCGTTTCGCTTAGCAAGCCAGGCTGTGACTGTCCCCTCTGCAGGACTGGCAAGTGGGACAGGCCCAGCAGACTGGCCCCACAGAGACAGAATCTCGGAGTGCTGT…
ZBTB14	zinc finger and BTB domain containing 14 [Source:HGNC Symbol;Acc:HGNC:12860]	human	ENSG00000198081	ENST00000615385	ENSP00000478971	protein_coding	CCTGGATGTGTGAATAGTTACTAAGAAAAAACAAAACAGGAATGACAAAAGTATATTTTCTTTTATAGACAAAAATGAAGGCAAAAGAAATGGTTTGTTGAAGAAGCTATCAACAAGACGTTAAATTATTCTTCCTCTGCTTTGGTAAAAACAGTCTAGAAATAGAAATCAGTCCCTTTCTTGCAACAACATATAAACAGTGACAGGACCACTTTTAAGACAGATTAAACAACTTTAAAGAAAAAAATTAAATAATTTTAACTAAATTAAACATTTTACCAATAAATAAGTTTCTTTAAAAGGTAATCTTTATCCTACAATGCATAACATATATACCAACTTAAAAAATAAAACTTCTCCCACATAGTAATTACAAGTGTTAATGCAATGCGCTATGAA…
SLC19A1	solute carrier family 19 member 1 [Source:HGNC Symbol;Acc:HGNC:10937]	human	ENSG00000173638	ENST00000311124	ENSP00000308895	protein_coding	CTACGTGCACCTGCGACCTGCGCGCCCCACCAGCTCGCCTGCTCACGCCCACCTGGATTTCCGGCCTGTGCTGCACCTGGTGGCGCTCAACAGCCCGCAGTCGGGCGGCCTGCGCGGCATCCGCGGCGCGGACTTCCAGTGCTTCCAGCAGGCGCGCGCCGCAGGCCTGAGCGGCACCTTCCGCGCCTTCCTGTCGTCGCGGCTCCAGGACCTGCACAGCATCGTGCGGCGCGCGGACCGCGACACGGTGCCCATCGTTAATCTCAAGGATGAGCTGCTGTTCCCCAGCTGGGAGGCCCTGTTCTCGGGCGCCGAGGCCCAGCTCAAGCCCGGCTCACGCCTCCTTTCCTTCGATGGCAGAGATGTCCTGCGTCACCCTGCCTGGCCGCAGAAGAGTGT…
INTS14	integrator complex subunit 14 [Source:HGNC Symbol;Acc:HGNC:25372]	human	ENSG00000138614	ENST00000442903	ENSP00000396314	protein_coding	TCTGCCCACACTGCTCTAGACCTCCGGGTGTCTCGCGGCTGTCCAGGGCTCTGCCCACACTGCTCTAGACCTTCAGGTGTCTCACAGCTGTCCAGGGCTCTGCCCACACTGCTCTAGACTTCCAGGTGTCTCGCGGCTGTCCAGGGCTCTGCCCACACTGCTCTACACCTCCGGGTGTCTTACAGCTGTCCAGGGCTCTGCCCACACTGCTCTAGACCTCCGGGTGTCTCGCGGCTGTCCAGGGCTCTGTCCGCACTGCTCTAGACCTCCAGGTCTCTCGGGAGTGATCCCTGAGCACAGCCGGTTGACTCCCCAAACAGAAGGGAGTTACCATTATTCCGAGAGCTGCTTATGGAGCAGTTTTAGCGTTGTCCAGAGACAGTTCTGCCGGCCTTGCTA…
CDK3	cyclin dependent kinase 3 [Source:HGNC Symbol;Acc:HGNC:1772]	human	ENSG00000250506	ENST00000448471	ENSP00000400088	protein_coding	CTGGACGTGTGGGTGCTGGGCTGGACGTGTGGGGCCGGGCTGGACTTGTGGGGCCGGGCTGGACATGTATGGTTGGCCCCAGAGCTGTGTCCCATCTCCCCCGATGGGCCCCGCTCGGCTCCGTCCTTCACCGCTTTCCCGCAGGGAGACAGAGGGGGTCCCCAGCACGGCCATCCGGGAAATATCCCTCCTCAAAGAACTGAAGCACCCCAACATCGTCAGGCTGCTGGACGTGGTGCACAGCGAGAAGAAGCTGTACCTGGTGTTCGAGTTCCTCAGCCAGGACCTGAAGAAGTACATGGACTCCAGCCCGGCCTCCACACTGCCCCTGCCCCTTGTGAAGACCTACCTCTTCCAGCTGCTCCAGGGCGTCAGCTTTTGCCACTCCCACCGCGTCAT…
ZXDC	ZXD family zinc finger C [Source:HGNC Symbol;Acc:HGNC:28160]	human	ENSG00000070476	ENST00000336332	ENSP00000337694	protein_coding	GCCTTCCCGCTTCCCATCTCCCTGCCTGGCCCCTGCTATGGTGGCCAAAACAAGACCTGAAGCAAGTAAGGCCCAGTCACTGCCGAGCAATGAGTAAGCGCAGAGGCGGGTGGCAGCCACTGGTACTTCACACAGACTGAAAGAAATCAAAGCTGGTTCATGGCAGATGGGTTACCACATCCTGACAACTTGCCCTAATTTCAAAATCCCAAGTTATTTTTTAAAAAAACTGTAATAAAATAGTATTTCACATTTTAAACAATTTCACCGTCAAATTCAATGTGTTCCACAAAGATAAAAATCTTTTTGATCATTCCCGTTCGAGACCGAGAAAGTCAGACTCCCCCAAAATCTTTAAATTACTTTAAATTAAATTATATTAACAGCATTCCTGGCATA…
ITSN1	intersectin 1 [Source:HGNC Symbol;Acc:HGNC:6183]	human	ENSG00000205726	ENST00000399352	ENSP00000382289	protein_coding	GGAGAGGCGCGAGGTGAACCCTCTCCAGGAGAACAGAGGTTTATGTCCCTATCCCTATGGGTGGTGTCCGGGAGAGGTGCGAGGTGAGCCCTCGCCGGGAGAACAGAGGTTTATGTCCTGTTCCCTATGGGTGGTATCCGGGATTGAACCTGGGGGTGCTTCGCCACTGAGCCCCCTGGCTGACAAGCACTGGCTGCTCTGTTGCCCCACAGGCTGCAAAGCGTGAGCTGGAGAGGCAGCGGCAGCTCGAATGGGAACGGAATCGGAGGCAAGAACTCTTAGGTCAGAGAAACAAAGAGCAGGAGGACATCGTTGTGCTGAAAGCAAAGAAGAAGACGTTGGAATTCGAACTGGAAGCTCTTAATGACAAGAAGCATCAGCTGGAAGGAAAGCTTCAGG…
ATG4D	autophagy related 4D cysteine peptidase [Source:VGNC Symbol;Acc:VGNC:38225]	dog	ENSCAFG00000017776	ENSCAFT00000028187	ENSCAFP00000026214	protein_coding	TACCACTACTCTGATCGCTTTCACCCGGAGCACTTCCTGGACGCCCAGGGCCGCTTCGTGAACCACGAGTTCAGCCGCCAGAGGCTGCACGCCTATGGCCTCAACCCCAAGCGGCTGCACTTCCGCCAGCTGGGCCGCCGGCGCCGGAAGCAGCAGCAGCAGCAGCCTCGCAGCGGCCCCTGAGGCTGCCTGCCTGGTACCCCCTCCTCGGAGCCAGCCCCGCCCACTACTGGGCAGCCTGTTTGTTGTAGGATTTTATTCAACGCCCCTCCGCGGGGGAGGGGAGGGGGGCGAGGGGGTCCAGTGCCAACTACAGTACTTGAGTCTGACCCTGAGGGTGGCCTGGGGCGGCTCTGCTCCCGCGGAGAGGCCCCTGCCAGGAAGTGTGAGCTGTGCCAG…
PLPPR1	phospholipid phosphatase related 1 [Source:HGNC Symbol;Acc:HGNC:25993]	human	ENSG00000276539	ENST00000614834	ENSP00000477959	protein_coding	TGTGCTCTTCCGATCTTGAATAAACACTCATTGAGTTTCCTTTTATGCAGTTCTTCAAAGATCTCTGCCTTTTGAGGAATGCTTAGGAAAAAAGACACAAAGCACTGTCCATTTGTGATAACTTTGTTCTCTTTAGAAAAAAAATATGTACAAAAATGCTAAGAAGAGTCAACATGGAATTGTCAAGAAAACATTCTGATAGGTACAGACGGGGGAGCTCCTTCTCTTGAAGGGGTTAACACATTAGTTATTATCATGCTAGAAAAATGAGATGCAGTTAAAATTCTAGAACAATTAAGCCACAAAGTCAAGCCATTGCTCTGGGGCTCTAAGTTGTAGATGCTCTGTTACCCTTTCTGTAAAGTAATACTGTGCAAACTGTAAAATATTCATTTTTAT…
PRMT5	protein arginine methyltransferase 5 [Source:HGNC Symbol;Acc:HGNC:10894]	human	ENSG00000100462	ENST00000553897	ENSP00000452555	protein_coding	CTGCTGCCCCTAAACCAGGAAGATAACACAAACCTTGCCAGGGTATTGACCAACCACATCCACACTGGTCATCATTCCTCCATGTTTTGGATGCGGGTACCATTGGTGGCACCAGAGGACCTGAGAGATGATATAATTGAGAACGCGCCAACTACACACACAGAGGAATACAGTGGAGAGGAGAAGACATGGATGTGGTGGCATAACTTCCGGACTTTGTGTGACTATAGCAAGCGGATTGCAGTCGCTCTTGAAATCGGGGCAGACCTTCCATCTAATCATGTCATTGATCGTTGGCTTGGGGAACCCATCAAGGCAGCTATTCTCCCCACCAGCATTTTCCTGACCAATAAGAAGGGATTTCCAGTCCTTTCCAAAATGCACCAGCGACTGATCTTC…
PRKAR2A	protein kinase cAMP-dependent type II regulatory subunit alpha [Source:HGNC Symbol;Acc:HGNC:9391]	human	ENSG00000114302	ENST00000454963	ENSP00000394041	protein_coding	CCTGGCTCTGCACTCAAGAATTACTCCTAGTAGCACTCAGGGACCATATGGGATGCCGAGGGTCAAATCTGGGTTGGTCGCATGCAAGGCAAATGCCCTACCTGCTGTACTACAGCTCCTGCCCCCTAGAAATCTTTTGACTACAATGTCCAAGGCAAAAACCCCAGCTTACGTGAGCAACAGAAGGTGGTCGGTAGGACCATTATCCACAACAGGAATGCCTTCAGGCCGCGGGGCCTGTACTCTCTCAGGGATTCACTGAGTTATATAAGTTAAATCTCATCAGAAAGGATCTCTTGATTTAATATAAATTTGACTATGAAATTCAGATCTATCTTTATGCAAATTTCATGCTGTTCTTAGAGCCCTTGCAGCATCCGATTCTAGGTTACTCTAAAG…
SF3B1	splicing factor 3b subunit 1 [Source:HGNC Symbol;Acc:HGNC:10768]	human	ENSG00000115524	ENST00000414963	ENSP00000402997	protein_coding	CTGATGAAGGCCAGGATGAGGACGCTACTGTACAGGTTGACTGGGGGGCTTTCTGAGTCATACCTGATTATACTCGTGGGTTACTCCTGGTCCTACAGTCAGGAATGTAACACTTGGCTGTCTCATGGGACCATATGGGAGGTTAGGGGTCGAATCTGAGTTGACTGCGTGCAAGGCAGTGCAATACTCTACCCACTCTGTACTATAACTCCAGCTCCTGTGGAATTCATTTCAAACTTAAGTACTGAGTAGAAAAACTCGAGTATTTCATTTTCTCACACAAAAGTATGACCAATTTTCTATCTTTGAAACCACAAAAATCAAAGCTTCAACAGCTCATCCTTCAAGAGACTCCTTTGGGCTGGAGACAGTACAGTGGTAGGGTGCTTGCCTTGCACA…
EXD2	exonuclease 3'-5' domain containing 2 [Source:HGNC Symbol;Acc:HGNC:20217]	human	ENSG00000081177	ENST00000312994	ENSP00000313140	protein_coding	GTGTGATATTGTCCATGCAGACACCACAAAACACTGCCACGGGGCAGAGGCCTGTAGGATAAATTTCTCCTCCCCAAGAATAATTACCAATTGTACAGAGTTATGAAGAAAAGAAGTCTTACACTTAGAATCACAGAGCTTTGTGCTTAGAAATTTTATTTACCAACGTAGAGCAACCGTCAGCACGCAGGCACAATTCTGAAAGCTCTTTTCGGATTCCTTCTGTGAAAGGACTAAGATTGTTAAGATTTTATGAAGAAAGGTTTTAGAAAACAAAATAAATGCTTATCACTAATAAAATTGACTTCAGACTCAAAGTGGTAATTTCACATTTTAAAAGGAGAAACAACCCTGCCTGGAACATCTACATGAACTAATTAAAGCGTTGGGGCAAGATAT…
LCT	lactase [Source:HGNC Symbol;Acc:HGNC:6530]	human	ENSG00000115850	ENST00000264162	ENSP00000264162	protein_coding	TTGATCAGGTTGTGGCCTACAGTGTAGGGGGCAGTATCGGGTCTGGAGGAGATTCCTGGAGCCATACTCCCATAGCCGTAGCCCTGGTTAGCAATGACAAAGGGCTCGTTCACTGTGATCCAGAACTTGACCTTGTCTCCCAGCCGCTGGAAGAGCACGTTGGCGTACTCTCTAAACCTCTGCACGATGGTCTCATTCTCCCAGCCACCAACGTCCTGCAGCGCCTGCGGCAGGTCCCAGTGGTAAATAGTCACCTGGGGCTGGATGTTGGCAGCCAACAACGTATCAATGAGTCGCTCGTAATAGTTGAGTCCAGCGTCGTTGATATACTTGGTGGTTCCATCTGGGAGGATGCGAGGCCAGGACACAGAGAAGCGGTAGTGGGACACGCCCAGGTTC…
YWHAB	tyrosine 3-monooxygenase/tryptophan 5-monooxygenase activation protein beta [Source:HGNC Symbol;Acc:HGNC:12849]	human	ENSG00000166913	ENST00000372839	ENSP00000361930	protein_coding	TACATGCCCAGGCAGTGTATCAAACAAAAAGAGAGTCAAACAAACAAACAAACAAACAAACAAAGAAACCCAAAGTCCAAAGGAAGAACAGAAATGTCAAGAAGAAAGAAAACCAAAGCCAACCGTGAGACAAAGGGCAGCAGGAACAATGTTTCCACGTCCAAAATGTAAAGCCCAGCTGGAAGAACCCACAGCCCAGAGGAGAGCCCCCCGGCAGTGGAGGGCGGTCTCTGTGCAACACTGCTCTGGTAGATCTTTTCTGGGGAACAGGTAAGGCCAGTCTTAAGATACACGACGTTCTCAAGCTCGTGGTTACAAGGAAAACAGACCACTACTGAAGCACGGGGCAGATCACTAACATATTGCTGTAGGAAAGGGGCTTAGTTACGTGGGTGGAGG…
SLC30A4	solute carrier family 30 member 4 [Source:HGNC Symbol;Acc:HGNC:11015]	human	ENSG00000104154	ENST00000261867	ENSP00000261867	protein_coding	CCCACCCCTGCCCACAGCATGGACAGGGACGCCCGGCGCTGGCATCGGGAACTGAGGCTCCGGTGAAGTAGACGCCGCCGGCCGCCCGCCTGCCTGCCCCGAGTCGCTCCGCTCCGCCTCGGCCATGGCCGGGTCGGGCGCGTGGAAGCGCTTCAAGTCGCTGCTGCGGAGAGAGGATGCGCCGCTCTTTCTCAATGACACCAGCGCCTTCGATTTCTCCGACGAGGCGGCCGACGAGGGGCTCTCCCGGTTTAACAAACTTCGAGTGGTGGTGGCCGACGACGGGTCGGAAGCCCCGGAAAGGCCTATTAACGGGGTGCACCCGGCCCTCCAGGCCGACGACGATTCCTTGCTGGACCAGGACCTGCCGCTGGCCAACAGCCAGCTGAGCTTGAAGGT…
POLDIP3	DNA polymerase delta interacting protein 3 [Source:HGNC Symbol;Acc:HGNC:23782]	human	ENSG00000100227	ENST00000252115	ENSP00000252115	protein_coding	GGAAAAAAAACACAGCTCAAGGTAGGAATAACAAACATTTATTCAGAAACATAAGGAACACAGTCTCCATGAATTAATGCATCTCCCTCTTTTGCACGGGACACGGGAATGTGTGGGGTGGGGGAGGGTGAAGGAGGAGCCCACCCCTCCTGTCTGGAGCAGGGAAGCCAACCCAGCACCCGCAGAGCACCCCCGGCCCGGTGTGACCTGGCAGAGCCAGGAAGCCTTGCAGCAGGGCACGTATCAAGCCCACCTGAGCAGGGGCGGCACCGAGCCGACTGTCCCAGCACTCGAGTAGCCTTGGTGCTCGCGGCCAGGAGGAAGGGGAGACCGTCTTCCAGCTGCTGAAGAGAACGTCTGTCCCGCCAGAGCGGGCTAAGGCAGCCTCCTGTGGGACCA…
DAAM2	dishevelled associated activator of morphogenesis 2 [Source:HGNC Symbol;Acc:HGNC:18143]	human	ENSG00000146122	ENST00000633794	ENSP00000488831	protein_coding	GTGCTCTTCCGATCTCCCATGCAGAAAGTGCCACTCCCAGCCCTCCCACCTCCCAACCACACCCCGTCTAAGTTTCTAGTACATCTCTACAGCTGGGAATTGCTTTGTGACAGACAGAGCACTCTCTGGCCCTGGAGGAATGTATCTTTCTAGATAGATGGGGATCAGACAACAATGAATTTTATACAGGAGCAAGTGAAAGTTGAACTGGGTTCAGGGGAAAGCAGATGCTTTGGATTTCACAACTTGCCTTCAGTCCTTTGTGTTCCCTGACTCTTTTATCTCTGGGCCAAAGGTAAGGCCAGAGGGGACACCAAATGTGCGTGCTATGAGACAGATTCCTAGATTCTGTGCATCTCCAGTTTCACATGAGTTTCGGGATGAGGCCCAAGGAACAGC…
ZADH2	zinc binding alcohol dehydrogenase domain containing 2 [Source:HGNC Symbol;Acc:HGNC:28697]	human	ENSG00000180011	ENST00000322342	ENSP00000323678	protein_coding	CACATGACAACAGCAGAACCTTTATGTGTGATCAAAGGCAGAAATTTAAGCATACCAGATAGGAAGATTATTAAGATTATAATATTGAAATTACTCTGATTTGTGTTGGTTTGAAGCCATACCCTACAGAGCTCAGGGCTTACTCCTGGCTCTGTGCTCAGGGATCCTTCCTGAGAGGCGCGTGGAGCTGGGGGGACCAAACGCGGGTCAGCGGCGTGCAAGGCAAGGGCCCTCCTGCCTGCGGATGCTGCATTATTCCTGATGGGCAGTCACAGAAGGCGCTTCCCAAGTGCTCCCCTGCTTCGGGGACGCACATTCCTGCCAAGTCAGAAGTGGGGCCAGGAGGGGGGTGCTCTCAGCCTCGATATACCCCCGAAACTCTGACTGCCCGGCCAGAGA…
SCN1B	sodium voltage-gated channel beta subunit 1 [Source:HGNC Symbol;Acc:HGNC:10586]	human	ENSG00000105711	ENST00000638536	ENSP00000492022	protein_coding	GGTGTGACCCAAAAAGCAAAAAAAAGAATTCTTAAGTCCAGACTCCCCATCTGCACATCCACGAAGTTTAACGACAGGAAGGGGAGAAGGAAGGGGAGAGCGGCCTAGTTCTTGGTTAGGACTATATGAACGAGCGATGCTTCTGGGAAAACGAAGTTATACGGCAGTGACTTAGTCATCATGATCTTGTGCAGCAGGGGTAGTGGATAATCATCAAAAAGAGACATACTACCTCCCACCAAAGATCCTCCTCCCTGGGAAATAAAGGCAATCCCGCTCAGGTTTCCCTTGCTAATGGCGAAGGCACTGGACGAAAGCGGAGCGGGTCCCACACTGGGCTATGAAGGTATGTACCCGGTGCCTCCCGCACTCAAAGCTCGAAATTATTGAGCGTCTTTG…
CLMP	CXADR like membrane protein [Source:HGNC Symbol;Acc:HGNC:24039]	human	ENSG00000166250	ENST00000448775	ENSP00000405577	protein_coding	CTTAAACTACCGCAAGTCTCTTTATTTCCCAGTTTTTTAAACAAAACAAAACAAAAAAAAACACATCACAACTTTCACCAAGGATAATCTGCTGTTTCTTCAAGGATTTGAGAAGTAACTATATTGGCACTATGTGAGGGCACCATTGTGAGAATTAGGTATAGAAACTGAAAACCCAGAGAAACGGGGCAGAATCATCCATTTTCCTTGACGTGGCCGATTCCTATTATTTTTATTATTATTATTATTATTATTTTGACATTGAAGTGTTTATTCAAGGAAAAGAGAAAGTAGCAAAGTTATTTCTGCCAGCCCAGAGAGAAGGGCCCACCCTGATTCACTTTTCAAACAAAGCTTTCATCTCTATTTGCCATGACTTTTTCTTTTCTGGATGTGTGT…
TAF8	TATA-box binding protein associated factor 8 [Source:HGNC Symbol;Acc:HGNC:17300]	human	ENSG00000137413	ENST00000372977	ENSP00000362068	protein_coding	GATGGACTCTTGGTTTGGCCTCTCTCTCTCCTGTTTGCCTTGGAGTTGTGCTGCTTGCTTGGCCTCGGGGATCTTGACCTTCGGCCCGGGGACCGTGATCTCCGCCCTTCTCGGGTGCTCCTCTTGCTGGCATGTCTAGGAGGTGAGTGTGAGGAGCTTCGGGACCTGGAGTTACTCTTAAATCTGTGCACACCCTTCGCCTCGGCCATCAGAAGCCCCCGCGGTCCCTGGCTGTGGTCGGAGTCTCTGAGCTGTAAGCCATATCCGGGAACTTTGGACAAAACAGGGAAGGAGTTTGTGTTCTTCTTTTGAGATCTCCGCCGGCCCCGCTCATCCTCGCTGCTGCCGCGGTCACTGCCAGAGCTTCTGTGCTTGTGCTTCTTGTGCTTCTTCTTCTTT…
HEG1	heart development protein with EGF like domains 1 [Source:HGNC Symbol;Acc:HGNC:29227]	human	ENSG00000173706	ENST00000311127	ENSP00000311502	protein_coding	GAAATATATGCGAAAAACCTGACTTTGTGTGTGTGTGTGTGTGTGTGTGTGTGTGTGTGTGTGCGCGTGCGTGTGCATGAAAGCCAGGGAAAAGAGTCCAAATCTCACATCTCTGAGGCCAAATGCTTATCCCAGAGGGTGACACGAGAGGCTTGACGCCCTGCACAGAGCCAGGCTATAGATGGTACCTGAGATGCTCTCCAGGACTGTTTAAACTTCCTAATTCACTCATGGGGAAAGATATAAGACCCTTCAGAGCTCAAGTGCAATCCGCAGATGCCGCAGGCGAGAGCTTCCACCCTAGGAGTTGCCACACTCCCCTGGGCACGTGCATGGAACCTATTCAAGGAGCAGGGCTGGCAGAGGGACCCGTGCTGAGGCTCTGGCCTGTGGGGTACG…
PI4KA	phosphatidylinositol 4-kinase alpha [Source:HGNC Symbol;Acc:HGNC:8983]	human	ENSG00000241973	ENST00000255882	ENSP00000255882	protein_coding	CATTGCCTCCTGCAGGATCATTCCACAGCGTGCAGCAAAGTCCTTCACGATGCTCTCGCGGGCTTCGTAGGTGTCGGGGACAGTGATGCGGTAGGGCGCGTCCGGAATGTCATAGTAGGGCTGGTCCTTGTGGATGTCTGCGCTCAGTGACAGTGACAAGGTCTGCAGAATATCCAACATGGTCTTCAGCACGGTCCCGCTCCACAGCAAGTGGGGAAACTTATCCACCAGTCCAGACAGGTACTTGTCCGCCACCCTCCGTATCCTCTTGTGGATGTGGTTGAAGTTCACCAGCAGAAACTGTGCGTGCCGCTCTAGCTCCTCCTCATTCTCCTTAGTCTTGGCCTTCTCAGCCATCATGTTCAGGAAAGCGTCAAATACTTTGTCTGCGACGGCAAT…
Emg1	EMG1 N1-specific pseudouridine methyltransferase [Source:MGI Symbol;Acc:MGI:1315195]	mouse	ENSMUSG00000004268	ENSMUST00000004379	ENSMUSP00000004379	protein_coding	AGAGACTGGTTCCTTAGCTTTAGTGACTGAAGAGATGGTGGTTCTGGCTGTGGGGATAGTGGAAACCTTGGGTCGGGGAGATTAGTGATGGGGTCAGTCTTCCCTGCCCCATGCACGTTGCCTTATCTCTCCCCTCTAGCCAGGACCTGCTGTTTTTCTTCTGCCAATTTACTATGATTGTATGTGCCGCCATCACCACCCCCCCTATGGGGGGGCAGGGAGGGGTACGCGGCCCCGCCTGCTCCACTTTTTCTACCTTGGAACTGTACCGGATAAAAATCACTTCTGTTTATTCGGGTTTTTTTTTTCACTCCTGGTGCCTCCCGGCTGCTCTCTCACAGGGTTGAGGGGGCAGGGGGCTCGGTGGGTGGTGCCCAGCCCACCCGTCAGGCCTAGAGG…
GOPC	golgi associated PDZ and coiled-coil motif containing [Source:HGNC Symbol;Acc:HGNC:17643]	human	ENSG00000047932	ENST00000052569	ENSP00000052569	protein_coding	AGGGAGATAGTATAAATAATAATAATAATGATAATAATAATAATAATAATAATAATAGTAATAATAATGCCTTGGTCATCTCATCCCAGGTGGTGTTAAAAAAAGAGAAAAGTTTTCAAGTCACAACAGTTTTTAGATATCCTACAATGAAAATTTTCCCAAACTATTTTTTTCAAACGTATATACTGGCTGAAATCCACTTTGTAAATCTCATGTCAGGCCTGAAGGTACAGAAAATGTATAAGGAAAACAATTCTTTTCTTTTAAAGGCCTAGCCTGTCAGGAACAGTACGAGCTTGCTAATTCAGTTGTACAATCAAACACTTGCTTTGCCCAGAAGTAAGACAACACTACAAGGTTTTTAAATATCAATAACAATATATGCTATGAAGTGCAGTT…
NRDE2	NRDE-2, necessary for RNA interference, domain containing [Source:HGNC Symbol;Acc:HGNC:20186]	human	ENSG00000119720	ENST00000354366	ENSP00000346335	protein_coding	AGCATTTGCAGGGCCGGGGAGAGGCGGAAGCATTTGCAGGGCCGGGGAGAGGCGGAAGCATTTGCAGGGCCGGGGAGAGACGGAAGCATTTGCGGGGCTGGAGAGAGGACAGCTATAGGGCACTGGCCTTGGACACAGCCAACCTGGGTTTGACCCTGTCACCACAGTGTCCTCTGAGCCCTGAGCCAGGTGTGGCCCCCAAACTAACAAACCAAAAACAATTTAATCTTCCCAGAGCTTAGTATGATTGTCTTAGATATTAGTATGCTTAGATATTATCTCAAAATATTCTCTCTGAATTGCGGGAATGGAAATTCAGCGTCTCGCTTGGAACATCTGTTCTTTCTTACAGGCAATCTGTACAGAAGCCGGGCTCATGGCCTTGAGGGAACGGAGGAT…
SEC14L5	SEC14 like lipid binding 5 [Source:HGNC Symbol;Acc:HGNC:29032]	human	ENSG00000103184	ENST00000251170	ENSP00000251170	protein_coding	CCGGAAGGCGGCTGAGTCTGGCGAGGGGGAGGTGGGGAGATGAGCTCGTTCAGGTAAAACTCGATCACCTCCTTCCCCCTCTTGATGTTGGCCGTGTACTGCTTCATGGCGATCTTCTCCAGGGCACTTTCGAAGCCGAAAAAAGAGCGAATGTCCAGCGAGGCCGACTGCTCAAAGGACGTCCAGTCTTGGTTCTCGGGGTGCACCCGGTAACTGCAGTGTTCCTGCACCACCACACGGCTGGCGAAGGTCTCATTGCGCGCGTCGATGAGCAGCGTCCGCTCCCTCCAGTTCAGCACGTTCCTTTGCACGAACACCACGTGCTCCACGCCCGCGATCTTTCGCAGCAGCCGAGGGGCTTCCACGCGCAGCCGGCAGCTCCGCTCCACCACGTGCACC…
BTBD9	BTB domain containing 9 [Source:HGNC Symbol;Acc:HGNC:21228]	human	ENSG00000183826	ENST00000481247	ENSP00000418751	protein_coding	GCGGCGACGAGGGGGTGAGGACGAGCAGGCGGAAGAGGAGTTTGTGTCGGCGGCGCGGCCGCACTAGAACAGCGTCCGGATCAGTGACTGTCGCCTATTCTACAGGATGAGTAACAGCCACCCTCTTCGCCCCTTTACTGCTGTCGGGGAAATTGATCACGTGCACATACTGTCTGAGCATATTGGTGCCTTGTTGATTGGGGAAGAATATGGCGATGTCACCTTTGTTGTGGAAAAGAAACGTTTCCCTGCCCATAGGGTGATTTTAGCAGCAAGGTGCCAGTATTTTCGGGCATTACTCTATGGCGGAATGCGAGAATCTCAGCCCGAAGCAGAAATCCCTCTTCAAGACACCACTGCCGAAGCTTTTACTATGCTGCTTAAGTACATCTACACTGG…
PHC1	polyhomeotic homolog 1 [Source:HGNC Symbol;Acc:HGNC:3182]	human	ENSG00000111752	ENST00000544916	ENSP00000437659	protein_coding	GGTAGCAGTAAGTACCAGGCCTGAGTTAACCCGCCGGAGAGCTGGAAGGGTCCGTGCTCACCGCCCCAGTGTCCCAGGCCCACTTAGCCCGAGGCACACGGCTTCGGGTCTCAGAGCCACAGAAGCCCCCGCAGTACAGCCACAAGTAGAGGATCAGAGTGTCTGGACCAGAAGAAGCCCCTGTCCTAGGTTCAGAGAGCTCTCAAAGGCTCTGTAGAAGGGAATTGGAGCCTAGATTTGTTTTTTCTCCCTCCCATTAGTCCCAGATCCAATTTAGGCTGATCTTGGAACTTAGTGGTTTCTCCCCTCCTCTTTATTCCTGGGGGAAACACACTAAGCTTTGCCCCATTCGCAGGCTGCAGGCGTGGCCGAAGTGTCTGGTTTCAGAGAGCCATTTCC…
MPP6	membrane palmitoylated protein 6 [Source:HGNC Symbol;Acc:HGNC:18167]	human	ENSG00000105926	ENST00000396475	ENSP00000379737	protein_coding	TGGGATGCAACTGGGGTTGGCCTCCTGCAAGGCAAATGCCTTAACTCCTGTACTATCTCTCCGGCGTCAACAAGTTCAATGATTCTTGACTGAGATACAATGAACTAGTTTCTACATTGATTCTCTTCAATTCTGGCATCGAGATAGAACTGAACTGAACTATGTTATTTCATTTTATATTAGGATGAATCTAGTGTGTACTAAGTAGTCATTCACAAATGCTTTGTATCATAGAAGTAATTCCTTGAAGAATGAACACTATTTGCTAAGTAACATGACACCATACGTAAGGCTGAAAATAGATGTGATGTGCAAAATCTCTCCTCTGTCAAGATGGCTAACATGGTTTGTGGGTAAACTTCTGCTGTTCAAACAACCCAAAGCTGTTCAAAGAGACTC…
RFX7	regulatory factor X7 [Source:HGNC Symbol;Acc:HGNC:25777]	human	ENSG00000181827	ENST00000559447	ENSP00000453281	protein_coding	ATTGCTGGCTCCCAGGGCCTGTCCCGGGAGAGCCCTTGCTCGAGGCTGGCCCAGACCACCCCCGTGGATAGTGCCCTAGGAAGCAGTCGGCACACACCCATCGGGACTCCGCATTCCAACTGCAGCAGCAGCGTCCCTCCCAGCCCTGTGGAGTGCAGGAATCCATTCGCCTTCACCCCGATAAGTTCCAGCATGGCGTATCACGATGCCAGTATTGTCTCGAGTAGTCCTGTGAAGCCAATGCAGAGACCCATGGCCACGCACCCTGACAAAACCAAGCTTGAGTGGATGAACAATGGGTATAGTGGGGTGAGCAGTTCGTCAGTCTCTGGCCATGGCATCCTCCCAAGCTATCAGGAGCTAGTAGAGGACCGTTTCAGGAAACCTCACGCTTTCGCT…
SNX30	sorting nexin family member 30 [Source:HGNC Symbol;Acc:HGNC:23685]	human	ENSG00000148158	ENST00000374232	ENSP00000363349	protein_coding	GCTTTGCATGCAGGAGACGTGGGTCTGGTCCCCACCCCTACATGGTCCCCTGAGCACCGCCAGAAGTGACCCCCAAGCACAGAGCTGGAAATAGCCCCTGAGCACTGCTGGGCATGGCCCAAAACAGGAAAAAAAAGAGGAATAAAGAAAGACGAGAGGAAAAAAGGAGTCATCCTGATAAGAGTTCGAAATGATGATTCTAGCGGGAGCCAGGTACCCCCGTGAATCTGGCTGCAACTAGAGACGTGAAGGAAAAGCAACGAGTTCACTGCAGCCTGCAACGTCTGCAAGGCCCGTCCAGTACTGACTTTGCTTCCTGACCCGGAAATATTAAGTTAAAGCACTTCACGTAGAACATTCACAGAGCTGACGAATCTCGATGGTGTCAGAACAACATGG…
SCARB2	scavenger receptor class B member 2 [Source:HGNC Symbol;Acc:HGNC:1665]	human	ENSG00000138760	ENST00000264896	ENSP00000264896	protein_coding	AGCTACAATCCCTGCCCAAATGAGCCAATACTGATTCATTCTAATTATCCCAAGCACACACAAATAATCACTCCATTGCATTGTAATTAAACATGGTTATATTTTTAAGGCAGGAAAATCAGGTATTGAGGACATTATCCCAGATGAACCTTTCCAAAGTGACTTTTTCTGTCACTTTGACAGAAAAGAAACAGTTAACTATTCACAAAAGCAGTTCCACACTATACTGAGTATCTGCCTTTGTACTGACCGTTATTTATGCATCTTCTCGAGTCAAAAAGGTACAAGTAAATAACTCAGGTGTAACCTATCAGTTCAACCACATAGTTTACCCAACTGATTCCTACTCAAGGTACAAACAGAACACCTGATTATTTCTTCAGAGAAATTATGAACTGA…
ABCC5	ATP binding cassette subfamily C member 5 [Source:HGNC Symbol;Acc:HGNC:56]	human	ENSG00000114770	ENST00000265586	ENSP00000265586	protein_coding	CATCTGGCCTAAGATGGCGGAGATGAGGGAGGTCTTGCCGCTCCCTACGCTGCCACAGATGCCGACCAGCTTCCCCTCTTCGATTTCCAGGTCGATACTGTACAGTGTCCTCTGCAGGCGGAGGTTCCCCGGAGGCGCGTGCTTGCCCTCTTCCTCCTCGGGGCTGGGCCGCCCGTCGCTGTCCAGCAGGAGGTGGCCCTTCTGCTCTGCCAGCACCTCCTGGTGCCCCGCATGCTGCAGGCGCCGCCCCTTCTCTTTCTTGCCCCTGGCAGCCCTCTTGTCTTTTTTCATTTTGGGGGTCAGCTTGGGCGAGTTCTGGAGACTGGCGTGGGAGGAGTCCCAGGCCAGGGTGGCATTTGTCATCTCTATCTTGATGTGAGGGCTGGCTGGCTTTTTCTT…
RB1	RB transcriptional corepressor 1 [Source:HGNC Symbol;Acc:HGNC:9884]	human	ENSG00000139687	ENST00000267163	ENSP00000267163	protein_coding	GGTATCAAACCCAGGCCGGCGCAGGCCGGCCGCGTGCAAGGCAAACGCCCCACCCGCTGGGCTATCACTGTGGTCCAAGAATCAAATATTTTTTAAATTTTCCCCAATGACTTTTAGAAGGCAACTCAAACCTTCAATAGAAGGTTTAAATCAAAGTTTCATTTCTTGCAATTTTAGACAGGAATTAAGGTGGCTTTGAATTTGCCAGTGTTAGACCATGCTGACTTAAAAAAGAAGATAAATAGACAACTACCAGTTTAAAAGATATGGAATGAAGTCAGGCAGCTTTCTGGAGAAAACACACCCCTTCTCAAATTTAGGAGAGCAGAATAACTGCTAAGATGCATTAGAGAAATCTCTTAAGAAAACAAGAAATTAAGGCTCCTAGAGTTAACAGTC…
TNFRSF19	TNF receptor superfamily member 19 [Source:HGNC Symbol;Acc:HGNC:11915]	human	ENSG00000127863	ENST00000382263	ENSP00000371698	protein_coding	GGAGGAATGTCCATATTGTTTTCCAGAAAGGTTGTACAAGTCGACATTCCCACCAACAGTGTATGTGTCTCAGGAGTTTTGGCCAAAGTCTCAGGGTCCATCAATCTAGGCTTTCTCCAGCAAATGTTTGTCTTTGAAGTTAATGAGAGTTTTACATATGGAAAATATATTCATGATACAAAAAGGAGCTTAATCCTCACCTACTTTGATCATCCCCTTGTCAAAATAAAAGTAATCAGATTGCAAACAATGGGACACACGTGTGAATCACAGTGAAGCCACTCCGGGAAAATCTTCTTGCAACTTCATAGACGTCTTGTGGTCAAATCCTAAATATTTCACAAGTGTTTTCCACAAGAGTTGGTGAGTAATAAAGCTTAAGAACCATTGATTTATGCT…
AGL	amylo-alpha-1, 6-glucosidase, 4-alpha-glucanotransferase [Source:HGNC Symbol;Acc:HGNC:321]	human	ENSG00000162688	ENST00000370161	ENSP00000359180	protein_coding	TTGGGCCATCCCTTTTGTGATAATTTGAGATCTGGAGACTGGATGATTGACTATGTTAGTGGCCGACTTCTCACACGACCAGGAGCTATTGCTGAAGTTGGTAAATGGTTGCAGGCTACGTTCTTCTACCTGAAGCAGGTCCCACGATATCTTATCCCATGCTACTTCGATGCTATATTGGTTGGTGCGTACACCACTCTCCTGGATCTAGCATGGAAACAGATGTCAAGTTTTGTTCAGAATGGTTCTACCTTTGTGAAGCACCTTGCATTGGGTTCAGTCCAAATGTGTGGTGTAGGAAAATTCCCTTCTATGCCACGTCTTTCTCCTTCACTTATGGATATACCATATAGACTAAATGAGGTCACGAAAGAAAAGGAGCAATGTTGTGTGTCTATA…
HERPUD2	HERPUD family member 2 [Source:HGNC Symbol;Acc:HGNC:21915]	human	ENSG00000122557	ENST00000311350	ENSP00000310729	protein_coding	CCCTCTTCTGACAAGAGGGGAGTCCGGATGTGTAAAATGGCAGCCCTCATGGAGTGTGGGGAGGGATCGTCTGGCTTCTTGCGAAGCTCTGCTGTGAGACATGACATCCTTTTGTATGTGGAAGTTCAGAGAGACTTTCTTTTATTCTATGGTCTTGTGGTGTGTTATCATTTTTATTTCAACTAAATTTTAACAATCAATATTTTCTAAATGTTTCATTAATAACTGTCTTTTAATTACATCTGTAAAGTCATTATATATAGAGTAATCTTTTATAGATTCTGCCAAAGGTATTTTCTCACCCCAACATTATGTAAGGAGTCTTTGATATGTTCTATTAGTATTTCCATGGTTCAGTTGCTCACACTTAATCATATTTTGATTGACATCTATAAACAG…
LARGE1	LARGE xylosyl- and glucuronyltransferase 1 [Source:HGNC Symbol;Acc:HGNC:6511]	human	ENSG00000133424	ENST00000397394	ENSP00000380549	protein_coding	CCTGGCAGTGCTCGGGGGACCATATGGGATACCGGGGATCAAACACAGGTCAGCCGTGTGCTAGGCAAACACCCTACCCACTGGACTATTGTCCGGCCCCTCATGATGGCTTTTAATGTCAGAGTGAATACATCTGAAATACCTACATAAGTTTATAACACATGGTGGTGGGGTGGTTCTTCTAAGTCAGATTGCTGTGGGTTTCCTCATATCTACTGGATCAGCAACCCTGATTCAGCTGGCTAGCCCACACCTCATGTAGAAAACATTTTGATTGAGTGCAGAGCTAGCAGCTACAGGGGAAATGTACAGATGTGTGGAGGGTGAGGGGAGACAGTAGGGAGCTCGATCTAAGTTTAGCGGGCAAGGAGGAAAAGGTTGACGGTCACGTGATGAGAA…
NFATC3	nuclear factor of activated T cells 3 [Source:HGNC Symbol;Acc:HGNC:7777]	human	ENSG00000072736	ENST00000346183	ENSP00000300659	protein_coding	GTACCAGGGATCGAGCCTGGGCTGGCCAGGTGGGAGGCAAATGTCGTACCCACTGTGCTATCATTCCGGCCCCACACCTGGGTATTTTAAAAGCTGAAGTGCTTGTCACTTGGTCCCCAGAGAGCAAGGGGTTCCACACCAGCCCCAGGCGGAGGAAGTTCAGGCAGATTCCAACAATACTGTTAACCTGTTAACCGTTTATTATTTCAGCACTGTTAACTGAGGAGCTTGAACTGCTGGCTCTTCCCTTTGTGTCTGTGGAAGGAGCTCTGTACTCCTATGAAAGGTTTTAAAATACAAAATGTACAAGAAAACACAATCCCAAAGTGCTGTAAACATACCTGAGAACCAGTTCCTCAACTGAACATCCATTTTCTGAAATACAAGGTTTTAATCATC…
POLR3E	RNA polymerase III subunit E [Source:HGNC Symbol;Acc:HGNC:30347]	human	ENSG00000284282	ENST00000640588	ENSP00000492263	protein_coding	CTTTTTTTGCGACAGCTCACATAAACAGCTGAGATTTGCTCCTTAAAGGAAGGTGTTCGCCACAGAAACCCAACAGTAAAACAACTAGATTAGGTGTGTTTAATGAAAACGGCAGAAGTCTTAGCAGACAGAATCAACACTATATATTGGGTTCTAGGCATTTTAAATATTAAAAAAAACAAAAACAAAGACTAAAAACACATCCAGGTTTTCTTCATCTTGTAAACATAGTTTAAGCCTTGTTGGCGTCAGGTTTGAAAAGTAAATCTTAAACCATGATTTTCATTGTCCTGCCCATGTCAGTATACACTCTCTTTATTAGGAGAATGAAACCAAATAATAAGCAAAATACATCAGAAATTTCAAATTGGACTGGAAGGAAGGTCCCGGGCGGCCTCT…
SPATA6	spermatogenesis associated 6 [Source:HGNC Symbol;Acc:HGNC:18309]	human	ENSG00000132122	ENST00000371847	ENSP00000360913	protein_coding	GGATCACAATCCACCAGATGTGATCCCTGAGTGCAGAGTCAGGAGTAAGTCCCGAGCACCACTCATGTGGCACCATCAAAAAGAAGAATTTCATTATAACTATACTAAAATCAGTATTGTTAAGAAATGATACTAGAGATAAAGAGGAACATAGCAGAACTAGAAAAAAATTGACACTGCCTATATTCATGAGAATTGAACTTTTTTGGATACTTATTACCAGTAGCTACAGAAAAAAAATGACTCCAAATAGAATATATTTAAGTGTGAAAGCAAAAACAATAATTTTTTCTCCTCTTTAGGAAGAGAAAACATAGTGGAAACTCTTGAAGTAAAAAAAAAATCTAAACATACTAATAAAAATAATCAATTGGGTTATTTAACTTCTTTCAGCAAAAA…
KIAA1522	KIAA1522 [Source:HGNC Symbol;Acc:HGNC:29301]	human	ENSG00000162522	ENST00000373480	ENSP00000362579	protein_coding	AAAAGCTGTGTATTTGCTTGTTTCATTTAGAAATAATGCTGCCAAAGAGCAGTCCCCGCCCCCGTCCCCGCCCCCTTCCTACCATCCCCCCCCACCTCCTGCTAAAAAGTCAGAGGTGGTTGGAGCAGCCTCGGAGATGCTGGAGGAGCCCCCACACGACCCCAACTGGCCCCCACCCCCACCTCCTGTCCCCGAGGAGCAGGACCTGTCCATGGCTGACTTTCCCCCACCCGAGGAGGCCTTCTTCTCTGTGGCCAGCCCCCCTGCGGCTCCTGTCTCTCCCCAGGGCCAGCCCCCTGACCCCCCAAGCCCTCCGCCTGCACCCCCACCTGCGGGCTCTGCTGCTGGGCCTGGGTCAGCGAATGGCAGCAGAAGTAGCGGGGTGCCCAGGGAGGACGC…
ACTR1B	ARP1 actin related protein 1 homolog B [Source:HGNC Symbol;Acc:HGNC:168]	human	ENSG00000115073	ENST00000289228	ENSP00000289228	protein_coding	ATCTGGAGCTACCTCTGTCCTTAGTCCACCTGCCCGCGGTCCGCGGGTCCCTCCTGCAGCCCGCCTGCTGGGCAGGGCTGGCCTGGCCTGGCCATGGAGTCCTACGACATCATCGCCAACCAGCCCGTGGTCATCGACAACGGCTCTGGGGTCATCAAGGCTGGCTTTGCAGGAGACCAGATTCCCAAATACTGTTTTCCAAACTATGTGGGGCGCCCGAAGCACATGCGGGTGATGGCTGGAGCCCTGGAGGGGGACCTCTTCATTGGACCCAAAGCAGAGGAGCACCGAGGCTTGCTGGCCATCCGCTACCCCATGGAGCATGGCGTGGTCCGAGACTGGAACGACATGGAGCGCATCTGGCAGTACGTCTACTCCAAGGACCAGCTGCAGACCTTC…
PTPN12	protein tyrosine phosphatase, non-receptor type 12 [Source:HGNC Symbol;Acc:HGNC:9645]	human	ENSG00000127947	ENST00000248594	ENSP00000248594	protein_coding	TCAACCAAGCCAGCAGAGAAGAGCTCCTGAGAAACGCCATCTGCTGTATCTAGATGAAAACAAGAACAATTAGGATGGACAATTAGACAGTATATAATATAAAAATAACTTTTTGCTTACAATTTACAAAATGTATTATTATTACAATCTTTGCTCTCTGATAACCTGCAAAGCTGGCTGCATGAATCCAGCAATTTTAAAATTCTGAAACTATTTTCTAAAACTTTAGGGCAAATAATTTACAAATAAGGTACACAAAGATTTAGACCATGCAGAAATTTCTTACATCTTCTGTTAATAATATTTTATGACTGCAATTTTATCAAATTATATACCTACTTGCCCTGTACATATACAAAATAATGCATACATGATAAAACATTAGCAAAAGAGTAGTCC…
MIDN	midnolin [Source:HGNC Symbol;Acc:HGNC:16298]	human	ENSG00000167470	ENST00000300952	ENSP00000300952	protein_coding	AGCCAGGGGTGGGAAGGCTTAGAGTCCAGGCCCGTCGGAGGTGGTGGTGATGGTGGGTGGTGGAGGCGGGCACACCCTGGTGAGGGCTGAGGGAAGGACGGGCTAGTCTCCTGCCTGGGACCTTCACCCCGCCCACTGTATATAAACAAATGCTATTTTTTTCCCTTAAAAACAAAATAAATTTAAAAAACCAACACACAACACACATTTAAATAGGTGTTCAAGACAGTTCTTCAAAAACAAACCGGCTTTTTTCTCCTTTTTGTTTTTTTTTTCTATTTTTTTTGGAAAACAAAAATAAAACCAAAAAAATTCCTTGACGCCTAACCCTCTGACCTCCCCCCTGCTCACCCCCCCACAAAAAATGTACAGCACTACAGTTAACACATGATGTTCACA…
TBC1D24	TBC1 domain family member 24 [Source:HGNC Symbol;Acc:HGNC:29203]	human	ENSG00000162065	ENST00000293970	ENSP00000293970	protein_coding	GGGGAGCAGAGAGCAGGTGACCCAGACTTCCCCCAGGGAACCATCACATGTGCAGAGGGGCTGAAACCCCCTTCCACTGCATAAATGGCTCCTGGTGCCGGGGGAGCAGGGCAGGTCCCCAGTGATGCCCCCAACACCCATTTGTTGCCTCTAGCTGGACAGACCAGGCGTGGAGGCCCAGCAATTATCACAGATCGTTTAATGACACTGAGATTAGGGAACATACCGGGAAAGTGGGGCTCAGGACATGGCAGGGTCCAGGAGGGGGAGAACCCTGCCACCTCTGGTCCCCTCCAAGCTCTGAACAGTTGCACGGGGACAGCAGGGCAGGGCGACTGGGCCCTACTCACAGCCAGGGGGAAAAGTGCCAGATAGGCTCACTCTCCTGTTGGAGCATTG…
RAB11A	RAB11A, member RAS oncogene family [Source:HGNC Symbol;Acc:HGNC:9760]	human	ENSG00000103769	ENST00000261890	ENSP00000261890	protein_coding	GGAGTAACCCCTGAGCGTCGCCGGGTGTGACCCAAAAAGAAAAAAAATAATAAAGAATTTAAAAAAAATAATTCAGTCCCCAATGTGGACAGACAGGTAACAGAGTCTATTAGGTCTGAAGACAATTTTAAGTACAAACATTATTTCCCTAATATTTTGGGTAAAACTTTTTCCAAAGAGAATCATTGAACCCCATGTCTAAATTCAGAGTTGAACTCACACAATAATGCTTTCAAATTCAGTATTTCCCATGAAATGCAAGGACCTATGTTCTGATCAGATTCAAACAGTCCAAGTCTGTACCCAAAGCACTCTAAGGAAAAATGCCATCTCACAGCATAAAGATCAGTCCCCCTATAACTGTTTATTAGAGTATGAATATATTCCAAATAATTAAAA…
NACAD	NAC alpha domain containing [Source:HGNC Symbol;Acc:HGNC:22196]	human	ENSG00000136274	ENST00000490531	ENSP00000420477	protein_coding	ACTCCTCTCTCTCTCTCTCTCTCTCTCTCTCTCTCTCTCTCTCTCTTTCTAAAGAGGAGGAGAAGGAGGAGAAAGAGGAGGAGGAGAAAGAGGAGGAAGACTCTCAAGGGCTGGCCTCTGCCCCAAGTCCCCACCTCCTTCTTGCTGGGCTCTGGTAGCTCCAGTCTCTGACCCCAGAGTGCAGGCTGAGTGTGTGTGTGGGGCCTGCGGGCCAGGAGCTGTGGCGGACCCCTGGCCTGTGAGACGGGTCTCAGAAGGAAGTACTGCTGGGGGCCCAGGGTTGGGCCCCAGGAGTAAGGGAGGGCCTGTCAGTCCCTGCTGGTGCTCATGGCTGACCACCGCAGGAAGTTCCGCGGCTGCTTCTTCCAGATTCTTTGGAGACTCTGGGCCGTACATGAT…
SLC25A46	solute carrier family 25 member 46 [Source:HGNC Symbol;Acc:HGNC:25198]	human	ENSG00000164209	ENST00000509432	ENSP00000426604	protein_coding	CCTGGGTCTGCACTCAGGAATTACTCCTGGCAGTGCTCAGGGGAGGACCAGACAGGATGCCAAGGATCAAACTGTGTGGGCTGCATATAAGGCTAATGCCCTGCCTGTGGAACTAAGACTCAGGCCCAACTGTCTTTCTCTTAAGATTCACTCGTCTGTTGCCAATCTGCATGGCATGCCAGAGTTCTGATAGACTTTGAAAAGCTCCTGGTGACTTTATTTCTATTAAGGGACTGTTTGGAACTGCCTCTTTGTGAGTTGTCATTCTGCCATTTGCTTTGATAAGCCACCTCTTTGCATCTACTTCTTCAAACAACACTATTCAGAGGGGTTCCAAAGTTCGAACTCATATGATCTGTTGTAAGGTTCAATATGGGTAATAAACAAGCTGTGTAACAG…
LRIG2	leucine rich repeats and immunoglobulin like domains 2 [Source:HGNC Symbol;Acc:HGNC:20889]	human	ENSG00000198799	ENST00000361127	ENSP00000355396	protein_coding	AGAGAGAGAGAGAGAGAGAGAGAGAGAGAGAGAAGAAACAATGTGGTTTCCTTGCCAACTAAGTACTCAGCTGCAAAGAAGCCAAACCAAGTTTTCCGACATCTCTGTGCATACAGCTTTGACAAGAGGAGATGACAAGACTGTGGAACGTTTGAAAGAGCCTTTTATTCCTGCACGGGTAGTTTCACCTGGCACTGGGAGACAGATGGCAAATGATTAGATATACAAAGAAAGTGGTTTAATACACCAACACTGTTTTTACATGGATGCGATCACTTAGGTACCCGACTCTATTATACATAAACTTCTGAACAAATACATCTTTCAAACTTTAAAGTCTCTAGATTTCATTCAACCGAGTTATATAAATTCTGTCTGGTCTGAGAAGTTGCTGACAAT…
Lrrc8b	leucine rich repeat containing 8 family, member B [Source:MGI Symbol;Acc:MGI:2141353]	mouse	ENSMUSG00000070639	ENSMUST00000112707	ENSMUSP00000108327	protein_coding	TGTGTGTGTGTGTGTGTGTGTGTGTGTGTGTGTGTGTGTGTAGGAATAAAATTAAAAATACCATGCTAGAATAATCTATCAACTTTGTTCTGAAAAACAGCTACATTTATTTTTTGGATAATGCATTACACATTCTTGGAAATCAAATTCCAACTAAAGAAAATCTTGTAGATATAATTGAACAGGTTTTCCCCCTTTGTCGTTTTAAATGAGCTTCAAAACCCTCGCACAATGAAGATCTGTTCCAACAATGTCAGGAAGATGGCATTAACACATTTTCCATGTGACATCGAGCTCTCAAAGTTCATTGCACCAGTATTTATAGCACTTCTTATTCTACCTAAATACCAGTATATGTATATTGGTAGAGGAAAGAAATCTAAAACTATGACTCTGAGA…
MTSS1	MTSS1, I-BAR domain containing [Source:HGNC Symbol;Acc:HGNC:20443]	human	ENSG00000170873	ENST00000524090	ENSP00000428319	protein_coding	ACAAGGTTTGTTTTGTTTTTTCCTCCTCCTTCAAAATATTTGGGCTTTTCAATGCACCCAGCCTGCTGGGCACAGTTAAGTAAAAGGCATTTGCTATATTTAAGAATTCCCTGCTATTATTTATCTTAAAGTGTGTTCACATTTTAAAAACTGCCTTACCCATTTGGATGGATGTACTCAGATTCAACGGATACAACAAACGAAAGCGTGGGGTGGGGTGGGGTGGGTTCTCCGGCTAACATGCACGGGGCTGGGGCGGGCGCTGTGTGCAGTCCAGATCACGGGAGAAAGGAAGTGCTCAAACACCCTACAGAAACAAACACTGCAATCCAGTATGGCTTATTCGGATGCATTTACCAGGAAGCTATTAGAATTCAACCTACGTGGCTACGTGGCTAC…
EXOC5	exocyst complex component 5 [Source:HGNC Symbol;Acc:HGNC:10696]	human	ENSG00000070367	ENST00000621441	ENSP00000484855	protein_coding	AAATAATTTGTCTTTTTTTTTAGCTTCTTTTTTTAATTAATATTTTATTATACACCAAAATAATTTGTCTTATCTCTTACATATCACTTGGGTGAAAGGGATCGAATTCTGCCCAGAATCTTTTATCAACTTTAATCAGTCAGTGAACAGGGCTTTTTTGCTAAGATTTACAAACATTTGTTATGCTTGACTTTTATAGTAAATCACAAGGTTACTCCCCTGATTTTTGTAAAATTTTTTATAAAAGGATATTTGCGAACAGCTTTGAGTTTATATTGTCTCTTGTCTGTTCATGTATTGCCAGTTCCTAACTGTAGCTGGCGGTAGCAGTCACCGTCAGCTAAGGATCTTTCTCCTGCCCTCTAGCAAAGAGGATAAGTTCCTGGTAGGTAAGAAAAA…
CALB1	calbindin 1 [Source:HGNC Symbol;Acc:HGNC:1434]	human	ENSG00000104327	ENST00000265431	ENSP00000265431	protein_coding	TTTTTAGAGTTCTTTTCCTCTTTATTTATTCTTAGTAGTTAAATTCAGCCTAAAGTCAGTGCTTCCATTTACACACTAAAAGCAAAGTCAATCTACCACTCACATCATTTGTTAACATTTGTTTTCTGACTGATTTCTTTTCTGCTCAGTTTTTGGGAAAAAAGATACCTCACTTTTTTGTTGCTGTTTCTGTGATTTCAGAAAATTCATGTTGAATTGTAGAATGGGTACAAAGTGACCCAGAACCATCAACTCTTTGGTGGTAGTTTTATAAATTGCTAATAGACATATCTCTCATAGCTCCCTGCTTACATCAAAAGAATAAGAAATCACCAACTATTACATGTCAGCTGCAACAAATTTAGCTTAGTCTAGCTACCAATATATGAAATATGGTTT…
FBXO28	F-box protein 28 [Source:HGNC Symbol;Acc:HGNC:29046]	human	ENSG00000143756	ENST00000366862	ENSP00000355827	protein_coding	GTGTGTGTGTGTGTGTGTGTGTGTGTGTGTGTGGTGGTGGGGGGGGGGGGAGAGAATAAGGGACGGGGCAGTCTTCTCCATTTTTACAGAGGCTTTTCCACACTGCAGCTCTGTCCATAGTGCAAGAGTCACTTTATAAGTGGGACTGACCCCTTCAAAAAGAAATCCCCCTGAAAAACAGCCAGGGCAGAGGCAAATAATACTTAAAAAATAATGTGCTGGGACATTAACACAGAGTATTCACACTCCTGTCGTACACTCCAGGGCAGGCTGGGTCTCAGGAGGCAAATCAACAATTCTTTAACATGTCAGTTTCAGCTGTTCAAATATCTGTAACTTGCTGATCACCATTATCAAAAAGCAAGTATAGCAGTTATCAAATCGGTCAAGGCAAAAATC…
SMAD2	SMAD family member 2 [Source:HGNC Symbol;Acc:HGNC:6768]	human	ENSG00000175387	ENST00000402690	ENSP00000384449	protein_coding	TGAATAAGAAAGTTTCTCTATTAAAGAAAAAGGTTTGCAAACAAATTCAGAACTTTCTTGCTAAGCTCTGAAATGGAAACAATAAACACTTTTAAAATGCATACAGACAACTGATCCTTAAGTTTTTTCTGTATGTATATGTAACTCCATATACACACATTATATAATTTATTTTCTACTAAAGATTTAAGGCAGTTTTGTTATATATAAAGTCAGTTATAATTTATTCAAGATAAAACAGGTCCTACTCAAGAAATTATAAGAACACATAGACAAATTCTTATCATAAAGGCTATTATGAGGCTATCTGTATCTAGTACAGCTCATATTTTCTGCTTGAGAGACTACAAACACAGGATTTCCACTGCCAGAGATATTCTGTCCCTCAATCCCAATACA…
CYFIP1	cytoplasmic FMR1 interacting protein 1 [Source:HGNC Symbol;Acc:HGNC:13759]	human	ENSG00000273749	ENST00000610365	ENSP00000478779	protein_coding	TCGACATCAAAGTGCCCCGACGCGCCGTGGGACCCTCCAGCACGCAGCTTTACATGGTGAGAACCATGCTAGAGTCCCTCATTGCAGACAAAAGTGGTTCCAAGAAAACCCTGAGGAGTAGCCTTGAGGGGCCCACCATATTGGACATAGAAAAATTCCACCGCGAGTCCTTCTTCTACACGCACTTGATAAATTTCAGTGAGACGCTCCAGCAGTGCTGTGACCTGTCACAGCTGTGGTTCCGCGAGTTCTTCCTGGAGCTGACGATGGGCAGGAGAATCCAGTTTCCCATCGAGATGTCCATGCCCTGGATCCTCACTGACCACATCCTGGAGACCAAGGAGGCGTCCATGATGGAGTACGTCCTGTACTCCCTGGACCTGTACAACGATAGCGCCC…
AAK1	AP2 associated kinase 1 [Source:HGNC Symbol;Acc:HGNC:19679]	human	ENSG00000115977	ENST00000409085	ENSP00000386456	protein_coding	TGCGGACGTGCTGGAGTTCAGACTGTGCTCTTCCGATCTTATATATATTAACTATAAAATTCTATTATTTTAAGACCATCTAGTCCAAAGCCTTCCTTGTATAAATAAGGAGCATTTGCTCTGACAAGTGAGACACCTGCTAAGGGTAAAGTGGTTAAGGTGAGACCCCGGGTGGCCTGTCTCGGGAGGCCTCTTCTCTTCTCACCCTTCCTCAGGACACCTCCACAAAGTGAAGCAAAGGACTAGAGATGGACTTAGGATCCCTCTTGGGACTCAGCAACTACTTTCATAGGTCTATCACTTATCAGCACACTACACTCATCTCTAGTAAACCCTCAGGGAAAATGCTAAGAACAAAGGTCTCTCTAAGCAAGTCACTCTATTATAATCTCTAGCAGA…
MMD	monocyte to macrophage differentiation associated [Source:HGNC Symbol;Acc:HGNC:7153]	human	ENSG00000108960	ENST00000262065	ENSP00000262065	protein_coding	TATTTCCCTTCCCACCTTAATTTAGAGGACTTAGGGTACCATATGGGGTGCTGGAGATCAGACCTCAGTGGGCTGCGTCCAAGGCAAGTGTCCTCCCAGCTGTACCATCACTCCAGCCCCAGAGTACATTATTTCCCTTCCCACCTTAATTTTATAAAAGGGGTGAGGGGCACTAGTATATATGAATTGCACGCAAATGCTAGATGAGCTCAAATTCTCAAAGAACACATTATCATTTTCACAGTCATCTTACTTAGAGACAGTGGGACAAATCCAAGTAACAATTTTATTCTAGTCTACAACACATTTTTTACATACATTTTTTAGTGGTTTTGACAGTGTTACTTTTGAGCAGACTTTAAATAAATCCACACAAGTTAATATATTAAAGTAAAATAT…
TMEM94	transmembrane protein 94 [Source:HGNC Symbol;Acc:HGNC:28983]	human	ENSG00000177728	ENST00000375248	ENSP00000364397	protein_coding	CAGCTCCACTGCGCCTGCAGCTCCCCAGCCCCCCAGTGAGGCCCCAGCCTCGGCTGCCCGCACACCCCAGATGGAGGCCGGCAGCCCCCACAGCCAAGGGGCCCCTGTGGCCCTCGCACAGCCCCCCGCATCAGGGCCTGCTCCAGAACACGCGGCATGTGCTGGACAGCCCAGAGGGACAGAGCCCCCGGCGCCCCCCACGGCCCTGCTCAAAGCACCTGGAGCAGGTGAGACGGCGGTGGGAGGGGGCGGTGTCCTCCTGCTGTTGCCTTCAGGCATTCCACGGCTGTTGCTGCTTGCAGGAACAGGCCCCAAACCTGTGTCTGTGGCCTGCACCCAGCTGGCCTTCTCTGGCCCTAAGCTGGCTGTCCGGCTGGGGCCCCGCCCGGTGCCCCCGCC…
ADAM22	ADAM metallopeptidase domain 22 [Source:HGNC Symbol;Acc:HGNC:201]	human	ENSG00000008277	ENST00000398209	ENSP00000381267	protein_coding	GGGGCTTGGGCATAGAATTCTTTTGTTTGTTTGTTTGTTTGTTTGTTTGTTTGTTTGTTTGTTTGGATTAAAAACATAAAGTCCAAAATATGAGATTCTCTCCCCTGTCTGCTGTTTGGGTAAGGTCACAGTTGCTGCATGTTTTAGGTTTTAGGTTTCACTGAATCCTCTGTGATCTGTTGAGGCTGTCCAGCCCAGAGTAGAAACCCCATCACCTTGTATCAAAAGCAGTGCAAAATAACTTGAGACTCACATCCCACTGGTCATAAATACCCTTAATAAGCAGTGTTAAAGTTGTTTTTAATTAAAACAAAGTCTTTTACTTCACAGATAAGTGCAGATAAAAGATTTTTGTTAATGAACAAAAAACTCCAGGTCACAAAGGGTTCGAGAATGGGC…
HLTF	helicase like transcription factor [Source:HGNC Symbol;Acc:HGNC:11099]	human	ENSG00000071794	ENST00000494055	ENSP00000420429	protein_coding	AAAAAAAAAGATATGATTGATAGAAATTATCTCTTTGAAAATAAGTAAATCATGGCTCCCCCTATAGAATTCTGACAAGAATTAATGAACCAATGAACCCCTTAGTTCAATAATAAGTATAAATATATTAACACAGGAGAAAACAAGCCTATATTTCTAATCAGTTTCCTTTTTGAAGAAACAAAAGGGTGATTTAAACATTCAGGAAACCCTATCATGGATAATTTGATCAGACTTTATTTTTAATAGGCAGTTGGGATAGCAAACTTACTGAAACATTATTCTTTATCTCAGCTTTATTGCAAGGAAGCACCAATGTGTTACTCATACCATTGTTTTCATGCAGAAATCATAAAGTTACTGGATTTTAAAATGTAGAACTTATTAGAGGTTACAACA…
FAM135B	family with sequence similarity 135 member B [Source:HGNC Symbol;Acc:HGNC:28029]	human	ENSG00000147724	ENST00000276737	ENSP00000276737	nonsense_mediated_decay	ACCATTTTTAGACATACAATTGAAGTAGTCTTAATAAAAGTGAGAACTATGTGGAGGAATGTAAAGGTCGTGCTGGGTTAGGCAAGCAATCGGTAAGCTCACCTAAACATCCGTTCACTGACTTCTTCCTCCAGTGTGCTGGAATGGGTTGAAACTACCCCAAAGGAGCCTAAAGGCTGATGAGTGATGGGAAATGGGGTCTGTTTGGAAGAGAACCCAGCCCTGGCAGGAGTCTCCTTGGGTACAGATGAGAAAGGGAGACACGTGGCAGTGCAATACACAGATAAGTTGATGACCTCCACAGTCTTCAAGCTATCTGGAGTGAGGGTCTCTGAAGAGTTCTGCTGGGACACTGTGATGGGATTGCATGCCCTTGGTTCTTGGTTTCCCAAAACTTCA…
Ddx55	DEAD (Asp-Glu-Ala-Asp) box polypeptide 55 [Source:MGI Symbol;Acc:MGI:1915098]	mouse	ENSMUSG00000029389	ENSMUST00000071057	ENSMUSP00000070279	protein_coding	CGCGCGTGCTGGCCTCGCTGCGGGCCCTGGGCTTCCCGCGCATGACGCCGGTGCAGGCGGCGACCATCCCTCTGTTCGCGGGCAACAAGGACGTGGCCGCGGAGGCGGTCACCGGCAGCGGCAAGACGCTCGCCTTCGTCATCCCCGTCCTGGAGATTCTCCTGCGACGGGAGGAGAAGTTAAGGAAGAGCCAGGTGGGGGCCATCATCATCACGCCCACGAGGGAGCTGGCCACCCAGATCCACGAGGTCCTGGCACACTTCACCAAGTCCCTCCCGCAGCTCAGCCAGATTCTCTGGATTGGAGGCACAAACCCTGCTGATGACGTGGCCAGGTTTAAGGAACACGGGGGCCACATTGTGGTGGCCACTCCTGGCCGCTTGGAGGACATGTTCCGCA…
RAB35	RAB35, member RAS oncogene family [Source:HGNC Symbol;Acc:HGNC:9774]	human	ENSG00000111737	ENST00000229340	ENSP00000229340	protein_coding	AGATCAACGGGGAGAAGGTGAAGCTGCAGATCTGGGACACGGCGGGCCAGGAGCGCTTCCGCACCATCACCTCCACGTATTATCGGGGGACCCACGGGGTCATCGTGGTTTATGACGTCACCAGCGCAGAGTCCTTTGTCAACGTCAAGCGGTGGCTTCACGAAATCAACCAGAACTGTGACGACGTGTGCCGGATATTAGTGGGGAACAAGAACGATGACCCTGAGCGGAAGGTGGTGGAGACAGAGGACGCCTACAAGTTCGCTGGGCAGATGGGCATCCAGCTGTTTGAGACCAGCGCCAAGGAGAACATCAATGTGGAGGAGATGTTCAACTGCATCACAGAGCTGGTCCTCCGAGCCAAGAAAGACAACCTAGCCAAACAGCAGCAGCAGCAAC…
RALGDS	ral guanine nucleotide dissociation stimulator [Source:HGNC Symbol;Acc:HGNC:9842]	human	ENSG00000160271	ENST00000372062	ENSP00000361132	protein_coding	CCAGGCTCTCGTAGAAACTGGATTTTAATATAATATTCAAGTCTAGCGTTTGCTATTTACAACAAATAAATATCGCCCCCCCACTGGTAAACATTTTTCTCTTTTGCCTTTTATACAAATATTCAGCTCCCGCCCCTCCCCAGCCCTCCTTTCCCGACGTGCAGCGAGCACGTCCCACGTGGTCTCCCCAAGTCTCGCGCGATCTCGCCTAGTCCCGCGAGGTCTCCCGTGGTCCCAGCACGTGCAGCTCCCGGGATGAAGCCCGACTGCCGTCATCCGCGGGCGGGGTGCTGGGGCGCCGCCCCTCTCGGATGGCCCCGGTGGTGGGATCTTTGGTGCAGGCGGCCGAGAGGGGCCAGAGTGGCGGGAGGCGAGGCCGAGCCCCCGACGGGGCACGGG…
MTREX	Mtr4 exosome RNA helicase [Source:HGNC Symbol;Acc:HGNC:18734]	human	ENSG00000039123	ENST00000230640	ENSP00000230640	protein_coding	AGTCCGACGATCTTCCTCCTCCCAACTGATCCCCATCCTTAAAGACTGGCGCGACGCCCCGCCTGCTGGGAGAGGGCTCCGGGATCCGGGCTGCAACCAACGGCCGGGTCAGGCCGGGAACCACCGAGCACCGAGGAAGGCCTGAGGCGACGCCGCCGCCGCCGCGGCTGGTACCTCAGTGTCTCGGCCCCGTCCAAGTGGGGTGCGGGCGCAGCTCGGGGAGGGGTCCCGGACGCCATTGCTGACCGCCAGAGCTCCCCCAGTCCTGGTGCCTGTCCACCCTGAGGTGCTCCCGCCTCCTCGGCAGAGAGGAGTCATAAGTCAGCCTCCACCAGTCCCCCGGCCGGGTTTCGGGACCGGGTCGTCTCGTCCGCCGCCCGGGCCGAGACCATGTTTGAC…
PARD3	par-3 family cell polarity regulator [Source:HGNC Symbol;Acc:HGNC:16051]	human	ENSG00000148498	ENST00000374773	ENSP00000363905	protein_coding	TAACAGAAAGAATATGCCTTTTATTAGAAGTCTCATATGTACAGGGAAAGCTATTTCTTACAGCTCAGGGAGGGACGTGAGAAAGCGCTCTGATCAACCACGGTCACTACACTTACACTGTGAATACCATTTAAACACCACTGCGCTATAGGAACCATTACACAGAAATGCCAAGACATGGGGACGTGTATGGACACATCCATATTTTTAAAAAACAAGTGGACACAAAAATACGATGTGCCAGTACAAAAAAAATAGGCATTATTATTACAGATCATTTTTTCTGTTTTGTCAATACATGGTATGCTGAGCTAGCATCTCAAGCTTTTCACATCAGGATTTGCAGGCACTTTAGCAATCCAGTCATGGTTTACAATACATGATTCAGAGCCACAGATG…
TXNRD1	thioredoxin reductase 1 [Source:HGNC Symbol;Acc:HGNC:12437]	human	ENSG00000198431	ENST00000525566	ENSP00000434516	protein_coding	CTCCCAAAACAAACAAAAGGTTTTTTTTTTGGATCTGGGGCCACAGCAAGCTAAGCTCAGGGGCTACTCCAGGCTCGGTGCTCAGGGCTTGTAGGACCATATACGGTGTCAGGAATCAAACGGGGGTGGCTGTGTGCAAGGCAACCTTAAGCCCCGTCCTGGCTCACTGGCCCCACAAACCACGCGCTTTTTGTTTTCTTTTTTTTTACTGAAAATCCTTCACATCCACCTGTGTTTGAGAATAACTTAGGATATTAACTGTTTCCTTAAAAAACGGGATGATTAAAAAAGTGTGGGAAGGCGTTTCCTGTGAGCACAGTTCTCAGAATGGACATTACATACACACAAGGAATAAAGCCACTCGGCGCTTTAGCCCAGGTCAGAGAGCCGTCCCCTCCC…
ATP2C1	ATPase secretory pathway Ca2+ transporting 1 [Source:HGNC Symbol;Acc:HGNC:13211]	human	ENSG00000017260	ENST00000505330	ENSP00000423774	protein_coding	GGAGCTCACTCGAGCAAATCAAATTTTTTTTTTTTTTTTGGGGTTCAAAACAATGAAAGGAGAGGCACCTTTATTTCAGACAAGTCACACTCTTGGAACTAAAATGCAAAGCAAGGGATTGACATGCACACTCAATTATTTTAATTATTTGTAAACAAAAAGATCATTACAAAATTGAAGTCTGAGACATTAAGTCACTAAAATGACTTTATGTCATGTTTATTTAAAGAGAAGGAATTATGTACCTTTGACTAGTCCGTCAGTAAGAATAAAGGAGAATGGAACTGCAGGCATCTCAGTTCCTTATAGTTGACTGTTTCAGTAACAAGAACTCAAAGAACATTTGCCTTGTCATTAATAACAATATCAGTGCAGATACTGGCAGTTTAATATTGTTTA…
KLHL11	kelch like family member 11 [Source:HGNC Symbol;Acc:HGNC:19008]	human	ENSG00000178502	ENST00000319121	ENSP00000314608	protein_coding	CTCACGTCTCCTTATTACCTCGCTACGGGCAGAACATGGACGTGATCATGGTGATCGGTGGCGTGTCAGAGGGAGGGGACTATTTAAGTGAATGTGTGGGCTACTTTGTCGATGAGGACAGATGGGTCAACCTTCCTCACATTCACAACCACCTTGACGGACATGCGGTGGCGGTCACAGAATCCTATGTGTATGTTGCTGGGTCGATGGAGCCAGGGTTTGCCAAAACCGTGGAAAGGTATAACCCAAACCTGAATACCTGGGAGCATGTGTGTAGTCTGATGACTCGGAAACATTCCTTTGGACTGACAGAGGTCAAGGGGAAGCTCTATAGTATTGGCGGACATGGCAACTTTAGTCCTGGCTTTAAGGACGTGACGGTTTACAACCCCGAACTCG…
DNAH1	dynein axonemal heavy chain 1 [Source:HGNC Symbol;Acc:HGNC:2940]	human	ENSG00000114841	ENST00000420323	ENSP00000401514	protein_coding	ATACATCTGTGATTGACGACGATATTGTGAATAACATGTTCTTTGCCCACCAGCTGATCCCTAACTCTTGTGCTACCCATGCCCTGCTGAGCGTGCTCCTGAACTGCAGCAGCGTGGACCTGGGGCCCACCCTGAGTCGTATGAAGGACTTCACCAAAGGCTTTAGCCCTGAGAGCAAAGGATATGCGATTGGCAACGCCCCTGAGTTGGCCAAGGCCCATAATAGCCATGCCAGGCCCGAGCCACGTCACCTTCCTGAGAAGCAGAACGGCCTTAGTGCAGTGCGTACCATGGAGGCTTTCCACTTTGTCAGCTACGTTCCTATAACGGGCCGGCTCTTTGAACTGGATGGGCTGAAGGTCTACCCCATTGACCATGGGCCATGGGGGGAGGACGAGG…
PPP1R12A	protein phosphatase 1 regulatory subunit 12A [Source:HGNC Symbol;Acc:HGNC:7618]	human	ENSG00000058272	ENST00000261207	ENSP00000261207	protein_coding	AATGTGAAGATTACAGACCTAACACTTTTAATCTACAATAGTAAAAAACAAACAAACAAAAAAGTGACCAATGAAGGCAGAAAGAAGGTCTTAAAAACATCCGATCTCAATTGACTTTAAAGCATTCATATAAGAAATAAATGCATATTGCACAAACAGTGAAAGCAAATGTTCCACCAAGCAATTTAGTTCCAGGTGGGAGACAAGACAGCATTAACCTAATACATGACAATGATGTCAGAAGAACAAGTGTTTTGTTTGTTTTCCTTTTTTCAGTCAGAGAAAGCTGTGGAAACACAGAATAGTCTGCCACATGAAGAGTTAGGAGGAAAAGATACAAACCCAAACTTAGATGTAAAGAAAAAAAATTAAATATAAAAAATTGAACTGTGGCACATC…
BHLHB9	basic helix-loop-helix family member b9 [Source:VGNC Symbol;Acc:VGNC:38445]	dog	ENSCAFG00000017782	ENSCAFT00000028189	ENSCAFP00000037681	protein_coding	ACAACTGTCATTGTAGTGTACCTACTATGAGTTCAGTAATAATAATAATAATAATAATAGCAATAATAATAATAACAATAATAAATGCCAGTACCTAGCTCAGGATAACTACGAAAAAAAGGAAAAATTGTAAAATATAGTGCCAACAGTGTCTGACGTAAGAGCAGGTACTTAGGAAATTTTTCTTCTCTGTACCTTCCTTCATTTCTGTGAGATGAGTAAGAGACAAACAGCCTAACATCTTAAGTTAAAAACTGAAAAATGAGCATCACATTTTAAGATTCAGGGCCATTTCTTTGTTACTGAATGAACTGACTGATACCATCTCATTAGAATAGGGGAAAAGACAGCAATTCCTCTTACATTAAAAACTTACTCCGTATTCACCCCCTGGCTCCA…
RNF146	ring finger protein 146 [Source:HGNC Symbol;Acc:HGNC:21336]	human	ENSG00000118518	ENST00000616343	ENSP00000479890	protein_coding	ATGGGAGAATAGATCCACACAGCCAGTTTATGGAAGGGATGAGTATAATGTTACATGGGCAGAAATTTACAGATAACCACTTTAACCTTGAGCATAGAGCTGAAGATTTTATTTAAACTTCAGTTACTGTGCACTGTCCATCGGGCCGCCTAGATCTAACGCTCACTGTTCCACCCCCTGCCACCGATCGATCGTTTCCCAATTGATCTGATCTATCAGATATTGTCTGGTTTGCATTAGGAACCAAAAGTCTCTGCTGGATCGAGGACTGCTGCGCCACTAGCGCAGACACATCCTCACTATCACTACTAGCATCTGATTCCGTTTCTTCAATGGAGGTGTCAGGTGCTGGTACCCTGCCCGAAGAGGGTGATTCATGATCTTCTTCCCCTTCTCCTC…
SARM1	sterile alpha and TIR motif containing 1 [Source:HGNC Symbol;Acc:HGNC:17074]	human	ENSG00000004139	ENST00000585482	ENSP00000468032	protein_coding	TCTGAGGGTCAAAGTTCCACAGCCTGAGGACACCAGGACTGGTATCAGCAAAGCCCGTGTTTGTGACCGCTGGACCCTCTGACACTGCCCATTGCTGGGCAGTAGAGCAGAGGCTGAACTCAGCCCCATGCCTGTGCAGTCAGTGAGAGTGCTGGAGACTGACCCAGCTCCCCAGGAAACAAGGGGCCCATTTCTGGAGTGATAGGAGGGCCTGAAATTGAAAGGCAGAACTGGATATAAATGCGAGGCCCTGGCTTCAAGGACAGTGTGGCACTGCCAAGCAGACCCCACCAAACAGCCACCCTCAACTCTTCGAACCAGAACCGGCCACAGGGCGTGACCCCCACTGCCGACCCTGGCCCCATTCCTGTCCACCTTCCCTGCTCGCCTGTACCTAGC…
KIAA0408	KIAA0408 [Source:HGNC Symbol;Acc:HGNC:21636]	human	ENSG00000189367	ENST00000483725	ENSP00000435150	protein_coding	CCGGGGATCGAACCCAGGCCGGCAGAGGCCAGCTGTGTGCAAGGCAAATGCCCTACCCGCTGGACTATTGCTCCAGCCCCAGAAACCTAGCTCTTAAAGGAACATTCTGGCCCTTTCAACACTGGCCCCATGAGAGTGGCTTGGAGAGAGCTGCAAGGAGCTCTTAAACACCTCCAGGTGTGGTTCCCAAACAAGCAATCAAAAAACACAAAACAAAGAGAAGAAATGAAAAAAAAAATCATTCCATAATGGAAATCTGAATTTGCCTAAAAATGCTAGCTGATTTCATCATGTAAATAAAAAAAAGTCAAAGGATTATTCTGTACTCAAACAAAATGTAGTGTAACTTAGCAGTTGAGTGAGAATAGAATGAATGGCAGTTTATGAAATACACTATAA…
TNIK	TRAF2 and NCK interacting kinase [Source:HGNC Symbol;Acc:HGNC:30765]	human	ENSG00000154310	ENST00000357327	ENSP00000349880	protein_coding	CCCCGCAGGGTGGAGGCAAGCCAGAGCTTGGAGAGTGGAGTGCTCCCGCACCCCGCAGGGTGGAGGCAAGCCAGAGTGCGGGTGTTTTCCTGTTTTTTGTTTGTTTGCTTTTTGTTGTTTTTTTGTATTTTTGTTTTTGCAACACCTTGATACCATGGGTGGCCATGCTTGTAGCTTTGGAAAAAAAATCTCAGACAGTCACATAAGAGTTCAAATCATCCGAGTAAGAGTTTATAAGGACACGAATCAATCTGAACTAAATACATACATATTTCTGCACAAATGATGTTTACCATATGTTGGGTCATTTGGAGGAAGGTTAAATGATTAGGGTCTCAGAATTTTGGCCAAAGCCTTGCTTTCAAATTCTATAGAATTGGAACCAATGATACCTACAGT…
NUP58	nucleoporin 58 [Source:HGNC Symbol;Acc:HGNC:20261]	human	ENSG00000139496	ENST00000381736	ENSP00000371155	protein_coding	CATATATACACACACACACACAGAGGCAATACCTATTTTAGAAGAAAAGGTACCTTGGTGAAAATGACCAAAATATTCACTTGATGCACATCATATACAAAACCTTTTATATAAAAGTTCTAATTATTTTCAATAAAATTTCATGTTCACAATCCCATCTGAAAACTGTGCTTGAAAAGATAATTAGGTCTACCTAATAGTTTCTGTCTAAAACCATGGCTAAGGCAGTTCTCTGTCCAAGGGCTCACTTTCCACCCACTCAATATCATTAACAGCAATAGAGACAAACACCACAGATACAATCTAACATGCCTAAGTGTCATTACCTGGAGCTCTGTTCAGTGTGAAAATGGGACAGTTTATAGTTGCTACAAAGAATACATTTTTTCTTAAAATATA…
NCOR1	nuclear receptor corepressor 1 [Source:VGNC Symbol;Acc:VGNC:43665]	dog	ENSCAFG00000018040	ENSCAFT00000049452	ENSCAFP00000039416	protein_coding	CGTCTATTATATAGAGGATTCGTAGAGAGGGGAGTGCAATTAAGATACCGGCACCCTCATCTCCACGTCTACTGACTCTGCTTTGGTAGTTGTGGGGAGGTCGAGAACAGAAGTCACCTCAGCACTGTGCTCCTGATGTTCCACGTCCATGGGCTCAGCCGTCTCAGCACGGATGCCGTCACTCGCCTGGGCCTCCACACTGTCATTTTCAGCTGGCTTTGTACTTGGAACTGCCGAGGAGGGAGATGTGTCGTGCGCACTTTCAGAACATTTGAGCTCAGCTGCCGGGTCAGTGCTTCCTCGAGACGCAGCATTTTCAGTGTTATCTTCGCTGGGCTTGACAGCTTCAACTGGTGAAGGAGAAGGAGCACTTTCTGTATCAGAACTATTTTCAGCACC…
HNRNPUL2	heterogeneous nuclear ribonucleoprotein U like 2 [Source:HGNC Symbol;Acc:HGNC:25451]	human	ENSG00000214753	ENST00000301785	ENSP00000301785	protein_coding	AAAAAAGGGGGGGGGGAGCTGGACAGCAAGCAGGTGTCTGCCTTGACTGGTGCTGCCCAGGGGGTTCAATACCAGCACCCCACATGGTCCCTTGAGCACTGGTAACCGTAGTAGTTCCGGTAGTATCGGTCTCTGTCCTGGGGGTGGTGGTAGTAGTAATTCTGCCAGTCCCGGCTGTACTGTCTATAATAGTCCCTGTATCTGTTGTACTCGTAGTCTCGGCTGTAGAATCGGTCGTAGTCTCCCCGGTAGCGGTCATAGAAGTTACGGTAGCCCCCTCTGTTTCCAGACTGCCCCCAGTACTGCTGCCCGTAGGCCCGGTTGTCGTAGCCTCGGCGCTGCCCGCCCACATAGCCTTGGCCTCGGCTTCGGTTCTGCCGGTTGCGCTTGTTGCGATTG…
ARHGAP5	Rho GTPase activating protein 5 [Source:HGNC Symbol;Acc:HGNC:675]	human	ENSG00000100852	ENST00000345122	ENSP00000371897	protein_coding	TGTAACCAGATCCTGGAGAGGCATCCCAAAGTAATTACTTTCCCAATTTCTACGTGTTGGTGGATTGAAGTTCTTAGTTTTCTTTTTCTGCTTTTTATCTTCTTTTACTTTGTGGGTTTTCTTCTTCATTTTCTTTTCATCTAATTCCTGGTCGGAAGTGATTGCAGGATTATCAATACCACCTTTCCAAGTTTCAACTGGAGAAAGTAGTGGATCTTCTTCACTTCCACGATGTCTTCCTTTTCTTTTTGTTTTAGAAGTAGTGAATGCTTCATCATCACTAGCATCTGAATGTGTTCTCCTATAGTATGATTTGGCTTTACTAAATAGAGTTTTAGATTTATATTTGTATTTTGAAGGCCTCCGTTCTCCATGACTTTTTGAGGTTCTATCAGAAAA…
VIPAS39	VPS33B interacting protein, apical-basolateral polarity regulator, spe-39 homolog [Source:HGNC Symbol;Acc:HGNC:20347]	human	ENSG00000151445	ENST00000556412	ENSP00000451857	protein_coding	GCATGTGCTCTCCTGGGGTGGAGGGAGGGCCAATACGAGCCCCCTTTGAGGACCACACTGCCTGGCGTCTGTCCACCCTTCACCGCCTGCACTCACAGGGGCACGGGAGACTTCAGCTCCCAGAGCGTCATGCTGTACTGTGACAGATTCAGATGACAAGTCTAGCATGGCAGTTTGTCAGTGGAAGAGTTGGGCCAAGAGCTGGGGTTTTGTACCCCAGCTTCAAGCTACTCTGGGTCACCACAAGGCACTCTTACCCCATAACCTGGTATGACTGACAGCCTAATGCAGCCACTGAGGCAGATTTGCAACGTCAGGACAGTTATTTCATTGTTCTGTACAAAGCAACCAGGAGGGAAAGAGAAGGCACCAGGGAAGAAAGGCTTTATTAGTAGTCTA…
SLC41A1	solute carrier family 41 member 1 [Source:HGNC Symbol;Acc:HGNC:19429]	human	ENSG00000133065	ENST00000367137	ENSP00000356105	protein_coding	CAGGGCTAGTGAGCTCGACCCCACCGTCCTGTGTCCGGGTGCCCCCGCTGGATCCGGAGCACCAGACCCCGCACTCCCGGCCACCTCCTCCTCGCGGGAGCCGAGCGGCGGCCTCACTGCAACTTGGAGGCGAAATGTAGCGTGCGGGGTCGCGGCTGGACGCTCTGGCTGAGGGTGGGGGGACGCGCCGAGGGCCGAGGAGCACAGTCGAGGAAGAGTGATGAGAAGAGGGGGAACCCTGTGCCTCCCGAGACAACGGGCTCCTGCCGCCTCTCGCCAGGCGCCCCCACTTCTCCCTAGCACAGAGCCTTACAGACCCAACACAAGTGTTCCACGCAGACGTTCCTCACTTCACGCACCAGGGATTGGGAGCAGTGCCTGATCTTCCCAGGAAGGAAG…
PPP2R5E	protein phosphatase 2 regulatory subunit B'epsilon [Source:HGNC Symbol;Acc:HGNC:9313]	human	ENSG00000154001	ENST00000422769	ENSP00000404632	protein_coding	ACAACATCTTCCTCAGGTTTATATATGAAACAGAGCACTTCAACGGTGTTGCTGAACTCCTTGAAATATTAGGAAGTATTATCAATGGCTTTGCTTTACCTCTTAAGGCAGAACACAAACAGTTTCTGGTGAAAGTGTTGATCCCTTTACACACAGTCAGGAGCTTATCACTCTTCCATGCCCAGCTGGCATATTGCATAGTACAGTTTCTGGAGAAAGACCCTTCACTCACAGAACCTGTTATTAGGGGGTTAATGAAATTTTGGCCCAAAACATGTAGTCAAAAAGAGGTCATGTTCCTTGGGGAACTGGAAGAAATATTGGATGTGATTGAACCTTCACAGTTTGTTAAAATTCAAGAACCTTTGTTTAAACAAATTGCCAAGTGTGTATCTAGCC…
ARHGEF12	Rho guanine nucleotide exchange factor 12 [Source:HGNC Symbol;Acc:HGNC:14193]	human	ENSG00000196914	ENST00000532993	ENSP00000432984	protein_coding	GCAGGGTTCGGGGGCATGTTGGGGAGTATAGACCTCTCCCTCCCTAATCCCAACCATCGACAGAAAAGAAGCCCAGAGAAGAGAAGGCTCCCCTCTATTTAGCACACGGAGGACTCCTGTGTGGAGGGGCCGGCGACAGGGGAGAGGCGCTGCCTCTGGAGGAACTTCACCGCTGGCCGGGTGAGCTTGGCCTGTAAAGGCGCCCTCTGGACAGCTGAGGGCAAGATCTACAGGCGAGGGTTGGCAAGAGGCTCCTTCCCCCCCTCCTCGCCCCCATCCCCACCTCTGCTTCAGGGGTGGCTGACCCTTGGGTGTACAAAATGCACAGGGCTACGACTCACGACTCAATTAAAACGAAACATGGCAAAAAGCTTTTAAATGTGCTTTCAAATACGGAAT…
ZFC3H1	zinc finger C3H1-type containing [Source:HGNC Symbol;Acc:HGNC:28328]	human	ENSG00000133858	ENST00000552994	ENSP00000446995	nonsense_mediated_decay	TTTCTTCTCTTCAGGCAATGCTTCGGGTGTACGCATAGGATCATTTTCTTTTTCAGATTTCGGTGGTACTTTTGGTTTTGAAGAAAAGAAAATTGAATATAGATTGTTAAAGGAAGAGATTGCCAATCGAGAGAAACAGCGTTTAATTAAATCAGATCAGCTGAAGACAAGTTCTTCATCTCCAGCAAGCTCTGATGTGGAAATTGATGGGATTGGCAGAATCGCAATGGTTACTAAGCAGGTTACAGATGCTGAAGCAAAACTTAAAAAACATCGGATTCTTCTCATGAAAGATGAATCCGTTTTAAAGAATCTAGTACAACAAGAAGCTAAGAAGAAAGAATCTGTTCGAAATGCTGAAACGAAAATTACAAAACTTACAGAACAGCTTCAAGCAAC…
XPNPEP2	X-prolyl aminopeptidase 2 [Source:HGNC Symbol;Acc:HGNC:12823]	human	ENSG00000122121	ENST00000371106	ENSP00000360147	protein_coding	TAAGGGATTTGATTATTTGTGTTTGGGCCATTTCCAGCTGTGCTCAGGGCTCACTCCTGACTCTGTGCTCAGACATCACACCTGGAGGAGCTCAGAGAACCCTATGTAGTGGTGGAATACAAACCTGGTTTGATCGCATGTAAGGTAGCACCCTACCTCCTGTACTATCTCTCCCACCCAAATGTATATGTGCATTTAAATTTTTTTAAAAAAGAGAATGCATGTGAAGCGTGGTGCCTGGTACATACTAAACACTTAGTAAGTGATAACTACAAGGATAATGACATAATGATAATGTTGATGACAACTTTTTTCTTTTACTAATAGAGCAAATAGGAGAGCAAATAACTCAACAAACTTAAATGCTGCAGGTTCTCAGTGAGGATGTGTCAATGCTGG…
LRRC70	leucine rich repeat containing 70 [Source:HGNC Symbol;Acc:HGNC:35155]	human	ENSG00000186105	ENST00000334994	ENSP00000399441	protein_coding	AGAAAGTAACGCTCTCAATGTTTTCCAAATGTTTCCCTTTTGTGGTTACTTTATGCCAGGCCATCATTAACGCAGTGGTCTTGTGACGAATGTGATGAGATTTTACAGCACAAGCTCTGGGTACATATGTTGAAGATGCATCACAGTTTGCAAAGTCAGTCCACTTAATATAATGCCATGCTCTGCCGCTCATGAATGGGCGTTTCTGACAACAGAAGTCTAATGCTGAAGATGTCAGCAAGTCGCGAAGGCCCAATACTTTGCAGTTACATTTCCAAGGATTAGAATTTGCCTGAAGATGAGTCAATGAAGACAATGGCTTAAGGACCCTTGGATGTAAGTCTGTAAGATTATTAAATGACAGATTAAGGATCT
DIAPH3	diaphanous related formin 3 [Source:HGNC Symbol;Acc:HGNC:15480]	human	ENSG00000139734	ENST00000465066	ENSP00000478137	protein_coding	ATTTAACCTTAGCTCTCTCTGTAAACTAAAAGATACAAAGTCAGCAGATCAAAAAACAACACTACTTCATTTTCTGGTGGAAATATGTGAAGAAAAATATCCTGATATCTTGAATTTTGTGGATGATTTGGAACACTTAGACAAAGCTAGTAAAGTCTCTGTAGAAACGCTGGAAAAGAATTTGAAGCAGATGGGAAGGCAGCTTCAGCAGCTTGAGAAAGATTTGGAAACCTTTCCCCCTCCTGAGGACTCGCATGATAAATTTGTGACAAAGATGTCTAGCTTTGTTATCTCTGCAAAAGAACAATATGAGAAACTTTTGAAGATGCATAAAAATATGGAGAAGTTATACCAGAGTGCAATGGGATATTATGCCATTGATGTGAAGAAGGTGTCTGT…
HIF3A	hypoxia inducible factor 3 subunit alpha [Source:HGNC Symbol;Acc:HGNC:15825]	human	ENSG00000124440	ENST00000600383	ENSP00000471560	protein_coding	GGCCTGCGTCTGGGTCCACAGGTAGCCGCCGCTCCGGGCCAGGAAGCGATATTGGCCGGTAACTGCCTGGCCCTTGTTCAGCAGGGTGTGGATGGTCTGGCCCACTGCATCCGAGTCCAGTGCGTGGATGTACTCGTAGGCCGAGCAGCCGATCAAGTCGGTAGGCCTGTAGCCGGCCACTTCGGCAATCCTCTCGTCGCAGTAGGTGAACTTCATGTCCAGGCTGT
PIWIL1	piwi like RNA-mediated gene silencing 1 [Source:HGNC Symbol;Acc:HGNC:9007]	human	ENSG00000275051	ENST00000632888	ENSP00000487688	protein_coding	ACGATCAAAGACAGCGTGAAGTAGGAAGACTCATTGATTATATTCATAAGGATGATAATGTTCAGAGGGAGCTTCGAGACTGGGGTTTGAGCTTTGATTCCAATTTACTGTCCTTCTCAGGAAGAATTTTACAAGCGGAAAAGATTCACCAAGGTGGAAAAACATTTGATTACAATCCACAGTTTGCAGATTGGTCAAAAGAAACAAGAGGTGCACCATTAATTAGTGTTAAACCACTAGATAACTGGCTGCTGATCTATACTCGAAGGAATTATGAAGCTGCCAATTCATTGATACAAAATCTATTTAAAGTTACACCAGCCATGGGCATACAAATGAAAAAAGCAATAATGTGAGTTTCTAAGTCATTTCTA
SLC12A8	solute carrier family 12 member 8 [Source:HGNC Symbol;Acc:HGNC:15595]	human	ENSG00000221955	ENST00000469902	ENSP00000418783	protein_coding	AACATCTGGGCTGTGCGAGGCATTTCCCTGGCCGTGCTTTTGGCCTTGCTGGGGATCAACCTTGCAGGGGTCAAATGGATCATCCGCCTCCAGCTGTTGCTGCTGTTCCTGCTGGCTGTTTCCACGCTGGACTTCGTTGTGGGCTCCTTCACACACCTGGACCCAGAACATGGTTTCGTCGGCTACTCCCCAGAGCTGCTTTGGAGCAACACCCTGCCTTGTTACAGCCCCGGGGAATCTTTCTTCACCGTCTTCGGAGTGTTCTTTCCTGCAGCGACAGGAGTCATGGCCGGCTTCAACATGGGGGGCGACCTCAGGGAGCCCTCCGCCAGCATCCCCTTGGGCTCCCTAGCAGCTGTTGGCATCTCGTGGTTTCTATACATCGTCTTTGTCTTCCTG…
BRIP1	BRCA1 interacting protein C-terminal helicase 1 [Source:HGNC Symbol;Acc:HGNC:20473]	human	ENSG00000136492	ENST00000577598	ENSP00000464654	protein_coding	AGATATTAACGGGAAAGTTCGGACAATCGTTTTGACATCTGGCACATTATCACCAATGAAATCCTTCTCTTCAGAACTTGGTGTGACATTTACTATCCAACTGGAAGCGAATCATGTCATTAATAACTCACAGGTTTGGGTTGGCACCATTGGGACAGGCCCCAAAGGTCGGAATCTCTGTGCTACGTTCCAGCACACGGAAACGTTTGATTTCCAAGATGAAGTGGGAGCACTTCTGTTATCTGTGTGCCAGACTGTGAGCCAAGGAATTTTATGTTTCTTGCCATCTTACAAGTTATTAGAAAAGTTAAAAGAGCGTTGGCTCTACACCGGTTTATGGAATAATCTGGAGTTGGTGAAGACTGTCATTGTAGAACCACAGGGAGGAGAAAAAACCGA…
WNT3	Wnt family member 3 [Source:HGNC Symbol;Acc:HGNC:12782]	human	ENSG00000108379	ENST00000225512	ENSP00000225512	protein_coding	GCTTGTTCATGGCGGAGCGCGCGTCAGGCCTGTTCTCCCGGGCGTCAGCAAACTCCCGGGACACCAACACCCCGAAGTCGGCATCCTCACTGCAGCCACCCCACTTCCAGCCCTCGCCGGGGGGGCCCTTGTGATGCGAGTCGCAGCCACAGATGGTGGAGGTGCCCTCTGCACAGGAGCGCGTGACGGCGAAGGCCACGCCGGCGGAGGCAATGGCGTGCACAAAGGCTGACTCGCGCGTGGCTTTGTCCAGAACGGGTCCGAAGATGGCCAGGCTGTCGTCGATGGTGGTGCAGTTCCAGCGGCGGCCCCGGAACTGGTGCTGGCACTCCTGGATGCGATCGTCGGACT
OTOG	otogelin [Source:HGNC Symbol;Acc:HGNC:8516]	human	ENSG00000188162	ENST00000399391	ENSP00000382323	protein_coding	GGCTCAGACACACGGGGGCCTTCACGCACTCGTATTTGGCACAGCCGCACACGTTCTCGGCGCTGCGCAGAAACGCCTCGTCCAGCTGCGACTTCTCCCACAGGTGGCAGCGGGGCACTGGGATTGTGTCACAGTCACATTCGCAGGACTTGTAAGGGCAGCAGCGGTCTGGACTCCACACCTCCACCAGGGCAGTGCCCAGGCCACAGTCCACCTGGGGGCAGCGGAAGCTCTCACACACGCATTGGTACGAAGGGCAGCAGAGCTCAGTGGTGTTCCTGTCCACCGTGAGCGCCTCCCCTTCCTGACACTCGGGGATCTGGTCCGGACAGTCGCGGCAGGCACAGAAGTAGGAGGCGCAGCACGAGTCCCCCAGACGGCCAACGATGAGGGTCTGGT…
TIRAP	TIR domain containing adaptor protein [Source:VGNC Symbol;Acc:VGNC:47384]	dog	ENSCAFG00000010432	ENSCAFT00000016564	ENSCAFP00000015327	protein_coding	CAGGGCCTGGCACAGCTCGGATACGATGGCACTGCCCGGGGTGGCATCACGGAGCTGCAGGAAGCAACGCAGGCTACCGGGCCCACCCTCCAGGTAGGAGACCAGCTCCTGGGCGGCGGCCAGATCCTCCTCGCTGTGGCATACGCAGATGTCATAGTCTCTGCTCCAGCGGCCACTACTGGAGTTGGTGCTGGACACCTCGGGTGTGGGTGCCGGGTCCGGGGAGCTGGACTCCGCGGCGCGCTGGTCACCGGCTGGGGGTCCGTCCTG
Adora2a	adenosine A2a receptor [Source:MGI Symbol;Acc:MGI:99402]	mouse	ENSMUSG00000020178	ENSMUST00000105420	ENSMUSP00000101060	protein_coding	AGAGCCAGCCCCTGCCCGGGGAGCGGACGCGGTCCACGCTGCAGAAGGAGGTGCACGCGGCCAAGTCCCTGGCCATCATCGTGGGGCTCTTCGCCCTCTGCTGGCTGCCCCTGCACGTCATCAACTGCTTCACCTTCTTCTGCCCCCAGTGCGGCCACGCCCCGCCCTGGCTCATGTACCTGGCCATCGTGCTCTCCCACACCAACTCCGTGGTGAACCCCTTCATCTACGCCTACCGCATCCGAGAGTTCCGCCAGACTTTCCGCAAGATCATCCACAGCCACGTGCTGAGGCAGCAGGAGCCCTTCA
Hmcn1	hemicentin 1 [Source:MGI Symbol;Acc:MGI:2685047]	mouse	ENSMUSG00000066842	ENSMUST00000137197	ENSMUSP00000121500	protein_coding	AATGGTGGAAAGACGCTGAAACTCTTCCGGGTGTCAGCCCAGGATGCAGGAAGATATTCTTGCAAAGCCATCAATATTGCAGGCACTTCACAGAAGTATTTTAACATCGATGTGCTAGTTCCACCCAGCATTACGGGGGCTGGCTCTCCTAGCGAGGTTTCAGCTGTGCTCGGCCAGGATGCAACCCTGGAATGCCAGGTCATGGGAACCCCCTTCCCCTCTGTTCACTGGTTCAAGGACAGCAAGCCTTTATTTTTGGGAGATCCTAACATTGAACTTCTGGATGGAGGACAAGTGTTGCATTTGAAAACACTCCGGAGAGTTGACAAGGGACGCTACCAGTGTGTTGTGACTAATGCTGCTGGCAAGCAAACCAAAGACGTA
GPR157	G protein-coupled receptor 157 [Source:HGNC Symbol;Acc:HGNC:23687]	human	ENSG00000180758	ENST00000377411	ENSP00000366628	protein_coding	GGAGGCTTCTCCCGCAGACGGCGCGGGGACCTTGGCTGGCGCCGGGCTGTCGGAGGGAGACGGGGCAGTGCAGCAGCAGCAGCAGCGGGAGAAGAGGCGGGTGCGAACGGCGCGTGTGCACAGGACGAACATGATGCAGTTGGCACCTCCCTGAAACGTGTTCCCGATGCCATGCAGAACGACAAGCACCGGAGTCCGCACGGCTGGGGAACCGCAGAGCGTCAGCACGAAGCGCACCGTGCTCCAGACCCGGAGGCAGATGAAGATGAGCGGGATGAGCACCAGCTTCTTGTCGACCATGGCCGGGTGGCTCTGCAGCCGGTGCGCGTCGGACAGGAGGGGCCGGTACTCGGACAGCGCCTCGCGCGCGCGGTTCACGTGCTTGCGGATGAGGAGGTA…
RBM38	RNA binding motif protein 38 [Source:HGNC Symbol;Acc:HGNC:15818]	human	ENSG00000132819	ENST00000356208	ENSP00000348538	protein_coding	TCAGACGTGTGCCTTCCGATCTGGTGGGTACTCGACGTAGGCTGAGGACAGCGAGGGGACGGGCGTGGCCGGGAGCACCACGCTGGGCTGGACGATGGCCGGCGGGTAGACGTAGCTCGGTGCCAGCCCGTAAGGCCTCTGGATCAGCGCGGGGTGCAGCTGCTGCAGGCCGATGGCGAACCCCGGGTGCAGGCTCCGCGGCTTGGCGCCCAGATACGCCAGGTTCACGTTGGCCTTGCGGCCGTCGATGTTCGGGTTAGGGTCCTTGCAGGCCCTCTCGGCGGCCGCCCTGTCGGCCATGGTCACGAAGCCGTAGCCGCGGGACTTGCCCGTCTGCCGGTCGGTGATGACCACGGCCTCCTCGATGTCCCCGAAGCCCTCGAAGTACTTCCTGAGCGA…
Gp2	glycoprotein 2 (zymogen granule membrane) [Source:MGI Symbol;Acc:MGI:1914383]	mouse	ENSMUSG00000030954	ENSMUST00000033255	ENSMUSP00000033255	protein_coding	GTTCATGGTGCTGACAATGGGCTGCAGGGCCGTTTCGAGACTGACCCTCATGTCCAGTGGGTAGGCACACTGGAAGTTGACCTTGAGGAATCTTTCTCTTATGATGAAATTGTTGACCAGAAAGAGGGTGTTTTTGTAGATGACGTGGGTTTCATTTTTCTCCAGAACATTCCCACAGGCTGCAGCCTGGCAACTGTCCAGAGACACCTTCATTTCGTCCCCGCAGCTGAGTCGGTATTGCAGATCATGGGCCTCAGTGATGTTGAGGTCCTTCCGGCAGAAACAGCCCCATA
SLC25A31	solute carrier family 25 member 31 [Source:HGNC Symbol;Acc:HGNC:25319]	human	ENSG00000151475	ENST00000281154	ENSP00000281154	protein_coding	CCGACGTCAACACCTAATCTGGTGCGGGCAAAATCCAGAGGATAGACCACACACAGGGAAGTTGCTCCAGCAGCGCCACCAGAAGCCAAGTTGGCCAGAAACCACCTCCAGAACTGTTTTTCCTTGTTAACTCCAGACATAAAAATTTGTTTGTATTTGTCCTTAAAAGCAAAGTTTAAAGCTCGTGTAGGAAAATACCGAATAACATTTGCCAAATTGCCACGCCAGT
POU2F3	POU class 2 homeobox 3 [Source:VGNC Symbol;Acc:VGNC:44828]	dog	ENSCAFG00000011978	ENSCAFT00000019024	ENSCAFP00000017633	protein_coding	ACGGACGCTCGGGGCTGTGTGCTCAGCCAGGTGGAGACAGGAAGTGATCGCAACGGCCTGGATTTCAACAGGCAGATTAAAACTGAGGACCTCAGCGACTCTCTGCAGCAGGCCCTCACCCACCGGCCATGCCACCTGGCACAGGGACCTGCTGTGATGTCGGGGAACCAAATGCCTGGGGACATGACCTCCCTGCACCCTCTGCAGCAGCTGGTGCTGGTCCCTGGCCACCTACAGTCTGTGTCCCAGTTCCTGCTCTCTCAGACCCAGCCTGGACAGCAAGCTGGACGCCCCGGGCTGTCGGGGTCCTCTCTAGAGCCCCATCTGG
WNT10A	Wnt family member 10A [Source:HGNC Symbol;Acc:HGNC:13829]	human	ENSG00000135925	ENST00000258411	ENSP00000258411	protein_coding	GCAGCAGCGCCCCCACCGCGCGGAACTCGGGCGTCACCTGCCAGCAGGTTTTGAGCTGGCAGCTGCCCGACGTGCCGTGGCACTTGCACTTCCGCCTCATGTTCTCCATCACCGCCTGCCTCCCGACTCGGTTGTTATGAAGCCGCATGCGCGCATGGATGTCTCGGTGTGGCTCCCGCGAGTCCAGAAAGTCCTTGATCGTCGGACTG
GTSF1	gametocyte specific factor 1 [Source:HGNC Symbol;Acc:HGNC:26565]	human	ENSG00000170627	ENST00000305879	ENSP00000304185	protein_coding	GGCTGTGCCCCAGACAAATGGGGGGCTGGTCTGTTCCCACAAATCTTTATCCCAGTCTTCTTCACAAGGAGGGCACTGCCATGTGCTCTGAGCCAGAGTCTCTTGTCCCAGGTTTCTAGTTTGGTTCACAACATCTTGCTCAATGCAACTTTTGTCATCACAGCTTGAGATATGATGACTTATTTCAGCCCGAGGAACCTGGTGGCGGGCATTGAAGGGACAAGTAGCCAATTTGTTCGCAACATCAGGATGATTCTTTCTGCACTTGATCAGATGATAA
STAR	steroidogenic acute regulatory protein [Source:HGNC Symbol;Acc:HGNC:11359]	human	ENSG00000147465	ENST00000276449	ENSP00000276449	protein_coding	AGGAGACTGGACACAGAGAGGACATTGGTGTCCGTCCTCCCTGCTGCTGGACCATGTTCCTCGCAACAGTTAAGCTGTGCGCCGGCAGCTCCTACAGACACATGCGCAACATGAAGGGGCTGAGACACCAAGCGGTGCTGGCCATTGGCCAGGAGCTGAACCGGCGGGCTCTAGGGGGCCCGACCCCTAGTGCTTGGATTAATCAAGTTCGGCGTCGGAGCTCTCTGCTGGGTTCTCGGCTGGAAGAGGCGCTCTACAGTGACCAGGAGCTGGCCTACATCCAGCAGA
CACNG6	calcium voltage-gated channel auxiliary subunit gamma 6 [Source:HGNC Symbol;Acc:HGNC:13625]	human	ENSG00000130433	ENST00000252729	ENSP00000252729	protein_coding	CTGGCCGTGCTGGCCGTGGGCACCGAGTTCTGGGTGGAGCTGAGCCCCGCCGCCGACGACACGTGCGCCACCGCGCACCTGGGGCTGTGGAAGGCCTGTGTCCGGCGCCCGCGGCCCGCACACGGCCCCCCCTGCGGTCCCTCGCGCCTGCACAGAGATGCAAACTGCACCTACTTTAAATTCTTCACCACGGGGGAAAATGCACACATCTTCCAGAGAACCACAAAGAGAGAGGTGAATCTGGCGGCTGCAGTGGTAGCGGTGCTCGGCCTGCTCGGCACGGCCCTAGGGTGCCTCTGTATCATCATGGTGCTCACG
Dnah3	dynein, axonemal, heavy chain 3 [Source:MGI Symbol;Acc:MGI:2683040]	mouse	ENSMUSG00000052273	ENSMUST00000208910	ENSMUSP00000146748	protein_coding	GTCTCCTGGAAGAATTTGCACATGGAGATGACCTCTAACCGGACACTGTCCTCAAGCTCCACATCTTCTAAGAATTTGTTGGCCACCAATTCCAGGGCATCCGTGGGCCAGGACTGGAACCAATCAATTGTACAGCAGTTGATCAATGACGGAAACATGCGCAGGCGGTTCCGGAAGGCATCACCAATGGGACTCATGGCAAGAACAATGTGAAGGTTCTTTTTCACTCTTTCAATGAAAAAGTTATACATA
	anti-silencing function 1B histone chaperone [Source:NCBI gene;Acc:484905]	dog	ENSCAFG00000016482	ENSCAFT00000026119	ENSCAFP00000024252	protein_coding	GGAGAAGTCGGGCTTGGGGGGCGGGTTCTCCTGCAGCTCGGGGCTGGGGTACTCGTTGTTGACATAGTAGCCCACGCGGATGAACTCCTGGTCGCGGTAGGTGCAGGTGAGGAGGACCACGGTGACGCCCACGGCATCCTCCTCGGGGATGAAGGACGGGTCGGGGGCGTCGGCCTGGAAGACGAACGTGTGTCTCCCGGCGGGCACGGGCCCGACCAGCACGGAGTCGAGGACCTGATCGTACTCCTCGCTCTCAGCAGAGCCCACGTAAATGATTTTCCACTCCAGGTCTTCGTCCAGGGCCTCGTTGCATTCGAAGGTGATCTCGAACCGGAAGGGACTGTGAAAAGGGCTCGGATTCTCCAGCACCGCCACATTCAGCACCGCCACCTTGGCCAT…
LBX1	ladybird homeobox 1 [Source:HGNC Symbol;Acc:HGNC:16960]	human	ENSG00000138136	ENST00000370193	ENSP00000359212	protein_coding	ACAAGCACGCGTCGGGCGGCTTGCCCCTGGCGGGCCGCGCGCTGCTCTCGCAGACTTCGCCGCTGTGCGCGCTGGAGGAGCTCGCCAGCAAGACCTTTAAGGGGCTGGAGGTCAGCGTCCTGCAGGCGGCCGAAGGCCGCGACGGAATGACCATCTTTGGGCAGCGGCAGACCCCTAAGAAGCGGCGAAAGTCGCGCACGGCCTTCACCAACCACCAGATCTACG
TMEM221	transmembrane protein 221 [Source:HGNC Symbol;Acc:HGNC:21943]	human	ENSG00000188051	ENST00000341130	ENSP00000342162	protein_coding	GGGGGCCGAGGCGGGAGGCGCGGACAGCCTGGCGCAGCACGTGGGTCAGTGCGCCCGCGAGGACGAAGACGCCCAAGCCCAGGACGGCGGCGGTCGCGGCCCCGGTCTCAATCTCGAAGAGCAGCAGGGCGTAGATGGACAGCGCTGCCAGGTAGACGGAGATCCCGGAGCAGAAGAGGCCGAGGGCTGTGTGCCTGAGGGGCCGGCAGTCCAACAGGAACCCGTCAAACCTGCCCTCGCCGGGTCCCCGCGCCAGCTCAGCGCCCAGGTGTCCGCAGAGCGCGGCGAGCAGCAAGCAGGTGAGGCCCAGCACGAGGGCCAGCGCTGCCAGCGCGGCGGCCAGGGG
DNASE1L3	deoxyribonuclease 1 like 3 [Source:HGNC Symbol;Acc:HGNC:2959]	human	ENSG00000163687	ENST00000394549	ENSP00000378053	protein_coding	AAGGCAGAGAATTACATTTTCATGGGAGACTTCAATGCTGGTTGCAGCTACGTCCCCAAGAAGGCCTGGAAGAACATTCGCCTGAGGACTGACCACAACTTTGTGTGGCTGATTGGGGACAATGAAGACACCACGGTCAAGAAGACCACTACCTGTGCTTATGACAGGATTGTGCTTAGGGGCCAGGAGATCGTCAAATCTGTGGTACCCAAGTCAAGCAGCGTCTTCAACTTCGAGAAGGCATATGGGCTGACTGAAGAAGAGGCCTTGGAAGTCAGCGACCACTACCCGATTGAATTTCAACTGAAAAATTCA
		ferret	ENSMPUG00000010423	ENSMPUT00000010513	ENSMPUP00000010347	protein_coding	CCCGGGCTCCAACAGCGAACGCAGCACCGATTCGCCCGTGCCCGGCTCCGAGGACGACCTGGTCGCCGGGGCACCCCTGCACAGCCCCGAGTGGAGCGAGGAGCGCTTCCGCGTGGACAGGAAGAAACTTGAGGCCATGTTACAAGCTGCTGCTGAAGGAAAAGGCAAAAGTGGGGAAGACTTTTTTCAAAAGATCATGGAGGAAACAAATACCCAGATTGCTTGGCCATCAAAGCTGA
Adamts2	a disintegrin-like and metallopeptidase (reprolysin type) with thrombospondin type 1 motif, 2 [Source:MGI Symbol;Acc:MGI:1347356]	mouse	ENSMUSG00000036545	ENSMUST00000040523	ENSMUSP00000040171	protein_coding	GAGGAGAAGCCATCCTCGTGGTTCAGCGTGCAGCTGCGCACCGGGTGGCACATGCCCGTGACGGGGGCGTAGCCTTGCATTCCTGAGGGGCCGAAGTCCTGCCTGGTGAGGAAGATGGCGTGGTCGTGATATTCATCGTGGTCCGTGTCTGGCTTCTGCTGCAGATAGGCCCAGCGACACACATTCTCCAGGCTCTGAGACGGGTTCCCAATCTCGATGAGGCTTGTGGACTTGGCATGGCTCAGCAGGATTATTCGCACCAGCACGATATTGATGTGGGCACCCAGGGACTCGTCGTGATAGATCTCATTGACGATGTTCATGAGAGTGAGCAGGTACTTCTGCACGTGCTCCTTCCCGTGGAACTGGACCACAGAGTCGTCCACGCCCAGCAGCACC…
TMEM271	transmembrane protein 271 [Source:NCBI gene;Acc:112441426]	human	ENSG00000273238	ENST00000610212	ENSP00000493161	protein_coding	CGCGCCAGGGCCCGGCCTCCCCTCCTGCGGCCCCGCCGGCCGCGCCGCGCCTGCGACGACTTGTAGTTCTTGACCAGCAGGAGGCTAAGCAGGCCCAGGAGGCACTCGAGCGAGTTGAAGACGGTGGAGAGCACCAGGCCGCGCTGGGACACGGTGTCGCCGTCGATCACGGCGCCCGCGAAGGCGCTAAGGACCCCCAGCATGAAGACCAGGACGCCGAGCAGCAGCAGGTTCTGGCTGTTCACCGGCCCCGAGGGCCCGGCCG
Kif17	kinesin family member 17 [Source:MGI Symbol;Acc:MGI:1098229]	mouse	ENSMUSG00000028758	ENSMUST00000030539	ENSMUSP00000030539	protein_coding	GGCAGCAGAGGTGGAGATCAAAGATCTGCAGTCGGAGTTTGAGCTGGAGAAAATCGATTATTTGGCCACCATCCGCCGGCAGGAGCGCGACTCCTTGCTCTTCCAGCAGCTCCTGGAGCAGGTGCAGCCCCTGATCCGCAGGGACTGTAACTATAGCAACCTGGAGAAGATCCGCCGTGAGTCCTGCTGGGATGAAGACAATGGCTTCTGGAAGCTCCCGGATCCCGTTGTCGTCAAAACCAGCTTCCCAGTAGCAGTTCCAACCGGGCCACAGAATAAATCAGCACGCAAAACCTCGGCAGTGGACAGCGGCGAGCCAGGCATGCAGGAAG
PDE4D	phosphodiesterase 4D [Source:HGNC Symbol;Acc:HGNC:8783]	human	ENSG00000113448	ENST00000514552	ENSP00000421829	protein_coding	TAAAAGTACTTACACTTTTGCTCCGAGAAAGCAAATCACAGGTATTTCTTTCCATGGTGGTGTTTCAAGTAAGTCAAACAGCAATAGTGGCCTCAAATGTTACTGCTCTCACTGCAACAACGGTCCCACTCAAAAGCCAACTGGCAAGCAAAACATGCAAACGCTGCCAGGGTTCATCACCAGCAGAACTGTGTTATGAGAAAGGCTAAAAGGGATTCTTCAAGAGTCTTGAAGATGCAATGTCAGCTATTTAGGACTGAAA
MIOX	myo-inositol oxygenase [Source:HGNC Symbol;Acc:HGNC:14522]	human	ENSG00000100253	ENST00000395732	ENSP00000379081	protein_coding	GAGCGCAGCGGCGGGCACCGCTCCCCTCCCCGGCTCGTCTCACCGTCATGGCCCCAGGACATGAGGACATTCTCCAGGCCACAGTGCGGCTGGTAAATGCCAAGCTCCGTGCTGTATCGAGGGTCCTTCAGGTCAGGGTTGTCCTGGAAGGTGGAGTCACAGAACACTACGGAGGGCTGGGGCCGGCAGCCGACAGGGAAGGTGTCTCCGACCACTGCCCACTGGGGCTCCCCTGCCAGAGCCAGCACCTTGCCCAGGTCATGCAGGAGGCCGACGAGGTGGAACCAGTCCT
BACH2	BTB domain and CNC homolog 2 [Source:HGNC Symbol;Acc:HGNC:14078]	human	ENSG00000112182	ENST00000537989	ENSP00000437473	protein_coding	AGCAGGAGTCCTCCAGGTTGTGCATGCGCAGGAACTCGGCACAGCGGATGACCTCCCGGATGTTCTCTCTGCTGAGTAACAGCTTGGCAGTGTAGGCGAACTGCAGCAGCGGCCCAAAGCCCCTGGCTGTGACCTCCTCAGGCAAGCTGACCACCAAGTCATTTTTCGTTTGTCCAACTAGTGCCTGCCAGAAATATTCACTGCACGCGGCCAGGACAGCCCGGTGGGCCCGGAACTCCTTCCTCTCCACAATCAGAGTCACGTCACAGAGAATATCCTTTTTCCGCTGGTCATTGAGGCCCAGGAGGATGTTGGTGCAGTGGACTGTGGACTCATACACATACATGGGGGAGTCAGGCTTCTCATCCACAGACATGCCGTTGACACCCTGCAAGAAAG…
DGKK	diacylglycerol kinase kappa [Source:HGNC Symbol;Acc:HGNC:32395]	human	ENSG00000274588	ENST00000611977	ENSP00000477515	protein_coding	AGACAATATCAGTTAAGAACTTTAGTTCAACATTCTACCTTGAAGATGGCTCAGAAGATATTAGTCATATGAGCCCAAGAACCCGTTCTCATTGTGGCACTTTGACTTCTATATCTTCTCTCAATAATGAAGACCTAGAGCATCTCAATTTGGATCATTTACATTTTAAACCTGAAACTATACGCTTCAAAGAAAAATGTGTCATGAATAACTATTTTGGAATTGGATTGGATGCTAAAATTTCTCTGGAGTTCAACACCAGAAGAGATGAACATCCAGAGCAATACAATAACCGCCTTAAGAACAAGATGTGGTATGGCCTACTGGGAGGCAAGGAACTTTTCCAGCGCTCTTATAGGAAACTAGAAGAACGAGTGCACCTTGAGTGTGACGGGAAAG…
EFNB1	ephrin B1 [Source:VGNC Symbol;Acc:VGNC:40228]	dog	ENSCAFG00000016734	ENSCAFT00000026496	ENSCAFP00000024607	protein_coding	AAGTGCAGCCGCCGCCGGAAAGATGGCCCGGCCCGGGCAGCGCTGGCTCGGCAAGTGGCTGGTGGCGATGGTCGCGTTGGCGTTGTGCAGGCTGGCCACGCCGCTGGCCAAGAACCTGGAGCCGGTGTCCTGGAGCTCCCTCAACCCCAAGTTCCTGAGTGGGAAGGGCCTAGTGATCTATCCAAAGATCGGAGACAAGTTGGACATCATCTGCCCCCGAGCAGAAGCAGGGCGGCCCTACGAGTACTACAAGCTGTATCTGGTGCGGCCAGAGCAGGCGGCTGCCTGCAGCACTGTGCTTGACCCCAATGTGCTGGTCACCTGCAACAGGCCAGAGCAGGAAATCCGCTTCACCATCAAGTTCCAGGAGTTCAGCCCCAACTACATGGG
LRP2	LDL receptor related protein 2 [Source:HGNC Symbol;Acc:HGNC:6694]	human	ENSG00000081479	ENST00000263816	ENSP00000263816	protein_coding	GGTATAATCAAGGGTGATGCCATTGGGCCACTCCAACTTGGTCGAGATGATCACAGACTTGTTGGTTCCATCCATTCCTATTCTCCCAATGTATGCACGATGAGCCCAGTCTGCCCAGTAGACAAATCCATATTTAGGGTGAAGCACAATTCCTCTAGGTTTATCAAAGCAAAAGGTGTTGTTGGCATCCACACAGTGCTCAGCCAGCTTGCGGCGATATCGACCTTTGAGGTCCGATACTGAAAGGCAGTTGAGGACGGAATCCACCCAGTAGAGGTTTCTGGCAACCCAGTCCACTGCAAGACTTTCTGCAGATGGTAGATTGTGGTTTATGATGGTCTCTCTGTTTGTCTTATTCAGAAACATTCTCTCGATGATTCTTCTCTCAGAATCAATCCA…
C17orf50	chromosome 17 open reading frame 50 [Source:HGNC Symbol;Acc:HGNC:29581]	human	ENSG00000270806	ENST00000605587	ENSP00000475146	protein_coding	TACTGCCCGCTGCGCCAGGAGTCCAGCACCCAGCAGGTGGCGCTGCTGCGGCGCGCCGACTGCGGCTTCTGGGGCTGGCTCAGCCCGTTCGCGCTGCTGAGCATCCTGGCCGCGGTCGCCGACAGGAAGCGGAGCCTTCCCGAGGAGCTGTGTGTGCTGGAGACGCGGCGGAGACGGCCGCGCGGCGGGATGTGCGAGCGCTGCGAGGTCCTTTTCTGCAAGAAATGCAGGACGCTGCACAGCCACCCGGCCTACGTGGCGCACTGCATTCTCGAGC
COL9A1	collagen type IX alpha 1 chain [Source:HGNC Symbol;Acc:HGNC:2217]	human	ENSG00000112280	ENST00000320755	ENSP00000315252	protein_coding	AAGACTGGTCAGTTGGGGAATTCAGGCAAACCGGGCCAACAGGGGCCTCCAGGAGAGGTGGGCCCCCGAGGTCCCCGCGGTCTTCCTGGCCACAGAGGAGAAACAGGACCAGCAGGACCTCCAGGCTTGCCGGGTAAACTGGGTGCTCTTGGGAGTCCCGGCCTCCCTGGCTTGCCTGGTCCACCAGGACTTCCGGGAATGAAAGGTGACAGGGGTGTTGTTGGTGAACCTGGCCCTAAGGGTGAACAGGGTGCCTCTGGTGAAGAAGGTGAAACAGGAGAAAGGGGTGAATTTGGAGATGTAGGACTACCTGGCTCAAAGGGATTGGTGGGAAACCCTGGAGAGCCTGGCCTGCGGGGGCCTGAAGGAGGTCGGGGCCTTCCTGGAGTGGAAGGACTC…
ADAMTS7	ADAM metallopeptidase with thrombospondin type 1 motif 7 [Source:VGNC Symbol;Acc:VGNC:37603]	dog	ENSCAFG00000014148	ENSCAFT00000022463	ENSCAFP00000020856	protein_coding	GCTGCTGGCGGAAGGACGGCTGGCCCGGGGGGCAGGTCTGCAGGCTGCAGAGCCGGAAGCGCTTCCTCTCGCCCACGCAGTACTTGCCCTTGTACCTGGGCGCGGGCTGCGTGCACTGCCTCTCGGTGCTCTGCACGCCCACGCCGCAGCTCCGTGTGCACTCGGACCAGGAGGTCCACGCTGACCAGTGCCCGTCCACAGCCTCAGGCCGGAAGCCCACAGGGACACACTCCCCATTCAGACACCACTTGTTATCCCCACACCGGGTGCCGTCCACTGCGGCATCCAGTTTGGAGTGGCAGGTCGTCCCCACTGAGCACCAGAGCGTGTGGCACACATTGTCCATGTCCTGGCAAAAGACAGAGCTGCCCCCGTACTGCAGGCGACACTGGTGGCCCA…
AHRR	aryl-hydrocarbon receptor repressor [Source:VGNC Symbol;Acc:VGNC:37729]	dog	ENSCAFG00000025377	ENSCAFT00000039404	ENSCAFP00000035257	protein_coding	GCTTCCAGAGAGGGGCCATGGTCACTGGCTCTGATCAGTGAGGCCCAGAAAGGCTCTCCGTGCAGCACAGCCATGCTAGGGCTGCTTCCTCCAGAGGCAGCTGCAACCTGTGTACCCACCTGAGTCCAAGGGTAGGGGCTGCCCACAGACTAGCTGCGGGGGTGCCATGGCCCAGTGCAGCTGCCGACGGAAGTCCCGGCGGTCGTCCACATGGATGTAATCATAGATGTTCTGGTGCATTACGTCCGTCTGGTGGAAGCCCAGATAGTCCACGATTGTTGCTGATGCGTAGAATATCATGCCTTCTGCGCTCACAACCAGAGCAAAGCCATCCAGCGACTCCAGCAGCAGCCTTGATCG
FAM166B	family with sequence similarity 166 member B [Source:HGNC Symbol;Acc:HGNC:34242]	human	ENSG00000215187	ENST00000399742	ENSP00000382646	protein_coding	GGCACGTAGCCCCCATAGTGTGGTACCAGGCCCAGGCCTTGAGGGTAGAGCCTGTGCAGCGGGGGTCGTGAGGCGCCCTTGCTGCTCCCATGGGCGCGCATCTGCCCAAACTCCTGCAGCGCCAAGTTGCTGAGCACTGGGAAGCCGGAGCCGAAGAGGAAGCGCGCCCGCGGCACGTAGCCGGTGAAGCCTGACATGAAGAACTTTTGAGGGTCTTTGTCATCCATGGAGTAGGGAGAAGCTTGCTCTGCCTTCTGCCTCGGCTCTGGCTCCTTCTCCG
PDE6B	phosphodiesterase 6B [Source:NCBI gene;Acc:101683646]	ferret	ENSMPUG00000011427	ENSMPUT00000011523	ENSMPUP00000011335	protein_coding	AGAGGACAGTTCTGGACCAGCAGCCCATTCCAATGATGGACCGGAGCAAGGCCGCGGAGCTCCCCAAACTGCAGGTCGGCTTCATTGACTTCGTGTGCACGTTTGTGTACAAGGAGTTCTCCCGTTTCCATGAGGAGATCCTGCCCATGTTTGACCGCCTGCAGAACAACAGGAAGGAGTGGAAGGCCCTGGCTGACGAGCATGAGGAGAAAGTGAAGGCCCTAGGGGAGGAGAAGGAGAAGGAGAT
ZNF620	zinc finger protein 620 [Source:HGNC Symbol;Acc:HGNC:28742]	human	ENSG00000177842	ENST00000314529	ENSP00000322265	protein_coding	GGAGAAATGTCTTTCAAAACCTCTGTTTCCCAGGGGTCTGGGGAGCACGGTGCTTCTCCTTTCTCCAGCTGAGAGATTAGGACAGGTTTGAGGAACGGAAGCACCAGGGCAGTCACATGTGCGTAATTCTCCAGCATCACCTCCTTGTACAGGGCCCTCTGTGACAGGTCCAGGCTGGCCCACTGAGTCTCGGTGAAGAACACAGCCACATCCTCAAAGGTCACTGGCTCCTGAGGCCAAGTTGCTTGGAGCATAACTGATGTCCCCTGGCTTCGGGTACTGTCCTCTGGGCTTGGAAAAACCTCGGAGGCTAAGCCAGCAAGGGGCTGGAAGGCCGCGCAGCAGCTGCGCAGCTTCAGGGGGACCCGGACCCCGAGTTTCTGCTATGGGGAGGCTGAC…
NRARP	NOTCH regulated ankyrin repeat protein [Source:HGNC Symbol;Acc:HGNC:33843]	human	ENSG00000198435	ENST00000356628	ENSP00000349041	protein_coding	GGCGGGCCGGGCGCGCGTCCCGCGCTCGCGGCGCCGGGGGTGCCGGGCGCGCACCGAGGTAGTTGGCCGGGAGGTACGGCAGAGTCGACGCACGCGGCCCGGGTTCAGTCCGGTCCGGCCGGGTCCGGGCGGGCATCACCGGCCGCCGCCCGCGTACTTGGCCTTGGTGATGAGATAGAGCACGATGTCCTGGTGGCCGCCGAAGGCCGCGATGTGCAGCGCGCTCCAGCCGTCGCGGTTGGCCAGGCGGATGTCCGCGCCGAACTTGACCAGCAGCTTCACGAGCTCCAGGTTGCCGTCGATGACCGACTGGTGCAGCGCCGTCTGGCCCTCGGGCCCGAACGAGTTCACGTTGAACTCGCAGCTGGTCATGTTCTGCAGCAGCGACAGCAGCTCCTG…
Mybpc3	myosin binding protein C, cardiac [Source:MGI Symbol;Acc:MGI:102844]	mouse	ENSMUSG00000002100	ENSMUST00000169776	ENSMUSP00000127070	protein_coding	AGGCGGTGTTCAAGTGCGAGGTGTCCGACGAGAACGTGCGGGGCGTGTGGCTGAAGAACGGGAAGGAGCTGGTGCCGGATAGCCGCATCAAAGTGTCCCACATCGGGCGGGTCCACAAGCTGACCATCGACGATGTGACGCCTGCGGACGAGGCTGACTACAGCTTCGTGCCCGAGGGCTTTGCCTGCAACCTGTCTGCCAAGCTGCACTTCATGGAGGTCAAGATCGACTTCGTGCCCCGGCAGGAACCTCCCAAGATCCACCTGGACTGCCCCGGCCGCACACCGGATACCATCGTGGTTGTGGCCGGCAACAAGTTGCGGCTGGATGTGCCCATCTCGGGGGACCCCGCTCCCACGGTGATCTGGCAGAAGGCGGTCCCACAGGGGAGCAAAGGTG…
Fam171a2	family with sequence similarity 171, member A2 [Source:MGI Symbol;Acc:MGI:2448496]	mouse	ENSMUSG00000034685	ENSMUST00000049057	ENSMUSP00000038486	protein_coding	GGCGGCGCGGCCGTGGACACCCGCTCGCGCTCCTCCCGCAGTGGACGCCGGCGCGCCGGCCGCGCCTCGTGCACGTCGACGCCCGAGTCCAGGCTGGCGTCGGTGCTGCGGCCGCCGCCCCCCGCCTGCAGGTCGATGTAGGAGTGACGCACCTGCGAGTTGGAGCGCCCGTCCAGCGACACGAACCAGGCGCGCGGGTGCGGCTTCACGCCCAGTTCCAACAGCTTCTTCTCGGTCAGCGCCTGCAGCTCCCCGTTGAGCTGCGCCATGGTGGACTCGTTGAACAGCACGGGGATGGTCACCGAGCCGCTGACCGGCGCCGAGCGCCCGCCTCCCCAGCCCTCGCTGGGACTGTGGGCTGGCCGGGGCTCATTTCTTCTCTGCCTCTCCTTTCTTGGG…
BNC2	basonuclin 2 [Source:HGNC Symbol;Acc:HGNC:30988]	human	ENSG00000173068	ENST00000380667	ENSP00000370042	protein_coding	GGACGAATGGATGCTGCCGCTGGACTGGAGGCTGGAGGTGGTGCTCAGGTCCAAGACCATGTAGTCGTCCGCCATGCCCCTGCCGTACCCGTTCAGGTGCGAGTCTTCAGTGCCCGCGGGAGAGGAGGCGCCTTCCCTGACGTCGAGGCCCAAGGGGTGCTGGGCACCATAGATCTTCATCAAAAATTCGTCCCGCAGGTCCTTGCTCAGGGCGGGCTGCGCTGAGTCCAGGCCCATGTCATCGAGTTCTTTGGTCAACAGTTTACGGTGCAGGTTTATGTTGGCACTGTGTCTGTCTCTGCTCCGCCGAGAGGGAAAGGCAGCGTTGCAGCCAGCGACCGTGCACACATGCATCTCCTTTAAGTGAACGTTCCTGTAGTGAAGCTTCACGCTGTAGGA…
SLC22A7	solute carrier family 22 member 7 [Source:HGNC Symbol;Acc:HGNC:10971]	human	ENSG00000137204	ENST00000372574	ENSP00000361655	protein_coding	CCTGCAGATCTGATGGTGTGCTCTTCCTCTCCACATCCTGGATGGTCTCTGGCAGCTGTGCCTGCCTGGTCTCTGGCAGCAGCAGGGCGGTGCAGGCACCCAGCAAGGCGATACCCCCATAAGCCATCTGGGGCAGCGACAGCCATACTCCATCCAGCAGGGCCGCCAGGGGCGCCAAAGAGCCCCCGAGACGGCCCACCAGGGCAGTGAGCCCCAGGCCGGTCTGTCTGAGCACTGTTGGGTACAGCTCCGACGTGAACAGGTAGGCGGTGGTGAAGGCAGCTTCAGAAAAGCCTTTCCCCATCACCGCCAGGGCCGTGTTCCAGGACCCCATCTCTGGAGGAAACGGACATCAGTCTGTGAGCGGACATTGGGCAGTAGTGGCGGG
	F-box and leucine rich repeat protein 21 [Source:NCBI gene;Acc:610104]	dog	ENSCAFG00000030898	ENSCAFT00000047009	ENSCAFP00000042812	protein_coding	ATTTTTTTTATCGCACAAAGTCTCACTTTGTGTCAACACTTACAGTTGTTTTCAGCAACTCGAAATTATTATCGTCAATCAAAATTGATGACACACCAGTGGATGATCCTTCATTAAAGATTCTTGTGGTCAATAATAGTGATACTTTAAGACTCCTAGAAATGAGCAGCTGTCCTCATGTTTCATCTGATGGCCTGCAAAGAGTAAATATCTTATAACTCCTGAATGACACAGACTCCTTCACCAAAGTACTTCTCACACTTTGGG
CREB5	cAMP responsive element binding protein 5 [Source:HGNC Symbol;Acc:HGNC:16844]	human	ENSG00000146592	ENST00000396298	ENSP00000379592	protein_coding	TCGGGGACTCTCGGCGGAAATTTCTGGAACGGAATCGGGCAGCTGCCACTCGCTGCAGACAGAAGAGGAAGGTCTGGGTGATGTCACTGGAAAAGAAAGCAGAAGAACTCACCCAGACAAACATGCAGCTTCAGAATGAAGTGTCTATGTTGAAAAATGAGGTGGCACAGCTGAAACAGTTGTTGTTAACACATAAAGACTGTCCAATAACAGCCATGCAGAAAGAATCACAAGGATATCTAAGTCCAGAGAGTAGCCCTCCTGCCAGCCCTGTCCCTGCTTGCTCTCAGCAGCAAGTTATCCAGCATAACACCATCACTACTTCCTCTGCAGTCAGCGAGGTGGTGGGAAGCTCCACCCTCAGCCAGCTCTCCACCCACAGAACAGACCTGAATCCGA…
	synaptotagmin 15 [Source:NCBI gene;Acc:489080]	dog	ENSCAFG00000016100	ENSCAFT00000048260	ENSCAFP00000043177	protein_coding	TCTGGAAGAGGCTTCGCGCCACTTTCATCTACGAGGAGCTGCCAGGGGCCACAGCTGCGTCCAGTATCCAGGAGGACAAGCTCTGTCCACCGAGGGCCAGAACCCAAACAAGCAGACCACCATCTGTGCCCTTTGTGGTGGCCCCGTCGCTCCAAGGCCAAGACTGGGTGCCTCTGCATAGTGGAGAACGGGCCAAGGCCCCGCCGGACCCCTGCCAGGCCTCAGAGCTCCTTTCCCACACCTGGAGCAGCAAACCTGGAGGCCCCAATGTGGTGGGGACCATCGCCTCGGAGCTGTCCAAGGTCCCAGAGGACCAGAGTGAGCCGGACTTCCCTGAGGGCTGCCTGGGGCGGCTGTGGTTCTCCCTGGAGTACCATCAGGAGGCTGAGCGACTGTT
WISP3	WNT1 inducible signaling pathway protein 3 [Source:VGNC Symbol;Acc:VGNC:48416]	dog	ENSCAFG00000004005	ENSCAFT00000049461	ENSCAFP00000040633	protein_coding	AAAGAGAAAAGGCTATGTTATATACAACCGTGTGACAGCAATTTATCAAAGACTGTTAAGATCACCAAAGGAAAATCGTGCCAACCTACTTTCCAACTCTTCAAAGCTGAAAAATTTGTCTTCTCTGGGTGCACAAGTACTCAGAGTTATAAACCTACTTTCTGTGGAATATGCTTGGATAGCAGATGCTGTGTTCCTAATAGGTCTAAAATGATTACCATCCAATTCGATTGCCCAAATGGCGGGTCATTCAAATGGAAGATGCTGTGGATTATATCTTGTGTATGTCAGAGAGACTGTAAAGACCCAGGGGATACCTTTTCTGAGCTCCAGATTCTATAAAAACACATGCATGGGGAAAGCTAAGGCTAATGGCATGATT
RTN4R	reticulon 4 receptor [Source:HGNC Symbol;Acc:HGNC:18601]	human	ENSG00000040608	ENST00000425986	ENSP00000403535	protein_coding	GGGCAGCAGATCCAGGATTTCAAACGTGCATTCAAGCACCCACTACTACTGATCCCCAGCTTCTGTCTCCCCACACACAATCTGATTTTAAAATAAGCTTTCAATAATTATCAGTAGTAAGTAACACTAGAAGATAAATTGAAATAATCTCAAATAAACAGTGGACAGGTGGCAGCCGAAGATACATCTGTTATTAATCTGGACCACACAAAAAGAAAGAAAAGACAGCAGGATAAAAGCATAAAGGGATTTGAACTGCTGCAGCCAGGACCAGAGCGGGCGCGCCCGGCAGTCGCACACCCAGGGGTTGTCGTTGAGCCGCAGGTACTGCAAGGAGCGCAGGGGCGCCAGGGCCTCGGCGGACAGCACCGACAGGTTGTTGGCAAACAAGTAGAGCGT…
Npas4	neuronal PAS domain protein 4 [Source:MGI Symbol;Acc:MGI:2664186]	mouse	ENSMUSG00000045903	ENSMUST00000056129	ENSMUSP00000062992	protein_coding	GCTCAGGGGCGCTAGGGAAACTGGTGCTTCTGGGGCCCGTCAGGGCAGGGGTGAACAGGGGGTCAGGGCTGGCACACTGCTCCTGGGCGACCAGGGTCTGTGGGAAGGCGGTTTGCAAGGCTGGGGCGCCCAGGAGGTAGCCGGACTGGCCAGTTTCCGAGTTCAGCTGCTGGCGGAGGCTCCAGGCCTCTGTGTCACTGATCGGGTAGTTGTTGGCGGTGATGGAGCCCTCCAGGCCTTCCGAGTATAACAGACAATAAATCCATGCCCAGCCTCCAGGCTTGGCCTGCAGCCTCACCACCATCTCGGCCTGAATGTCTCCACTCTCAGCCAACAGACGGTAGTGCTGAGCAGAGGCGTGGCCCAGGTCCTCAGGGTGCAGCAGTCCGTACCATGACT…
XKR4	XK related 4 [Source:HGNC Symbol;Acc:HGNC:29394]	human	ENSG00000206579	ENST00000622811	ENSP00000480076	protein_coding	TGTCATCTCGGGAGTCCCTCAGGGCCTTCTGGTAAGAGGCCAAGGCCCAAGCCAGGGATACCAGGGATGCTGCTGCGGTGAAACCTTGGAGGGCCAGTAAGCTATGAGTCTGTACGATAATGCAGAGTTGCAGGACCAGCTGGGGAGCACTTTCCAGAAAGGTGGCTAGCAAGTGCAGCATACTCACGTCCGCATACTCATACACCATTTTCCAGTAAAACCTCCATCTCTCATTCTCCCCACTCTGGCGACTCCGAATG
Dlk2	delta like non-canonical Notch ligand 2 [Source:MGI Symbol;Acc:MGI:2146838]	mouse	ENSMUSG00000047428	ENSMUST00000061722	ENSMUSP00000058470	protein_coding	GCCTTGCGCTCGCAGTTGTGCCCATGGAAGCCAGCAGGGCAGACGCAGTGGTACTCACCACCCCCATCATACACACACTGCCCTCCATTCCGGCAGGGAGATTGGGAAGTACAGACATGTTCATCTTTGTCACAGAACTTGCCCGCCCAGCCGCTGTGGCAGATGCACTGCCAGGGCTGGTGGCAGGTGCCATGCTGGCAGCCAGGCATCTTCACACAGCGCTCGCAGTGTGGTCCCTCCCAGCCTGGGTCACACCTGCAGGAACCGTCAGGCGCGCAGCAGCCGTGGGCCAGGTTACAGTGGGAACTGCAGTCATCCGCTTGGGCAGGCCGAACCCGTGCCCCCAGGATGCACAACAGGCACACGAGATGAAGGCAGTGGCAGCCTCTGGGCATGATC…
CCDC33	coiled-coil domain containing 33 [Source:HGNC Symbol;Acc:HGNC:26552]	human	ENSG00000140481	ENST00000268082	ENSP00000268082	protein_coding	GGGAATCCCGCTCTAAGACTCCGATCTGGGCGTTTGAAGGCTTGAGGGTCCGGCTTGAGGGTCCAGCTTCAGGGTGACGGCTGGTCTTTGGGGTGACTCAGGGGATTGGGCAGCTCAGCGTGGACGGTCCTTGTGGGGTGCTTCAGGCCGTACCCTTGCTCCTGCATCCGCGTGGCCAAGTCCTGCTTCTCTCGCGCCCAGTGGCGTGCGGAGTCCTCCAGCTGGCTCTCCAGGGACAGGATCCGACTCTGAGCTTGCTCCAGCTTGGCCATGAGGCTAAACTTGTCTGATGCCGAGCCAAGGAGATCCTGTGCGGGCAGGGTCTCTGTGCCCTGGGGGTGCACATCCGTGTTTCGTGGCCTCTGTGCCTGATGGGCTCCTGCTCCCAACTCCCCGGGG…
HEPHL1	hephaestin like 1 [Source:HGNC Symbol;Acc:HGNC:30477]	human	ENSG00000181333	ENST00000315765	ENSP00000313699	protein_coding	ATTGCTGGCAAGTCCCATAACAAACCCAGGACCCGGGTCTGTGCCCATGGCCAGCTGTGAGAATGGCCAAAGCCGCGCCAACACCCCGCACTCCGCTGGCAGCGCTGCCCTGCTCTGCTCTGGGCAGTCCTGCTTCCTACCATGCATCCGGTTGGACTTCACAAACTCCTTGTTCTCTTTGTCAACACTGAAGGGACGCCACGTAAACTTCCGGATATTTTCATCAAGATACCTGCTCAGATTCTCATCGAAGACTGTGAAGAGGAGGTAAAACTCCTTGTCTATGCCTTTCTGTGTCCCGTCGGCATTGAGGGCACCCTTTTTACAGACCAGCAAAGGCCCTACCAGGCCAGAGCTGGTGTCCTGGATGGGCTCAACAGCTGAGAAGTAGAGGTAGGT…
C11orf80	chromosome 11 open reading frame 80 [Source:HGNC Symbol;Acc:HGNC:26197]	human	ENSG00000173715	ENST00000360962	ENSP00000354227	protein_coding	AAACTGCTGATGGCTTACACTTACCCGGCCCCCTTCACATGAGGAGTGGTGAAGAAACTGGTGCTGGATGATCTCATGAAACGCTTTATCCAATTTGGTCCCAAACTCCTGTGTGTCAGTAGCTTGCAGAGTCTGGAGACAGATGTTTCGGAAGTTGCTACTGGTGCTTCCAGTCACGATGCGCAAAATAGAATTCACAGCCACCGAGAGGGAGGCCTGCAGTGTCTGATGAGCCTTGGTAGCCAGGCGATGCTGCTCCAGCGTGCGGTCCACAGCGAGCTGGAGGGAATTCTGCACCGCGCTGTGGCTCTCCGTGAGGATGCTACTGAGGTGAGTTGTGAGCCAAGTGTGGAGGCCCCAGAGTTCCATGTGCTGGACTGGAAGTCCACTGTGAAAATC…
GEN1	GEN1, Holliday junction 5' flap endonuclease [Source:HGNC Symbol;Acc:HGNC:26881]	human	ENSG00000178295	ENST00000381254	ENSP00000370653	protein_coding	GCTTTCGTACCTTGAGAAGGGAGGATTGATTGATCTGATTTGCTTTTTATTTTATCCAAGAAAAAACATCGAGCCATTTGGACGCCTCACCGTGTTAAGATCCGGGCCAAACTGGTCAATGACGGAGGCGCGCCTGCCCAAACCCAGCAGACAGGGTTTGTCCGGATACACTGGAACCGGAACGCAGATCGTGGTTGCAGCTTGTCTGAGCTTCCGTAGCTCCTCTGGACCGCCAGGAACCTCCTCTTGGGCCTATGCTCCACGTGATGGTGCTTCTGTAGGAGCAACCCACGACAACAAAATCTTCCAGATAATATCAAATAATCACCGGAATGGGAGTGACTTATTTGTGGCAAATTTTGGAGCCTGTTAAACAGCACACCCACTTACAAAGTCTTG…
POFUT1	protein O-fucosyltransferase 1 [Source:HGNC Symbol;Acc:HGNC:14988]	human	ENSG00000101346	ENST00000375730	ENSP00000364882	protein_coding	TCAGGGCTTCTCTGGGCTGCCACCTCAAAGCAGTATGCCACCCGCCTCTCAGGTGGCCAGTGGGTGGGTGCCAGCTTCTCCATGAACTCCTCTAGGCTGATGACACGATGGTAGGCCTGCAGAGGCTCCAGCTTGAAGTACTTCTGGTAGGGCACATGCAGATTGGTGAACGGAGGCTTGTGATGCTGATACTCGATCCACGGAGGCACAGCCAGGGTGCGATTCAACAGCTTTGCAAATGCCAGCGAGCCCAAGAAGTGATCAGCTTGGTTCCCGAAGCGTCCCATGCATGGGCAGTAGAGCAGGTAACCGG
TOPAZ1	testis and ovary specific PAZ domain containing 1 [Source:HGNC Symbol;Acc:HGNC:24746]	human	ENSG00000173769	ENST00000309765	ENSP00000310303	protein_coding	CCACTACAAAAATGCTCTTTCATTGGGTTGCTACCCACCTTTGGAGGGAAATTTATACCGAAAACTTCTTATGATTCCATCTTATTTATCTGAGATTGAAATGCTTTTGGCTATTGAAATCTTCCTGGTATCTAATGCTAGTAGTATTCAGAGTCCTGGACCTTCTACACAGACACTGCAGATAGTTTTGAAAAGATGTGAAGAAAACAAAACTCGGAACAAGGATGATTATCAAGCTGCAGTGGAGAGACTGATTATGGCTGCTCGGATATCGGACCCAAAGCTTTTTATTAAGCATATGACTGTCAATGTCAGTAAGGAGCAGGTTTATAGTTTGGAGCATTGTTCTGCCTTAAAGTGGCTGAAAGAGAATTTGAAGTGGGCT
CCDC158	coiled-coil domain containing 158 [Source:VGNC Symbol;Acc:VGNC:38807]	dog	ENSCAFG00000008634	ENSCAFT00000044386	ENSCAFP00000040689	protein_coding	AGAAGGTGAAGCTGGTAAATGCAGGCTCCGAAAGGCTGCGTGCAGTGAAGGACATCAAGCAAGAGCGAGATCAGTTGCTAAGTGAGGTGAAATCTAGTAGGAATGATTTAAACAGCCTCACAGAGGACTATGAAGTCTTAAAAAGGAATTTTCGAAACAAAACTGAAGAAATGGAATCAACTACAAATAAACTGAAAATGCAGCTGAAGTCAGCACAGTCTGAACTAGAACAAACAAGAAATACACTGAAGTCAATGGAAGGATCTGATGGCCATGGTATGCTTTATTAGGTCTCTCTTGTGTTCTTAACTCTGTGGTATGTTTTATTAGGTCTCTCTCCTGTTCTTAACTCTGTGGTATGTTTTATTAGGTCTCTCTCCTGTTCTTAACTCTGTGGTA…
	serum amyloid A protein-like [Source:NCBI gene;Acc:102155886]	dog	ENSCAFG00000029553	ENSCAFT00000048753	ENSCAFP00000037141	protein_coding	TTTCAGATTTCACAAATGTTTATTAAACACCTTCTGATCTCTTTATCAAGTATCAAGTACTAGAGATTTAGTACTTAGTGACTATAGTTCAGCAGCCGCCCTCTCCTCCTGAGGTTCACAGCCAGGTCCCTGAGAGGGGCGAGGATGAAGCTCAGTACTTGTCAGGCAGGCCTGGAGGCCGGAAGTAGTTGGGGTCTTTGCCACTCCGGCCCCATTCATTGGCAAACTGATCAGCTTTGGAGTCTTCCAGTCCGTGGCCGCTGTCTCCATACTTGAAAAAGTCTGTGATTCTCTGAGAATTCTCTCTGGCATCACTGATCACTTTGGCCGCCCAGACACCTCCAGGCCCCCTTTGTGCAGCGTCATAGTTCCCCCGCGCATGGAAGTATTTGTCGGAAT…
YIPF7	Yip1 domain family member 7 [Source:HGNC Symbol;Acc:HGNC:26825]	human	ENSG00000177752	ENST00000332990	ENSP00000332772	protein_coding	AAGGTACTGAGATGAGATGTGAGATCTGCCAACACAAGGTTCAGGAACAGTCTTATTTTCTCCCTTGAGCTGTTCAAGAAGGCAAACAGTTTGAAGAGGAAGATGTAACTAAGGATGGCTAACGTGGGACAATTTGACTCTGATTTTTACCAATCTAATTATACTATTGATAACCAGGAGCAGAGTTATAATGATTCTGGTGCCTATGGAAATACTTATGGATTCAGAAGACAACACACCAGTGAGCAGCCTTATCCAACTTCG
ACOT4	acyl-CoA thioesterase 4 [Source:HGNC Symbol;Acc:HGNC:19748]	human	ENSG00000177465	ENST00000326303	ENSP00000323071	protein_coding	ACCGGCCGCGGGCGTCGGCGCAGTAGCGCGCGTGGGCCCGGAAGAGCGCGTCCTTCTCGTCGCGCAGGGACGCGCGCAGCGTCACCCGCTGCCCAGGGGCCAGGCCGCTGGCCGAGATGCGCACGGGCTGGTCCCACTGGCTGCGGCCCGCGGGCTCCACCATCAACGTCACCGCCATCCGGGCGCAGGAGACCTGGCTACACGGTCTCAGCGTTGAAGGTCCCGGCAACCGCGCCCAGTTTTTTGGGCCCCATTGGCAGAGGCGCAGCGCTGGCATGACGGCGTAAGAGGACACCATTTTGCGCCTTAACTTCAGTTCTCCGATCAGATCAGCTCTTCACTTTTCTAGGTTTCCAGGGTCCGCAGTTTTCTA
CABP5	calcium binding protein 5 [Source:HGNC Symbol;Acc:HGNC:13714]	human	ENSG00000105507	ENST00000293255	ENSP00000293255	protein_coding	CCAGGAGGACTGGGGTCTCCAGAACTTCCTCAGCGAGACATCATCTTCACAAACTCTTCAAAGTTGACGGTGCCATCCCCATTGACATCAGCGTCTTGGACAATCTCGGCGATCTCCTGGGTGCTGAGCTTCTCCCCCAGGAGCCTCCTCATAGCCTGCTGCAGCTCCCCAAGGGTGATCTCCCCGTCTCCGTTGGGGGTTAATTGATAGAAGTAGAAGTGGGATGATGTGAA
KLHL29	kelch like family member 29 [Source:VGNC Symbol;Acc:VGNC:42462]	dog	ENSCAFG00000003916	ENSCAFT00000038118	ENSCAFP00000033791	protein_coding	CGATGGTGCCCCCAGCCCCGCCAGCGGTGGCGCTGCAGATGCTGGTGGTCCCATGCGTCCCGTTGGCGCTCCACTCGCGGCGGTCCCAGGCCCCCCGGTAATCTCTTTTGAAGCGGCTGTGGTGCCGGGACATCTCGGTGGGCCGCGACTGCTCCTCGCGGGGAAACCGAGGCTGGACCTTGCGCCGTCCGTCTCTGGCAAGCTCGGGATTCGTCCCCAGGATGCAAAGCTCTCGATGACCACCAGCACTTAATGCAGTGGTATGAGCATTACCCGGTGATCGGGAGGTCTCCGGCCGTGCCGCTCCGGATCGTCGGA
HSD17B3	hydroxysteroid 17-beta dehydrogenase 3 [Source:HGNC Symbol;Acc:HGNC:5212]	human	ENSG00000130948	ENST00000375262	ENSP00000364411	protein_coding	AGCCGAGTACACGGAGTAGAGAGGCCAGGGAAAGAGGGCCACCCCAGAAGAAATGTTCAGGATGAGTCCTTTCCTCCTGAAACGAAAGAAGCAAACTGGGCTGCTGTGCTTGATTCCATGTTCCTCAGAATCAGTTGTGTCATCTTCACGATGGAGGTGATGTTACAATGGATGAGGCTCTAAAATTCCAATTTCTAAGCCTTTAGGCTTTTCCTTAATATCCTCATACATGTCATCTTTGGTGAAATCTGCTTGTATGATCCTCACACAGCTCCCTGTAGTTCGTTCAATTTGTCCAGCAACAGACTGTAGTTTTTCCAGTGTCCGGCTAATAAGCACGACGTTGAGTCCTTGTCTTGCTAACTCAAATGCATAAGCTTT
DCC	DCC netrin 1 receptor [Source:HGNC Symbol;Acc:HGNC:2701]	human	ENSG00000187323	ENST00000412726	ENSP00000397322	protein_coding	GAACTTGACTCTAACCGCTCAATGGAGTAATATCTTTGCTTACTGTCCACACGCACTGTCTCAGCATAAGGGCTTCCAACACCGTAGCCAATGATGTAACCTCTCACCACTATGTTGGGATTCAAGGGAGGGGTCCAACTCATGATGATGCAGTTGGTTTGGGGCCTTACATGAAGAGAGCTTGGCTGGTCGGGAACTTGAGACTCGTCTAGATCATTCTCTGGTGTTTCCGCTGTGTACCAGTTGGAAGGTGGTCCAGTGCCATTCACTGTCATGGCTGACACTTGAAAACTGTACTGACTTCCTTTCTCTAGACCTGTGAAGAGGTACCAGAGGTTGTTTGGTTCCAGAGTTTCCATCTCGCCCCTTCTCGTTGTCTTTCTGTGTCGGATTTTATAA…
HGFAC	HGF activator [Source:HGNC Symbol;Acc:HGNC:4894]	human	ENSG00000109758	ENST00000511533	ENSP00000421801	protein_coding	TGGACGAGCGGCCGTGGTGCTACGTGGTGAAGGACAGCGCCCTCTCGTGGGAGTACTGTCGCCTGGCGGCCTGCGCCCTCCCAAGGACTCCATCTCGGTGGTGCTGGGCCAGCACTTCTTCAACCGCACCACGGACGTGACCCAGACTTTCGCCGTGGAGAAGTACATCCCCTACCCGCGGTACTCCGTGTTCAACCCCAGTGACCACGACCTGGTTCTGATCCGCCTGAAGAAGAATGGCACCCGCTGTGCCGTGCGCTCTCAGTTTGTGCAGCCCATCTGCCTGCCCGAGCCCAGCAACTCCTTCCCTGCTGGACACCGGTGCCAGATAGCAGGCTGGGGCCACCAGGGTGAAAATGTGAGCGGCTACTCCAGCTCTCTCCGGGAGGCGCTGGTGCC…
Dnhd1	dynein heavy chain domain 1 [Source:MGI Symbol;Acc:MGI:1924755]	mouse	ENSMUSG00000030882	ENSMUST00000145988	ENSMUSP00000121261	protein_coding	CCTCACCCTACCTGATAAAAATTCTCAGAACATAACAGCTGCTTGGCACTGGACCAGCCCATTTCATGATGGAACAGGTTACACATTGCATTGGTCACTCGGACCACAGATACTGGTGGAGCTCGATAGCTCTTTATCTCCTCAAAGTCAGTCACCTGAAGCTGGTTGAGGGGTGTCAGAAATGCTGTCCTCATCTGCTCCAGGAAAGTCTCATAT
TROAP	trophinin associated protein [Source:VGNC Symbol;Acc:VGNC:47863]	dog	ENSCAFG00000008613	ENSCAFT00000013658	ENSCAFP00000012633	protein_coding	TGAGGCGGCGCCTCCAAGCCTGTCTGAGCGCCATCCACTGCTTCCACGAGGCCCGCCTGAATGACGAGTGTGCATTCTACACCAGCCGAGCCCCTCCAGGGCCCACCCGCCCCTGCACCAACCCAGTGGCCACCCTGCTGGAGTGGCAGGACGCTCTGAGTTTTATTCCTGTCGGTTCTGCTGCCCTTCAAGACTCACCATCATAAGAAATCTGCTTCCACCATCCCAACCCTGCCTGGCTCCCTCCTTTTTAGCCGTTATTTATTATGGGCCCATTCCTTAGGACTGGGAGCCGTTTTATCCTTCAATAAAGTTATGAAAGTGGA
KIRREL3	kirre like nephrin family adhesion molecule 3 [Source:HGNC Symbol;Acc:HGNC:23204]	human	ENSG00000149571	ENST00000525704	ENSP00000435094	protein_coding	CGGTCAGGGTCACCTCTCGCTCCCCGGCGCCCACCCGGGGCACCACCGCTCGGCACACGTACTTGCCGGCATCCTCCTGGCGGACAGTTTTGAGGGTCAGTGTCTTTTCGTTGCTCAGGACCACACCGGAGCCCCGCTTCATCCACACAATGGTCAGGGATGGGTTTCCTGTCCAGGCGCAGCTGAAGACGGCATCGGAGCCGAGGTCCACCAGCAGGGACTGGGGCTCTGTGGTCATCCGGGGCCCAAAATAGACGTCCACCGTGCGGCTGATGTTGGTGCTGCCCAGGGCGTTGGTCACCTCGCAGGAAACCGGCTCAGAGAAGTACGTGTAGTCCACGGTGGTCCGGTAGACTTCTCCGGATGCTTCCTTGATGAGTTGACCACGCTTAGCCCACC…
SH2D7	SH2 domain containing 7 [Source:HGNC Symbol;Acc:HGNC:34549]	human	ENSG00000183476	ENST00000328828	ENSP00000327846	protein_coding	AGATGAGGTAGCGTCGGTTGGGGAGCTGGTTGATGACGAAGTGGCGGCAACGGTCACTGCCCCTGTAGGACAGGATGTAGCCGGTGGCCCGGTCACTGAAGCGGATGAGGAAGGAGCCGAAGGCCTTGTCCCTGAGCAGCCGTTCCGACTCCTTGCGTGTGATGAATCCGTGGAACCAGGGGGGCAGGACTCCGTTCTGCAGAATGAAGGGGGCCTGTGTCTCCGTGAACCAGCGCATGGCCAG
Phf19	PHD finger protein 19 [Source:MGI Symbol;Acc:MGI:1921266]	mouse	ENSMUSG00000026873	ENSMUST00000202907	ENSMUSP00000143954	protein_coding	GCTCGACCGCAGGCAGGCAAGGCTACCATGCTGTATGTCCTTCCATAAGACCCAGTATTTGGAATTATCTTCAAAAGTCACGAGGCAGCTCTGCTTAGAACTGCTGACCCTCTTGATCTTCCCAAGGTAATACAGGCCGTCCGTCCACCGGCACAGCACATACTGGCCCTCCGTCAGCTTCGACATCAGGTCTTTGAAGTTGTTCTTGGCTTTGGCCAAGGCCCCCTTGTTGGGGAGATGGTTGGCAGCGCCATAGGAGTCCCGAGTCCCTGGGTCCAGAGCTCGATTCTCCATCAGCTTCCACGGATGCTGGAGAAGAAATGGAGCAGGGTTTTACTCCGAGCACCCCTGTTGGCCCAGGGCACCCCAGGAAGGTGTCCTTGCTGCCTCCAGCACTGC…
KCNA7	potassium voltage-gated channel subfamily A member 7 [Source:HGNC Symbol;Acc:HGNC:6226]	ferret	ENSMPUG00000003267	ENSMPUT00000003300	ENSMPUP00000003235	protein_coding	GCTGGCCCACACCCCCCTGGCGGGCCAGCTCGGTGCCCAGGGCCACAAAGTAGGGGAGGATGGCCACAAAATCGATGATGTTCATCACGTTCTTGAAAAAGGCCGCCTTGCTGGGGCATGCTGCCAGACGCACCAGGAGCTCGAAGGAGAACCAACAGATGCACAGAGTCTCCACCACGAAGAAAGGGTCGTCGAAGGGCGTGCGGGGTGGGGGTCCGGGCACTGGGACAGAGCTGTTCAACTGATCCTGGAACGGGTCCGCGGCTACCA
SIN3A	SIN3 transcription regulator family member A [Source:HGNC Symbol;Acc:HGNC:19353]	human	ENSG00000169375	ENST00000568190	ENSP00000456997	protein_coding	CCTTCCCAGTCCGGGCACCGGGGACTGTGACCGCTTCGTTAGCGGAGAGAAGGCTGCCAGTCCGCTTCGGCGGGCCTGTGCTCCGTGCCGTTCCCCGGGCCTCCCTGCTGAGCCCCAGGCTCACGCCGAGGGGGACACGCAGTGAGGAGCGGCTGAGGCAGCTTTGCGGTTTTATAGTGTACCTCTGAGCATGAACACAGAATGAAGCGCCGTTTGGATGACCAGGAGTCACCGGTGTATGCAGCCCAGCAGCGTCGGATTCCTGGAAGCACAGAGACTTTTCCTCACCAGCACCGGGTGCTTGCCCCTGCCCCTCCTGTATATGAAGCAGTGTCTGAGACCATGCAATCAGCCACAGG
ZMYND15	zinc finger MYND-type containing 15 [Source:HGNC Symbol;Acc:HGNC:20997]	human	ENSG00000141497	ENST00000269289	ENSP00000269289	protein_coding	GGTCACTTCCGCAGTGTAGGTAAAAGGCAGACTTGCCAGTTCTCCTGCCCGCTCCATGAAGGCTGCAAGCCTTGGGCACCAAAATCGGTGACTCACGTCATCTGGGCATCGGCGCCAGTCAGCCCGGAGACAAGCCTCTCCACAGTACAGAACAGCATTGCACTGGGGGCAGGGTCTCAGCTTCACCTCGAAGCTGTGCCTGTGACAAACATGGCATGTTCGAGCCCGAAGGGAGGCAAAGGTGAAGCCTGGCCGGGGACCCCAGGTCCGCATTGGGGTCTTGGCTAACTTCACTCTCAGTCTTGGGACCAGACTCTCCAGCTCTCTGAAGGAGAGTGAGGATAGTGTCATGCAAGGAGGGGGGTGGGTTGCTCAGGGATCTAGATCCCTAG
TDRD1	tudor domain containing 1 [Source:HGNC Symbol;Acc:HGNC:11712]	human	ENSG00000095627	ENST00000251864	ENSP00000251864	protein_coding	GTCCAAATCCCTAATGATGGCTTTACTCCTGCCAGCATACACTTTATAGCTTGCATGGGCAATTCCAACAGCTTGGGAGTTATGGGGCACAGTCTTGTCAAACTCAGGATTTCAAAGTTCCCATAATCAACATATCCCACCAGTACTGATTCTTCCGAGGCATAAGCCAGAACAGAGGCACGGTACCACTGATCATCCTCTGAAAACTGAGCACAGCAGATATCGCCAACGGCTGGGTAAAAATCTGAGCGTGGAGACACCTGGCCACAGTACTCGCTAAGGGACGCCTGCAGCTCTGCGAGCTTGTGTCCACTCTGTAGCTGCTGGCAGAAGAAGTCATCTGGGGTCTGAATGTGAGCAACCACACCACAAAACTCATCTCCCACGTTCAGAGTCAGC…
NPAS4	neuronal PAS domain protein 4 [Source:HGNC Symbol;Acc:HGNC:18983]	human	ENSG00000174576	ENST00000639555	ENSP00000492526	protein_coding	GCTCCAGGGGTGCACAGAAGGCTGTGAACACAGGGTTGCCTGCCCAGTAGGCTCCAGGTGGGTGAGCGTGGAAACGGCCACGGATAAGCACCAGTTTGTTGCCGGCACTCTGGCGCCTGAGGGACTTGGAGGTGTTGAAGCGGCAGCGGAAGAGGCGGTCAGTGTCCAGAGCCGAGTGCAGGGTGAGTTGCTGGCGCACAGTCAGGTGGTCGGCTGGGTCAATGATGTCATATATGCTATCGCCTTGAGCCACCAGATCCACCATGGAGTGGCCCAGGTGGTCGCTCACACTCTCGGACAGATACAGCAACTTGCCCTCTGCTGTGAATGCCAGCAGAAATCCAGGTAGTGCCGCCACGATGTCCTCAAGCTCCTGAGCTGAGAGAAGCCCGGTGGGGC…
MBNL3	muscleblind like splicing regulator 3 [Source:HGNC Symbol;Acc:HGNC:20564]	human	ENSG00000076770	ENST00000370839	ENSP00000359876	protein_coding	AATATTGTCCTAAAGAGGGTGCACTTGATTTTCATTTTGTATTCAATATGACGACTGTCAATGTTTCCCTGGTTCGTGATACCAAGTGGCTGACGTTAGAAGTCTGTAGAGAATATCAGAGAGGAACTTGCTCTCGGGCTGATGCAGACTGCAAGTTTGCCCATCCGCCAGGAGATTGCCATGTGGAAAACGGTCGTGTGGTGGCTTGTTTTGATTCTTTAAAGGGTCGGTGTACTAGGGAGAACTGCAAGTACCTTCACCCTCCTCCACATTTAAAAACTCAGCTGGAAATTAATGGACGCAACAATCTGATTCAACAAAAGACTGCCGCAGCCATGTTCGCCCAGCAGATGCAGCTTATGCTCCAGAATGCTCAGATGCCATCATTTACTTCTTTTC…
KIF17	kinesin family member 17 [Source:HGNC Symbol;Acc:HGNC:19167]	human	ENSG00000117245	ENST00000247986	ENSP00000247986	protein_coding	GGCCACAAAGATCAACCTGTCACTGTCAGCACTGGGCAACGTCATCTCGGCGCTGGTGGACGGGCGCTGCAAGCACATTCCCTACCGGGACTCCAAGCTGACGCGGCTGCTGCAGGACTCTCTGGGCGGCAACACCAAGACGCTGATGGTCGCCTGCCTGTCACCCGCAGACAACAACTACGACGAGACTCTCAGTACCCTCCGCTACGCCAACCGAGCTAAGAACATCAAGAACAAGCCACGCATCAACGAGGACCCCAAGGACGCTCTCCTGCGCGAGTATCAGGAGGAGATCAAGAAGCTCAGGGCAATTCTAGCCCAGCAGATGAGCCCCAGCAGCCTGTCAGGTGGGTGGCTGGGGAGGGAGGGTTGTGGCGC
CENPI	centromere protein I [Source:HGNC Symbol;Acc:HGNC:3968]	human	ENSG00000102384	ENST00000423383	ENSP00000399274	protein_coding	AGTCATCTGGTTCCTTTGCCTCACATGAAGTAGAGCTGACTTCCACAGATTTTCTGAAGTCTTAAAATATATCTTTCTCCTACTAGGCAAAGACACAGAAACCAAAGTAGGAGCAAAGAACTTATACAGTGACAACAAGGCCTGGAGATGAGGCTGCATACCCATTTTGGTCTGCAGATCAAGCAATTTTCGCACACGAAATGGTTTAACATTCTCCTTCTTGGTGAGTAAATATAACAAATGGCAGACATAAGGGCATAGAGTGTCATCTTGCAATGAAGCAAAAAAGAAGCCATAGAGCAAGTTCATTTTCTCCTTGTGATCAATAAAGTCAAACATTGCAACCAACCAACGATAAAAAAGTGCCTTGGTGCTACCAGAACAATTCCCAA
MASTL	microtubule associated serine/threonine kinase like [Source:HGNC Symbol;Acc:HGNC:19042]	human	ENSG00000120539	ENST00000342386	ENSP00000343446	protein_coding	GCACATGACGGCTTCTCATCTGTATTCCAGCTCATCATCTCAGAGTCCCGTGCATCATCATTTTCCTGGCAATCCTTTTCCCATTTGGGACTGCTGTGGCATTCGGATTCCACGCTGGACAGAAAGGTGTGGGACTGGCTACTGGCACTCGACGTGGCCAGCCTTCTCCGAGACTGGAGCAGATTAGAAGTTAGACACTTCACGGGCATTCCTGGATTGGAGACAACGTTTTCAAGACATGATTGCATCATTTTGCCAGAATAAGGAGTAGTGACTTTTTCATCTATAGACATCGGACAAATTATTCCTTGAGAAAGCTGTGATGTTTCAGATACGAGAGTTGAAAAAATATTTCCAGAGTGTTGATTGCTTTGGGTCACTGGTGTGAAAAATCCCAGG…
Otp	orthopedia homeobox [Source:MGI Symbol;Acc:MGI:99835]	mouse	ENSMUSG00000021685	ENSMUST00000022195	ENSMUSP00000022195	protein_coding	TGGGGGCTAGGTCCCCCGGATGGCCCCCAGGGTCGGAGCCCCCCACTCCCAGCCTACACTTCACCGCCTCCCGGTGTCCCAGAAGCTCGGCAGCATCTTTCATACCTAGCCTGGCGTCCAGGAGGTCGGCGTGAGACAGCATCGCGCACCGCTCCAGGGCGAAAGCTGTTCCCCCCCAAATTTTAGCGGCTTTAAGTTATTTAAAATAGATATAAGCTATAAGCTATACGATATAGATATA
EGR3	early growth response 3 [Source:HGNC Symbol;Acc:HGNC:3240]	human	ENSG00000179388	ENST00000317216	ENSP00000318057	protein_coding	ACGATCAGAAGCTGCCAGTGACCATGAGCAGTTTGCTAAACCAACTGCCTGACAATCTGTACCCCGAGGAGATCCCCAGCGCGCTCAACCTCTTCTCTGGCAGCGGCGACTCGGTAGCTCATTACAATCAGATGGCTACAGAGAATGTGATGGACATCGGTCTGACCAACGAGAAGCCCAACCCGGAACTCTCTTACTCGGGCTCCTTCCAGCCAGCCCCGGGCAACAAGACCGTGACCTACTTGGGAAAGTTTGCCTTCGACTCTCCTTCCAACTGGTGCCAGGACAACATCATTAGCCTCATGAGCGCCGGCATCTTGGGGGTGCCCCCTGCCTCAGGGGCACTCAGCACTCAGACCTCCACGGCCAGCATGGTGCAGCCGCCTCAGGGCGACGTGG
SOX5	SRY-box 5 [Source:HGNC Symbol;Acc:HGNC:11201]	human	ENSG00000134532	ENST00000381381	ENSP00000370788	protein_coding	GTGTTGCTGCTGCAGTAGCTGCTGCTGTTGTCTCGCGATCTGCTCTTGCTGCTGCTTGGCCAGCTCCATCTGCTGACGCTGTTTCTCAATCTGAGACGCCGCCAGTTTCTTCTGCTCATCATGGGCCGCCAGCAGCTGCTCCCGCAGACTGGTCAGCTGGTTGATCATCCCCATGAGCTGCCGTTCCTTCTCGGCGAGGCTCTCGGGAGTCCCTTTTATTTCACCAAAGTTCCCTGATCCCATCGCAAGAAGCTTGTCTTTCCAGTCCTTCGATAGTAGCTTTTCAATACTGGGAGTTTCTTCTGGCTCATTCTTGATAAGCTCTTCCATCTTCCTCTGCTTCAAGGTGTCAACAACATCCGCTAAGCTGCCTTTGCGCCGCTCGGGGGTGCCCAGGGC…
POLQ	DNA polymerase theta [Source:HGNC Symbol;Acc:HGNC:9186]	human	ENSG00000051341	ENST00000621776	ENSP00000481120	protein_coding	GACTTGGAACCTTAGGATCTTCATAACTTTGTTCTAGGGAGATGCCACAGGACTGGAGAAGAATTTTATAGCTCTGGATGAAGTCATAGATGATAACAGAACGTTCTTTCTCAGATTCTTTTTGAAAACAGGATTGAAGTTGCCGTATTCTGTCTTTCACAGTCAGTCTTGGATCCAGAGAAGGTGCAGCCAAACTAGCACTAATTTCAGAATCATTTTGTTCCTTCTGTAGTGAACAATAGTAGGCATCCCTTCCACCCCAACATACTGCCAGTCCAACCACCAAGAGGCCGTCACCACCTTTAACGGGAAACCATCA
Dgkk	diacylglycerol kinase kappa [Source:MGI Symbol;Acc:MGI:3580254]	mouse	ENSMUSG00000116051	ENSMUST00000228997	ENSMUSP00000155327	protein_coding	AGTGCAGGTGGATGGGGAGGCCTGGGTTCAGATGCCAGGTCTTATCAAGATTAAATACAAGAATGCTGCCCAGATGTTGACAAGAGATCGGGACTTTGAGATCTCAATGCAAAAGTGGGAGTGTAAGCATGCTGATATTCAAGCTGCCATTCAACCCCAAGTGGACTTACAAGAATTTCAAAACAGCCTCTCAGATGAGGAGTATGCACAGATGCAGCGCTTGGCTCAGGTAGCAGAAAACCTCATCAGCAGAGTTACTGACCTGAACAAGATTCACCAGCATGTGCATGTTCTCATGGATTCTGTGAATGCCAGTGCTAAGATCCTGAATGAAATATTTTATACCCAAGACAATGAGGCTGGTGCAGCTTCCTGCACTCCCATTGAG
MBNL3	muscleblind like splicing regulator 3 [Source:HGNC Symbol;Acc:HGNC:20564]	human	ENSG00000076770	ENST00000394311	ENSP00000377848	protein_coding	AGCAACACTTGTTGTGGGTGCCATGCACAGTATTGGCCCTGCAGGGATAAATGCTGGTGGCGGGAGTTGCAGGTTGGTCAGAGCCTGTTGGCAGTGGAAAACACTGGGATTAAAGACCGGGGTGGCACCATTGGCCTTGTCAAGTGGTGATCTCTTTGGTATCAGCTGAATGGCACCAGGTGGTAGGGCCATTGCAGCAGCAGCGTGGTTTGTCTGATGATGAGCTGCCTTGAGTTTGGCTTGCAAGTGTGCCGGAGGATGAAAGTACTTGCATTTCTCCCGGGAACATCGGCCTTTGATGTAATCCATGCAGATTGTCACAGTATTATCGCTTACATCAATCATGGCCACATCTGTGGGGTGAGCATAGCGGCAATCGTTCTCACCACGGGTACAAT
MSLNL	mesothelin-like [Source:HGNC Symbol;Acc:HGNC:14170]	ferret	ENSMPUG00000015899	ENSMPUT00000016034	ENSMPUP00000015793	protein_coding	AGGTGCTGCAGAACCTGCAACGCTGCCATCGGCTCACTACGGCCCAGCAGGCGGCCTTCAACCAGCTGTTGGCCAGTGGGAGGACAGACCTGGGGCCCCCGGAATCCTGGAAGCTGGAGGGGCTACAGGCCCTCGGCCCCCTGGCCACCTATATCAGTCCCAGCCTGTGGGTGCAGGTGCGGGAGGCCGTGGGCCTGGACTTCTTTGGCAGCATGGTGGCCGCCTACCGGGAGGGGCAGCTCAGCCCATCAGATGCCCAGCGCTTTGTCAGTGACTTCCTTGAGGCCAAGGCCAGGTCATCGCGACCCAAGCGGGGCACAGGGAGACGCTGCGTGCGCGGCGACATCACTGCAGCGACGCTGCGTGACGACCTCTTCCTGGTGCGCTACGACTGCGGGC…
ZC3H12A	zinc finger CCCH-type containing 12A [Source:HGNC Symbol;Acc:HGNC:26259]	human	ENSG00000163874	ENST00000640233	ENSP00000492053	nonsense_mediated_decay	GGCGGGGGTACCCCCAAGGCCTTGGACCCGTCTCCCCATGAAGAGGACAAGGATGGCAGTGACCTGAGACCCGTGGTTATCGATGGGAGCAACGTGGCCATGAGCCATGGGAACAAGGAGGTCTTCTCCTGCCGGGGCATCCTGTTGGCAGTGAACTGGTTCCTGGAGCGGGGCCACACGGACATCACGGTGTTCGTCCCATCCTGGAGGAAGGAGCAGCCGAGGCCAGATGTGCCCATCACAGACCAGCATATCTTGAGGGAGCTGGAG
Rrh	retinal pigment epithelium derived rhodopsin homolog [Source:MGI Symbol;Acc:MGI:1097709]	mouse	ENSMUSG00000028012	ENSMUST00000171313	ENSMUSP00000132360	protein_coding	ATCTACCTGACTTGACCAATCCCCGTTCAGGTGCCCTGGGCTGCTGTGAGTAGTGTGACACTTAATGGACCGGGTCACATGATAATAACAATACGCCATCACCGTCAGGGGCATGATGAAATTCACAGCAATAACTGTCATGGTGTAAGAAACAAAAGATACATTGTTTTCCCGCCAGTTTATGGTACAGGTGGCCCCTGTAGGATCCGGGGCATAACTTGCCCACCCCAAAATGGGCATCAGTGCCCAGAAGAAGCCATTGATCCAGGCAGCCAGAATCATGCCAACATAAGAGTTAGTGGCCATGCTCCGTCCTGTGTCAGGATTGCAGATAGTCAGATACCTGTCCACAGCCATGATGGTGAGTAAGCCAATACTTGCCATTCCAAAGAAGATATT…
Carmil2	capping protein regulator and myosin 1 linker 2 [Source:MGI Symbol;Acc:MGI:2685431]	mouse	ENSMUSG00000050357	ENSMUST00000062574		retained_intron	CCTCGCTGGCATTTCCTTTCTCCCTCACTATACTGCACATGACCCCTAGGTGAAATCCTGAATGTCATGGCGGCAGATCTCTCCCACCTGTCCCAGAAGACTCTCCAGCTTCTGCCGAAGCTGCCACTGGAGACTCGGGGAGCTCCCAGCCTCGTATAGAATAGGGAGAATACTGAGAGAGAAGTTGGCATTCTGGATGGCATCCTCAGCCTGGTGCACGGCAGCTCTGCCCTGCAGCCCCGCCCGGCAGCCCAGCAGCTCCACGTGCTCCTGCACTGACTGACACAGTTCGTTCACTTCCTGCTCCGAGGGACCCGAGTGCAGACCCAGTGACTTGGGGCGAGAGGAGCAGTCAGAAGCGGCGTG
Ctgf	connective tissue growth factor [Source:MGI Symbol;Acc:MGI:95537]	mouse	ENSMUSG00000019997	ENSMUST00000129142	ENSMUSP00000135212	protein_coding	GCACACACCCTGCAGCAGCCGCAGCCGTCCAGCACCAGGGGCACCCCCTGTGGGCATCGGGCAGGTGGCCAGGGGCAGGTGCATGGCCTGGGGCACAGCTGGGCACACACCTTCTTCAGCAGTTGAATCTCCCCTCACACTCCGTTGCCGACCAGCAATAAAGTATTGTTCTGTCTCCTTTGCAGTTCGTGGTAGGCATGTGACCACCCAGTTTGCTTCTGGAAACTTAACAGAGGTGGACGGACAGGCTCCGAAGTCCAGCGTGG
Vsig8	V-set and immunoglobulin domain containing 8 [Source:MGI Symbol;Acc:MGI:3642995]	mouse	ENSMUSG00000049598	ENSMUST00000177086	ENSMUSP00000134997	protein_coding	ACTATGGCCTCACGGAAGGTCATTGTCACTGTGCAAGCGCGGCCCGCCGTGCCCATGTGCTGGGCTGAAGGACACATGTCACAAGGCAACGACGTGGTGCTGAAGTGCTTTGCCAACGGAGGTACCCAGCCACTGTCCTACCGCTGGGCCAAGATCAGTGGGCACACGCACCCCTACCGCGCTGGCTCTTACCACTCCCAGCACAGCTTCCACTCTGAGCTCTCCTACCAGGAGTCCTTCCACGGCTCCATCAGCCCAGGTCTGAACAATGGTGACCTAATGCTGAAGGGCGTGACCAGCGACGACAACGGGCTGTATCAGTGCACTGTGGCCAACCATGTGGGCTACAGCGTGTGCGTGGTGGAGGTGAAGGTGTCAGGTAGG
BCL2L12	BCL2 like 12 [Source:HGNC Symbol;Acc:HGNC:13787]	human	ENSG00000126453	ENST00000616144	ENSP00000482218	protein_coding	CAGCGTGGAGCACGTGCACAGCTTCACTCCCTGGATCCAGGCCCACGGGGGCTGGGAGGGAATCCTGGCAGTGTCTCCTGTGGACTTGAATTTACCCCTGGACTGAGCTTCTGCATAAGCTGCAACAACATCGGACCTCGCGTTCCTGCCTCGGGTGCTCAGCTAGGACTTCGGGGCCTGCTCAGGGCTGGGAGTGGCGCCACCCTTCCCGTTTCAGCCAAAAAAGCAACGATTGAGGGGTTTTTCATATTAAATACTTTTACACATTTG
Lbx1	ladybird homeobox 1 [Source:MGI Symbol;Acc:MGI:104867]	mouse	ENSMUSG00000025216	ENSMUST00000099401	ENSMUSP00000096997	protein_coding	CTCTTCCGATCTCCGAGTTCTGCTCGAGTTCGGCCAGTGCTACGATGTCCATTTGCCCGCTGGGGCCCAGTTTCTTGGCGGACTCCACATCGGCCTTCATCTCCTCCAGGTCCCGCTTGAGCTTGGCGCGCCGGTTCTGGAACCAGGTGATGACCTGAGCGTTGGTGAGGCCCAGCTGCTGCGCGATTTGGTCGCGATCGGCGGGGGATAGGTACTTTTGGTAGAGGAAGCGCTTTTCCAACTCGTAGATCTGGTG
Gbx1	gastrulation brain homeobox 1 [Source:MGI Symbol;Acc:MGI:95667]	mouse	ENSMUSG00000067724	ENSMUST00000088311	ENSMUSP00000085651	protein_coding	GCAAACCTGTTGACGTGCACGGGTATGGGCACGACAATCTTGGGGTTCCTCACGGGCTCCCCGGAGCGGCTGCTCACGTTGCCGGCCTTGATGCGCTTCCACTTGGCCCGTCGGTTCTGAAACCAGATCTTCACCTGCACCTCGCTCAGCTTGAGGGCGTGCGCGATCTGCGAGCGCTCGGTCAGCGAGAGGTACTTTTTACAGTGAAACTCTTTCTCCAGCTCCAACAGCTGCTCGCTAGTGAAGGCAGTCCGATGTCACCAACTCACT
Col5a3	collagen, type V, alpha 3 [Source:MGI Symbol;Acc:MGI:1858212]	mouse	ENSMUSG00000004098	ENSMUST00000004201	ENSMUSP00000004201	protein_coding	TCCCTTGGGTCCTGTGTCTCCTGGGAGGCCCCGGGCACCGTCGGCTCCAGCACGGCCCATTTTGCCTTCCCGGCCAGGTGGTCCAACAGGTCCCTGCAGGCCTCTGGGACCCTGCGGGCCGGTCTCCCCCATCTCTCCTTTCAGACCCGGATAGCCCGGAAGGCCCGTGGGGCCTGGGCGTCCGGTGAGTCCCACGGGGCCAGGGGGGCCTTTCATAGAGAGCTGAGCCTGCTGCAGGACCGCCTGGGCCTGGGCCTGCTGGAAGGACAGGGGCGGCCCTCCGGGGGAGTTGCTTGCAAACTGGAACGGCATCATGATCACGGTGCCCGGGAGGCCGCGGACGCCATCAATCCCCGGCATT
IKZF1	IKAROS family zinc finger 1 [Source:HGNC Symbol;Acc:HGNC:13176]	human	ENSG00000185811	ENST00000615491	ENSP00000478368	protein_coding	GGATCAGAGAGATCCCTTGTGCTGGACAGACTAGCAAGTAACGTCGCCAAACGTAAGAGCTCTATGCCTCAGAAATTTGTTGGGGACAAGTGTCTGCTAGACCTGCCCTATGATGGCAGTGCCAGCTATGAGAAGGAGAATGAGCTCATGCAGACCCATGTGATAGATCAAGCCATCAATAATGCCATCAGCTACCTGGGAGCAGAGTCTCTGCGTCCACTGGTACAGACACCTCCGGGAAGCTCTGAGGCGGTTCCAGTTATCAGTCCAATATATCAGCTTCACAAGTCCCACACGGAGGGTCCTCCACGTATCAACCACTC
LATS2	large tumor suppressor kinase 2 [Source:HGNC Symbol;Acc:HGNC:6515]	human	ENSG00000150457	ENST00000382592	ENSP00000372035	protein_coding	GCTGCAGCCGGCGGCTGACCTTCTGCTGGTAGGTCTTCAGGACATTCTCCACGTGCTGCTCCATGAAGAACTTGAAGGCAAAGGGCGAGTAGCTCTTGATGCGCGACTCCCGCTTCTCTTCGTCCCTGCTGTTCTTGCGCACAGGCACCGGGGACGTCTGGATCTGCTTCTTGTCTTTGCTCCCCTTGTCTGGCTTGGTGCTTTTGTGGCTCTTGTCTCCACAGCTGCGCTCGGCACTGGGTTCTGCCACTTGGCCCTGCCGTAGGCTCTGCTCCATGCCCACGCACAGGCTGTCCACATCCAACTGGTCCGACTTGCCCTGGAGCAGCAGATGCTTGGGGTAGGGAGGGGGCGGGCACCGCATCTCTGGCCCGGGGCTGCCATACTCGGCTTCCATCG…
PMFBP1	polyamine modulated factor 1 binding protein 1 [Source:HGNC Symbol;Acc:HGNC:17728]	human	ENSG00000118557	ENST00000355636	ENSP00000347854	protein_coding	CTGGAGCTCCTGGATGGTAACTTCCTTCTGCTGCTCCAGGAAGATGCAGTTTTGCAGTTTTTTCTGGGTGTCATCCAGCTCACCTTTGGTCAGTATCGTCTCATCTTGACATTCGGCTAAATGCTGAGCTGCCAGCATCTGCTGCTGCCGGGTTTCTTCCAGACACACCGTCAGCCTCTGGATCTCGGCTCGCAGCACCTCACACTCGGCCACCTTGCACTTGGCTTTCTCAAGTTCTTGCTTCTTCTCCTCCAGCTCCATCTCTTTTTTCATGAGGGTGCTCTGAAGCTGGGCCAGTTCTTTCTCCAGCTGGTGTCGCATTTCATCTTTCTCTTGGAGGAGCTTGTCCTTCTTCAAGCCCAGCTTCTGCGTCTCGGCCACCTGGATCTGGAGGTCCTG…
ENKD1	enkurin domain containing 1 [Source:HGNC Symbol;Acc:HGNC:25246]	human	ENSG00000124074	ENST00000243878	ENSP00000243878	protein_coding	ATGCGAACTAGAGTGTCGTTTAACTCAGATGTCTGGATAGTTTGGTGGTAGCTCTTGTCCCAGAATCTGTCCTGCCCCTGGGACAGAGCGTGCCCACTTCCTGCGGGCACATTCCCGTTGTGGCCCTGGGCTCCCTCCACCCCGTGGCCCCAGTCCTCAGCCCATCCCACAAGGTGCCAACACCAAGGGGCCAGGCCTAGGTGTGAACTTCATTAGCCACAACGCCCGCACCGCCAAGAGAGCCCCCCGGCGGCACTCCCGCTCGCTCCAGGTCCTGGCCCAGGTGCTGGAGCAGCAGCGGCAAGCCCAGGAGCGCTACAACACCACCCAGAAGGGCCAGCTGCCCCATTACTTGTTGGAGCGCAGGGATCTCTGGCGGCGGGAGGCAGAGGCCCGCCA…
WDR49	WD repeat domain 49 [Source:HGNC Symbol;Acc:HGNC:26587]	human	ENSG00000174776	ENST00000479765	ENSP00000419749	protein_coding	GCTGGTTGTACTGGAAATGATAGCATTCAAAGATGCATTGTAAGCAACTTGTCTGACCCAATCTCCATGATGATGTTTGTGTTCTAATGTATAGCAGCATTTATGGTATCCAGAGAGCAATTCTGTCCAATTAATAGTCACAGTGACTTCCTCATCTTCATGAGCATTAGCAGGACGTTCAAAGAGGGAAATCAGGGCTGAAGTGAAAACAACTGCTTGAACCTTTCCTGTTATGTCTCCAAAAGAAAGAATTGATTCGTTGGCATCAAGTGGGTCATACCAATAATCCATGCAAATTGGTGTTCCTTTTAGGCCTTGAAGTTTATATTGACAAGAAAATTCTTTGGACAGAGGGTCATAGAAACAAATCTCTTTACTTGTAAAAGCCACTGCTATCTT…
ATOH1	atonal bHLH transcription factor 1 [Source:HGNC Symbol;Acc:HGNC:797]	human	ENSG00000172238	ENST00000306011	ENSP00000302216	protein_coding	GCGGAGGTGCAGGTGGTCGCTCTTGCTCGCGGCGGGCGGCGGCGGCGGCTCACCGCCCGGCGCCTGCAGCAGCTCCGACAGGGCGTTGATGTAGATCTGCGCCATCTGCAGCGTCTCGTACTTGGACAGCTTCTTGTCGTTGTTGAAGGACGGGATAACGTTGCGCAGCTGGTCGAAGGCGTGGTTCAGCCCGTGCATCCTGCGCCTCTCCCTGGCGTTGGCCGCCAGCCGCCTCTGCTTCTGCACCCCGTTCACCTGTTTGCTGGAAGGGGCGCGCTGGCGGCCGCAGCCCAGCTCGTCCGCCACGGCCCCGCCTTTCAGCTTGCACAGCTGCTCCCGCACTTTGGCCGGCGCGGGGCTCCGACTCCTGC
Atp8b4	ATPase, class I, type 8B, member 4 [Source:MGI Symbol;Acc:MGI:1859664]	mouse	ENSMUSG00000060131	ENSMUST00000129187	ENSMUSP00000118651	protein_coding	GAAAGCTATACATAGCCCTTCTCCCAGGCCCCCAATCCAAGACAGCCTTGTGGCCTGAAGCACCATATGGCTGAGTAGGAGAGGGTTCCAGGTTCCCAAGTACTGACGAAAAGATCTCCATACACACACAAAAAGAACTGTTAGCATCATTATGAAAAAAGCTGTTTTCCTTACCATAGATTTCTCCATTAATGGAACATTTCTTGAAAGCCATGATGTTCTGAGTGAGGGTGCCTGTTTTGTCAGAGAAAACATATTCAATCTGCCCCAGCTCCTCATTGAGTGTGGTCGTCCGAGCTTCAGCCGGTGTTGCTTTTACAGAGTAATACATCTTCCGATCCCAATTTATAAAATAACTGTGTCCCAGGCGAATGACTTCCACACTCACATATAATGAAA…
IL7R	interleukin 7 receptor [Source:NCBI gene;Acc:101686489]	ferret	ENSMPUG00000015064	ENSMPUT00000015190	ENSMPUP00000014953	protein_coding	CTTTATGCTTTCTTCATTACTTTCATTGATTACTTTTTCTTTCAGAAATAATTGAATCATCTGGTGATCTAAAGCTGAATGTTTCTGTTTCATATCTAATACCCTGGACGCAGAGAGGAGAGGTAAAAGCTACATTTCAGAATGTAATGGGTTATTTAGAGTAGTGGTGTTAACTGAATTTTCTGAGCTGCGAGGAGAAGTAGGGACATAGTCATTGCATTGGTCCTAATTGTTTCAGTCTTGAATTTCTTACAATTTACTGGTTTTGGTAGAAGCTGGACATGGTGACATAAGCTTCTTCTTGACTTGATCTCAAGCAAGTAAGGAAGGGTTGTCCTTGCACATCAGGGCTCAAGGCCAGGATTCCTGCTTGGAAAGTAAAGGGAGGAGGCAGCATGC…
BARHL1	BarH like homeobox 1 [Source:HGNC Symbol;Acc:HGNC:953]	human	ENSG00000125492	ENST00000542090	ENSP00000444704	protein_coding	CGGTACAGGTAGAGCGCGGCGCCGGGGTCCAGGCTGGAGACGAGGCTCTGCGGGTAGAAGTAAGGCGACGGGAACACCCGCTGCAGCGCCGAGTAGTTGCCCGCCTCCGCCAGAAGCTCCAGCCCCACGGCCGTCTGTCGCTTCCATTTGGTCCTTCGGTTCTGGTACCAGGTCTTCACCTGCGTGTCCGTGAGGTTGAGGGAGGCGGCGAGCTCCATGCGGTCCTGCACGCTCAGATACTTCTGCCGCTCGAAGCTGCGCTCCAGCTGTGCCAGCTGGTGGTCAGTGAAGGCCGTGCGGGCCTTGCGGGGCTTCTTCAGGCGCACCGGGGGGCTGTCCCTGGAGCTGGAGATCTCGCGGTCATGGACAAGATACAGGCTCCAGCTCCTTAAGTTTGCG…
SBK1	SH3 domain binding kinase 1 [Source:HGNC Symbol;Acc:HGNC:17699]	human	ENSG00000188322	ENST00000341901	ENSP00000343248	protein_coding	CCCAGAGCCGGAGCCACCCCGCTCCCTGCCGTGCTGCGGGCCCGGGGCTGCCCCTGGCCTGGGTGCCGGGGTGCCCCTGCTCACGGAGGACATGCAGGCCCTCACTCTGCGCACGCTGGCCGCCAGCGACGTCACCAAACACTACGAACTCGTGCGGGAGCTGGGCAAGGGCACCTACGGGAAGGTCGACCTGGTGGCCTACAAGGGAACAGGCATGAAGATGGCGCTGAAGTTCGTGAACAAGAGCAAGACCAAGCTGAAGAACTTCCTGCGGGAGGTGAGCGTCACCAACAGCCTCTCGTCCAGCCCCTTCATCATCAAGGTCTTCGACGTGGTCTTCGAGACCGAGGACTGCTACGTGTTCGCCCAGGAGTACGCGCCGGCCGGGGACCTGTTCGA…
ARMC4	armadillo repeat containing 4 [Source:HGNC Symbol;Acc:HGNC:25583]	human	ENSG00000169126	ENST00000305242	ENSP00000306410	protein_coding	TAAACTTACTTGATACAGATGAAGTAAAATGTAAGATTGGCTCATTAAAAATTTTGAAGGAAATCAGTCACAATCCTCAAATCAGACGTAATATTGTTGACCTTGGTGGCTTACCAATTATGGTCAATATACTTGATTCTCCACACAAGAGTCTGAAATGTCTGGCTGCTGAGACCATTGCAAATGTTGCCAAGTTCAGGCGAGCACGGCGAGTGGTGAGACAGCACGGGGGCATCACCAAACTGGTCTCTCTGTTGGACTGTGGGCATAGTCAAGCAGAACCTGCTCAGTCAAATCTGTATGAGACCCGAGACGTGGAGGTGGCCCGCTGCGGAGCACTGGCACTGTGGAGCTGCAGTAAGAGTTACGCGAATAAAGAAGCCATTCGTAAAGCTGGGG…
4933408B17Rik	RIKEN cDNA 4933408B17 gene [Source:MGI Symbol;Acc:MGI:3045347]	mouse	ENSMUSG00000049357	ENSMUST00000056932	ENSMUSP00000054234	protein_coding	AACCAAATACTCAGCACCTGAATCTGCTCCAAGACTTCTTGCTGCATCTCTACAGCCATATGGTACACATGATGATCAGAGTCATTGTACATCACGGCATTTTGGAACATCAGCATCAGGTCCCGCTGGAACTGAGCCATTGTGCGAATCCGTCCCTTAGACAGATTCCTTTTCAGGCTAGTTAAGTCCATGGGTCTTTTCACCACATCCTTGTATCCTGGGGCCTGCCTTTCTGACACAGGCTTCAGAAATGGACTGCTGAACCTGTGACTGGCAATCATTTTCCATACAGGCAAGAGAGTCTTTTTAAATAGCAAGTGATCCTGGACAGGGTCATTCAGGCCTAGACCAGATAGTTTTGTTGAGGCAGCATGGCTGAGAAGAATATCCACCAGAGGA…
		dog	ENSCAFG00000030268	ENSCAFT00000045877	ENSCAFP00000039654	protein_coding	GCACTGCCACATAGCGCTCGCCGTGCACCAGCAGGAGGTTGGCCAGCAGGGACAGGAAGGAGAAGTTGGGAGCCAGGTAGAGAAGGAGGCAGGACCAGTAGCCTCGGAGGCTCTGACTCCACAGGCCTGGCAGTGTGGGCAGCGCCAGCCCCGTGAGCAGCCCGGCCAGCAGCAGACTCAGGAAGAAGCAGCCAGCGGGCGGGCTTCGTAGGTGGCGGTCCCTGGCGATGCCCAGGACCAGGAGCAGGTTGGCAGCGACGATGAGAATGGCCAGGGCTAGGGAGAGCCCCAAGACACCCGCGGGAATGGGACTGGGTGCCTCCCTGGTGCTGTTGGGTGTCATCTTG
RAPSN	receptor associated protein of the synapse [Source:HGNC Symbol;Acc:HGNC:9863]	human	ENSG00000165917	ENST00000298854	ENSP00000298854	protein_coding	GGGAAAGGCTGTCTCCAGGTCCCCACGGCTCCGGTGGATATCAGCGAAGCAGAGCAGGCAGAGGGCCTGCAGGGGCCGGTCTCCATGCTGCAGGGCTATCTTCATGGACTCCTCACAACACTCCATGGCACTGCCCAGGTGGCCCAGCAGGCGGTAGGCCACAGCCATGTGGTACTGGCTCATGGCGCGATACTTGAGGCTCCAGCCTTTGCCGTAGTCGTTGACCAGCTCTGCAGCCTTGCTGGGGAAGAACAGAGCTTTCTCATAGTCCTTGACCTGGGCATAGAAGCTGCCCAGGCTGCAGCAGACCCGGCACTCGAGCATGGTGTCGTCGTTGTTGTGTGCATAGCGCAAGGCCTTCTCGAAGCTCTCCAGGGCCTTCTGGAAGAGGCTGAGGCC…
ENKD1	enkurin domain containing 1 [Source:HGNC Symbol;Acc:HGNC:25246]	human	ENSG00000124074	ENST00000602644	ENSP00000473501	protein_coding	GCTCCCGGCTGCGCTCCTGCTCACGAAAACGCCTCTGGATCTCCCTGATCCGCCTCAGGTTCTCTTTCTCGTGGTCTTTAGGGTCCTTCCTCTTGGGAGAGGTCCCAGGGCCTAGGGAGATGCCGCCAAATTGTAGCAGCACGTTCCCTACGCCCTGCCGGCCGCGCTCCAGGATCTCTCGGGCTCCGGGAGCGACGCGAGGGCGCCTGGGAGACGGGGTGGCCAGATGGCGGTCCCACGTCAGCAAGTCCAGTTTCAGCGCGTTTCCCTCCAGGCGTCCTTGGGCGGAAGCCGGTCGCCGATAGTAGTCGGGGCAGAGCGAGGGGTCTGGGGGGATGGGCCCCGAGATGCGCGACGGCCCTCGCACATGTCTCCGTCCGCCGCTGCCCTGCCGCCCTG
		dog	ENSCAFG00000006487	ENSCAFT00000010481	ENSCAFP00000009717	protein_coding	AAGCTTGAAATGTATGTGCAGCAGTTTTGTCTCCAAAGCCTTTCGGAAAAAAGAGAGTCTTGAATTGATTCACATCTGCTTTATTCTCATCAAAGTCAGCACTGAACTGCTGGAGATATCTCCCATAGCACTGTAAAAGGGCCAGTTTATATTCTTTGATTTCACAAAGGCTGTCACCAACTTTCAGGAGCTTTTCATTGTAATAGTCAGCAGGCAACCGAGGGGCATATTTGGTCCAGATATTAAACAAACCAGTAGCACAGCGCCGGTGGAACTCGTGCTTCTGTTCCTCGGGGGTCGCGAGAGGTCTTTTCCTCTTCATAAAGCCCAGCAGTTCCCTGATCTCCTTCTCAAAGGAGGCCAGGAGCGGGTTTTTGGCGTCTAGCGGACCATAAAACA…
SPATA24	spermatogenesis associated 24 [Source:HGNC Symbol;Acc:HGNC:27322]	human	ENSG00000170469	ENST00000450845	ENSP00000414920	protein_coding	AACGAGCTGGCGGGGGCGAAAGATGGCGACGCCCCTTGGGTGGTCGCAGGGGGGCTCGGGGTCGGTATGTCTCGCCTTCGATCAACTGCGGGACGTGATTGAGTCTCAGGAGGAACTAATCCATCAGCTGAGGAACGTGATGGTTCTTCAGGATGAAAATTATGTCAGTAAAGAAGAGTTCCAGGCAGTAGAGAAGAAGCTGGTGGAAGAGAAAGCTGCTCACGCCAAGACCAAAGTTCTCCTGGCCAAGGAAGAGGAAAAGCTACAGTTTGCCCTTGGAGAGGTAGAGGTGCTATCTAAACAGCTGGAGAAAGAGAAGCTGGCCTTTGAAAAGGCGCTTTCAAATGTTAAGAGCAAAGCCCTGCAGGAGTCTAGCAAGAAGGACCAGCTTATCACCAA…
Wdr90	WD repeat domain 90 [Source:MGI Symbol;Acc:MGI:1921267]	mouse	ENSMUSG00000073434	ENSMUST00000176923	ENSMUSP00000135420	protein_coding	TAGGTGGGCACAGCCGGGGTGGGGTGGGCGGAGGTGCCTACCGGATGTGGAGGTACAGGTCATTCCAGCACTTTCCCGTGGGCACCGGGAACGCCATTTCTCGTGGCATGGGGGAGACAGTGATGGGCAGCTTGGAACGCCTGGCCTCAGTGACGGTGATGGTGGGGTCAAAACTCAGGTCACTGGTGAAGAGGCTCCTGACCATCAGGCTGGCGCACAGTCGCACCCCCCGGAGATGGCTGTAGTACTGGCTGAGGTAGACCAGGAGCGTGTCCCGCAAGTCCACCTGCAGGCAGGTCCAGCGCGACCCAGGAGGGGCTGGCCCTGCCCCACCTTCAGCTGGCGGCCAGCTTCTGCATGCCAAAGGGAACTGCAGCCACGTGGCGGTGGACTTGAACT…
STPG1	sperm tail PG-rich repeat containing 1 [Source:VGNC Symbol;Acc:VGNC:46935]	dog	ENSCAFG00000012966	ENSCAFT00000020574	ENSCAFP00000019095	protein_coding	GGAGCTGGTGTGAGTCTGTTACAGCACAGGGACCCATTTGCTGTCCTCATTGTAGAGAAAGGACTGCTTTCCCGGGAATTCCGGCCTGTAGGTGGCTGGGCCCGGCAGGCCTGCCTCGGCTGGCGCTGTTGTCCACCGTTGAGTGGTGGACACAAATGAGGCGCTGGAGATGAAGTGCTTGGGGGGGCCCTCGTAGTCCACGATCTCATACTGCCCGGGGCCCGGGAGAGAGGGCTTTGGGGGCAGAGTCAGAGGCTTCGCAGAGAAGTTCAAGACGGGGTTTCTCGGGATAAGAGCCTTTTTTGGAACTTTGATGTAATCATTTGGGTTGTAGTAACCAGGTCCTGGGCCTGCAGACATAGTTTGAAATCCACGATCAGTTTTAGACTTAAAACAAGA…
Adgrv1	adhesion G protein-coupled receptor V1 [Source:MGI Symbol;Acc:MGI:1274784]	mouse	ENSMUSG00000069170	ENSMUST00000109565	ENSMUSP00000105193	protein_coding	TATAATCCTACTTCTAAATTATCTTTTGTTCTGTTGCCTATAAGATCACGTGTACACTACTGTATTTAAAATTCTTACAGAAATACTCTGTTTAACATCTCCTATAAATGGCATTATAACAACCATCTGTTCTAGTCACTATAAGACAAGGCACAATCGAGTGTCATTCTATTCTAGCCATTCCTCTCACCTCTTCAATCTCCGGAACGTCGTCAGCCAGGACCTCTAACAACAAGGTTTGAATGGTTTCCCCAGGGGCAAATGTCACATTACCTGAGACAACTCGCAGGTCGCCAGTAGCAAGCTGTCCATTAATGGTGGCAACCCACTGAACAGTAACATTGCCGAGTGTCCCAGAATTTCGAATTATGGGCAGGTTTACCTTCACTGAGCTAAACT…
MTBP	MDM2 binding protein [Source:HGNC Symbol;Acc:HGNC:7417]	ferret	ENSMPUG00000001098	ENSMPUT00000001111	ENSMPUP00000001088	protein_coding	CAAACAAATATTGAAGAATGTTTGAATGCTGCTGAGTGCTTTGAGGATGAAGATTCTAATAGCAGAGAATCAGCTTCCTTGACTGACCTCTATGAAGAATCTGCAGAAAATTTGCATCAGTTATCTGACAAGCTTCCTGCTCCTGGTAGAGCAATGATAGATGTGATACTGTTGCCTTCTGACAGAGACCATCCTAAATTGAAAGACTGTCTGCCTGCTATTGGAGCATTGAAACATTTGAGGGAGTGGTAGTCAGAAAAAATTACGGTAGTGGGAAATCAGTGTGAAATGTGAGCTTCCTTGTTCATAGTAGATGTATGTTTGTGTTGTGTCTTTATAATGTGTCCCGCATTTCACAGACTCATCCTTTGAAGATTTTTGAATCTGACAAGGTAGTTT…
HLX	H2.0 like homeobox [Source:HGNC Symbol;Acc:HGNC:4978]	human	ENSG00000136630	ENST00000427693	ENSP00000408248	protein_coding	GGTCTAGGGCCGTCTTCTCCAACCTGCAGAGGAAAGGCCTGGAGAAGAGGTTTGAGATTCAGAAGTATGTGACCAAGCCAGACCGAAAGCAGCTAGCAGCGATGCTGGGCCTGACAGACGCTCAGGTGAAGGTGTGGTTCCAGAACCGGCGCATGAAGTGGCGGCACTCCAAGGAAGCCCAGGCCCAAAAGGACAAAGACAAGGAGGCGGGCGAGAAGCCATCGGGAGGCGCGGCTGGGGA
ALPK1	alpha kinase 1 [Source:HGNC Symbol;Acc:HGNC:20917]	human	ENSG00000073331	ENST00000177648	ENSP00000177648	protein_coding	GAGGAAACTGTGAAGCTCCTGTTTGCCTGTGGATGGCTCTTGGTCACCTCTCCTGGTGAGAAGGCCAATCCCAAAGGCCTCTCGGGCTTCACACAGATACAGACCTCTCTTTCCCGGAGGACAGTCATGGGTACTGCTATAGGATAGCAGGCAGGTGCCACGGATATTCATGGCTGTGAGCACGAAGAGGGGTGTGTAGGGGCTGAAGGCAGCTGCCAGCTTGCAGGCTTCGGCAGCTGACAGCAAGTGGTGGTCCCAGTCCTTCAGCAGGCCCAGGCTAATCTGCGGGTTGCTCTTCAGCTTCTCATAATCCTTCTTGCTCATGGACACAAAAATGTCTGCCAGGATTCCGAGTGACATGGAGATGCCCTTTTTATCTGGCAGCGGAAGTGTCAGGAA…
KIAA1671	KIAA1671 [Source:VGNC Symbol;Acc:VGNC:42373]	dog	ENSCAFG00000024641	ENSCAFT00000038005	ENSCAFP00000033663	protein_coding	AGGAGAGGACAAGCGGCTGCTGGGGGGCTGTTTGCGCGCGCTGCCGTCTGGAGACGGGGACTCGGGGGCCAGGCTGTCCCCGTTCTGCCGCTGGCCCGTCCACGTCCCATACTGGCTGTCGGCCTCCTGCACGAGGGTGTCGGTGTCCTTGGCCTCAGGCGCCCGCCTGGAGAAGCACTGCTTCAGCTGGTCCACCAAAGGCCCGCTCCTCTTGTCGCGGCAGAAACTGTGGCTTCTCCGGGGGCTCACGGCCAGGGGGGACGCCCGCTGAAAATGTTGCTCCTGCTCCCCGGGGGGCCGCACCTTCTGAACGCCGTGTGGCCCCGAGTGCTG
Plekhg2	pleckstrin homology domain containing, family G (with RhoGef domain) member 2 [Source:MGI Symbol;Acc:MGI:2141874]	mouse	ENSMUSG00000037552	ENSMUST00000144700	ENSMUSP00000115651	protein_coding	GCTCTGGGAGGGGCTTGCTCTTAGGAGCACAGTGCAGGCTGTTTTCAAGGAGAACTTGTTTTGCCTTGGCAGGGATGGAAGCGGGGTGATTCTCAAAGAAGAGGCGCTGCAGACAGTGGATCCAAAGTCTCTTCTCCTCTTGGTTCTTTGCCTGAAACAGGTGTCTGTGTTTGGGAATTGTAATATCAGACACCTTGAAGCCCAGAGGGTCGCGCGGGGTCTCACTCACACTAAGGTTGCAGCAAAAGATGTGGCCCTTGTAGGTGTATTCAGGTCCCCGGCGCTTGGCCACTAGCAGCATCCGGGAGAAGAGAAAGAGCAGCCTCTCGCCGCCTCGCAGCCGCG
HSF5	heat shock transcription factor 5 [Source:HGNC Symbol;Acc:HGNC:26862]	human	ENSG00000176160	ENST00000323777	ENSP00000313243	protein_coding	AGAAATAGTTCAAACTTTTGACTTAACTGGGCTACATTTGTGTGCTTTAGAAGTATAGGAATGCCATAAAATTCAGAATCTGCCACGATACTTGATTTCGTTTTTTGTTTCTGGGCCACACCCTGATGTACTGGTGAGTGGGTAGAACTACTCCAGGCTCAGTGCCCAAGGAACCATGTGCCGCCACTGATTGAACTTGGGACTCCTGCATGAAAGATCTGAGCTGCTGCCGACTGTGCTTTCTCCCATCCCTTTATGTGTGAAATGTACGTATACTTGGCCAAAAAATGGTGACGTGCTTTTAGAATCAATTCTGCAGATGAAACTTGTTCCTCTGAAAACTTTTCTGTGGAAGTCAGTCTAAGAAGCCAAGAATGAGTAAATGAAACCATCTTTCTT…
EFNA2	ephrin A2 [Source:HGNC Symbol;Acc:HGNC:3222]	human	ENSG00000099617	ENST00000215368	ENSP00000215368	protein_coding	CGGGGCGGTTGCACTCCCAGCGCTTGAAGCCGCGCTGCCGGTGGTCGCAGGACGCATGGCCCTCCCCGTTGACCATGTACAGCACATAATGCTCCATGCGCTCGGCTGGCGGCAGCGGCGCCCCGTAGTGAGGGCAGTAGATGTCCAGGTAGTCGTTGATGCTGACCTCCACGGTGTAGCCCCCGCCGTCGTCCTCCAAGCCCGCGTGGAACCTGGGGTTACTGCGGTTCCAGTAGACGGCGTGGCGGTCGGCGTTGGCGCGGGCCCCGTCGTCGGCG
CCDC60	coiled-coil domain containing 60 [Source:NCBI gene;Acc:101670226]	ferret	ENSMPUG00000002946	ENSMPUT00000002976	ENSMPUP00000002917	protein_coding	GGCTTCATGGTGTGGTGGGTATGGTCAATGGTCAGGGCTTCCAGAAGCCAGTGGAGGGCACAGAGCTGGCGGAAGAGGGGTTCCACGTGTGACTCCGGGAGGAAGGGAGACACGATGCAGCTGTACATGGGGGTGAACGGGCGCGGGATGCTGCCCTTGACGGTCTTGGTTTTCTCATCAAAGTAGGCGCCCAGAAAAATATCCCCATAGGGCAAATCAGAGGACTTCCTGGCTGGCTGGAATTGATACAGTTCTTCCTCTTTTTGCTTCTCA
WDR62	WD repeat domain 62 [Source:HGNC Symbol;Acc:HGNC:24502]	human	ENSG00000075702	ENST00000270301	ENSP00000270301	protein_coding	CACTTTTTCTGCTTCCCGTTCACGGTGTTGTAGACCCTCACGTTGCGGTCCTGGCAGGCCACAGCCACATATTTCTGCGTGATGTCAATGTCCATGTCGTACAAGGTGGTCTTCTCAGCCACGTGGTGGGTGCGGACAAAGTGCAGCCCATCTGAGGACCGCTGGGCGCTGCGGAAGTAAATGCTCTTGTCGGCTCCACAGCTGATCATCTGGATGTCTCTGGTGCCTGCAAACTTGATGGCGGTGATGGAGGATGAGTGGTCGTCCAGAGTCTGCTCCAGGTTGTAGTTCTTCTCCACGTTCAGCACGTGGATCAGTCGGTCTCGACTGGCTGAGGCCAGCAAGGTCAGCCCTGTCTCAGGCTTCGAGTACTCCAGGCACAGCACCTCGGCATCGTGG…
KRT10	keratin 10 [Source:HGNC Symbol;Acc:HGNC:6413]	human	ENSG00000186395	ENST00000269576	ENSP00000269576	protein_coding	GGTTTGGATTTCATTCTCCAGGCGGATCCTGATGTCCAGGAGCTGCTGGTACTCGGAGTTCTGGCACTCGGTTTCGGCCCGGATCTGCTGCAGCTGTTCCTCCAGAGAGGTTATCTGGCCCTGGATCTGGGAGAGCTGCATGCAGTAGCGACCCTCGGTTTCGGCCAGCGACGATTCCAGAGACTGTTTCAGGGCGAGCTGCGACTGCAGTTCAATCTCCAGGCCCTGGACGGTGCGTCTCAACTCGGTAATCTCGGACTTGTGGCTGGACATTTGTTCAATGTTGCTGTCGATTTCTGTCGTCAGTTCCTTGCTCTTTTCATTGAACCAGGCCTCTGCATCTTTCCGGTTCTGTTCAGCAAGTTGCTCGTACTGGCTTCTCATGTTGTTCAGGAGCTG…
TCF7	transcription factor 7 [Source:HGNC Symbol;Acc:HGNC:11639]	human	ENSG00000081059	ENST00000395023	ENSP00000378469	protein_coding	CTCATGCACTACCCACCCGCTTCTGGAGCTGGGCAGCACCCCCAGCCGCAGCCCCCGCTGCACAAGGCCAGTCAGCCCACTCACGGCATCCCCCAACTCTCTCCTCTTTATGAACATTTCAGTGGCCCACACCCCACAGCTGCGCCAGCCGACATCAACCAGAAGCAAGGAGTTCACAGGCCTCTGCAGACCCCTGACCTCTCTGGCTTCTACTCTCTGACCTCAGGCAGCGTGGGACAGCTCCCCCACACCGTGAGCTGGTTCACCCACCCGTCCCTGATGCTAGGCTCCGGCGTATCTGGTCACCCAGCAGCCATCCCCCACCCGGCCATCGTGCCTCCCTCAGGGAAGCAGGAGCTGCAGCCCTATGACCGAAACCTGAAGGCACAGGCAGAGTCC…
Abca13	ATP-binding cassette, sub-family A (ABC1), member 13 [Source:MGI Symbol;Acc:MGI:2388707]	mouse	ENSMUSG00000004668	ENSMUST00000042740	ENSMUSP00000040465	protein_coding	AGTGTTACAAAGAAGGCTCTGGACAAAGGGGAAACACCCTGGCTGGGCAGATCTCGGGGTTGTAGATAACACGTTTCTCTATGTCTGGGAGGTTCTTGAAAACGAAGTACTGTCAGAATCATGAACAGAATACATGGCCAGAAGAATTCCGCAAGGGAAAGCACTCCAGCCCTAGAATTATGATATTCTCATCTCCTGAAGAGTGCTCACAGGCCACATCATTTCTGTCCTAGACACAGTTTGAGAACTGTCGGGGAAGCTGCTGGGGTCCCCGACAGTGCCAGGAAGCGAGTTCCCTTCTACCTCCAAAGCCGGCAGGGAATGGAT
Ntf3	neurotrophin 3 [Source:MGI Symbol;Acc:MGI:97380]	mouse	ENSMUSG00000049107	ENSMUST00000112244	ENSMUSP00000107863	protein_coding	AGAGGGGGGCCACTCTGAATGACCGAGCTCGCGTCCACCTTTCTCTTCATGTCGACGTCCCCGGAATCGGTCACACGGATGCCATGGTTACTTCTGCCACGCTCTTACAGGTGAACAAGGTGATGTCCATCTTGTTTTATGTGATATTTCTTGCTTATCTCCGGGGCATCCAAGGCACCAACATGGATCCAAGGAGTCTGCCGGAAGACTCGCTCAACTCTCTCATCATCAAGCTGATCCAGGCCGACCTCTTGAAAAACAAGCTCTCCAAGCAGATGGTGGGCGTCCAGGAAAGCTACCAGAT
RBM20	RNA binding motif protein 20 [Source:HGNC Symbol;Acc:HGNC:27424]	human	ENSG00000203867	ENST00000369519	ENSP00000358532	protein_coding	GGCAAGAGGCCTGTCTCACATTCAGCTGGCCTCTGCTCAGCGTCCAGATTTAGGCCAGGCATTTCCACGTCCATGTCACCGGGATGGCTCGTGGAAGCAGGAGGCAGCTCTCTGGATGACTTGCGGGTGATTTCTGCAGCCCCGTTCCCCAGGGTCTTGACCCCCTCCTGGGTGGAATCCTTGGCTAAGTCCAGATCTAAGGCCGTCACACACGGACATATTTCTGGGCAGAGTTTGTCCCTCTGGTCAATGGGCACAATCTCATCGAGCTCTGGGATGTCAGGTTCCATGATAAAATCTTCTTCTTCCCCCACCTCGTCCACGGTGACCAGCTCCTCCATGTTCGTGGGGTACCAGCTCTCTCCCTCTG
PDZK1IP1	PDZK1 interacting protein 1 [Source:VGNC Symbol;Acc:VGNC:44404]	dog	ENSCAFG00000004033	ENSCAFT00000006459	ENSCAFP00000005982	protein_coding	GGGCCATTGCCTCAGCCCAGAAGTACAAAACATCTTTATTTTACAGAAATAGGGGGCTTTCCATGGACGGGGGTGGGAGGGGAGCAACTCTTGGGAAGGATCTTCTGCACTGAATTGGGGGCAGCCCCCTCAGGAGTGCCCACTGTGACCCCAGCATGGAGGGAAAGGCCTGGGGCTGGGCTCACATGGGGGTGCTCCGGACCTTGCCCTCGTTCTCCAGAATATTCTCGTAGGCGTTCACGTGCTCACTGGACCTGAAGCCGGCCGCCATGGAGGAGTACCTGCCGGCAGTCCCCGCCAGCACCCCGTCTGCCTTGCCTCCGGCAGTCATCACCATGCTCACCGGCTCCGGCTCTTCCTGGCACCAGAAGCGATTGACAGCGAAAGCGATGGCCACAA…
SGO1	shugoshin 1 [Source:HGNC Symbol;Acc:HGNC:25088]	human	ENSG00000129810	ENST00000452020	ENSP00000411200	protein_coding	CCTACACTCACTTCGAAGCTGAGAAGAGGGGACCCTTTTACAGATTTGTGTTTCTTGAATTCACCTATTTTCAAGCAGAAAAGGGATTCCAGGCGCAGTTCTAAAAGAAAGAAAAGTGTACCCCACATACGGTGACATGTTTGTTCACTGCTGTTGGATTCCTCCTTCACTTCCCTCTACTGCTCTAAGAGCCTGTCTGTAAGATAACACCTGAGTGTCAGTTGAACTGTTGCCACGGAATAGTCTCCTAACAGGACTCTAGATCATGAACATTTTTTCATAACTATACTTCAGTGTTATGTTTATTATTAAACCATTAGTAAATGTGGTTATTTTTAATATAAACTAGACTTAAACACTGTTAACTTCATATTTCTTAAATTACAAAATAACTATTAA…
FGFR4	fibroblast growth factor receptor 4 [Source:HGNC Symbol;Acc:HGNC:3691]	human	ENSG00000160867	ENST00000393637	ENSP00000377254	protein_coding	CGCTGGCTGAAGGACGACCAGGCCTTCCACGGGGAGCAGCGCATCGGAGGCATTCGGCTGCGCCATCAGCACTGGAGCCTGGTGATGGAAAGTGTCGTACCTTCGGACCGGGGCACGTACACCTGTGTGGTGGAGAACTCCTTGGGCAGCATCCGCTACAGCTACCTTCTGGATGTGCTGGAGCGATCCCCACACCGGCCCATCCTGCAGGCCGGCCTCCCTGCCAACACCACTGCCATGGCCGGCAGCGACGTGGAGCTTCTGTGCAAGGTCTACAGTGACGCACAGCCGCACATCAGATCGGAAGAG
MPZ	myelin protein zero [Source:VGNC Symbol;Acc:VGNC:43353]	dog	ENSCAFG00000012964	ENSCAFT00000020580	ENSCAFP00000019099	protein_coding	AGGACGCCCCGCTCAGCTCTGGGGACCACACTCTCCCAACCCATCGCTGCTCCAGCCCTGGCTCTGCCCCAACCATGGCTCCCGGGGCCCCGGCATCTACTCCCAGCCCCATCCTGGCTGCTCTGGTCTTCTGCTCTCTGGCGCTGAGCCCAGTCAGGGCGATTGTGGTCTACACCGACAGGGTGGTGTACGGGGCCGTGGGCTCCAGGGTCACCCTTCACTGCTCCTTCTGGTCCAGCGAGTGGGTGTCGGATGACATCTCCTTCACTTGGCGCTATCAGCCCGAGGGCGGCCGCGACGCCATCTCGATCTTCCACTATGCCAAAGGCCAGCCGTATATCGACGAGGTGGGCGCCTTCAAGGAACGCATCCAGTGGGTGGGCGACCCCCGCTGGAAGG…
ABCC8	ATP binding cassette subfamily C member 8 [Source:HGNC Symbol;Acc:HGNC:59]	human	ENSG00000006071	ENST00000644472	ENSP00000495378	nonsense_mediated_decay	GCAGAGCCGCCGGTAGTTGGTGAGGGCCCGCATGGCAATGGGCAGCTTCCCGATGGCACGCAGGTCGATGGGCTTCCGGTGCGCGGTCTTGATGAAAGCGTTCATCCACCAGTAGGTGCCTTTGGACAGCAGGTTCACGAAGGGCTGCAGGAAGCGCACCCCCAGGTCCTGCAGGTCCTCCGGGGGCTTCACCTCCCTCGGGGTCTTGAAGAAGATATATCTCCGCACCCTGATGACGTTGAGCTCCACCAACAGCAGCATCCCATAGAGGATCACCAGCAGCCCCGTGAGGCAGAAGCGCAGTTGCGAGAAGCCAATGGCGTGGTCGTAGAACTTGACGAACTTGATGGTCTTGGTGATGAAGGCGAGAGTCCAATAGACGAGTAGGGCGATCAGCAG…
CNBD2	cyclic nucleotide binding domain containing 2 [Source:HGNC Symbol;Acc:HGNC:16145]	human	ENSG00000149646	ENST00000538900	ENSP00000442729	protein_coding	TATCCCAGAAAGAGAACACAGGCTGACTTCGCTGTGTAGTCTCAATGATCTGGTATTCCCGAAACCCCCTTAGGCCTTGGCGGAACATTTTACACACTCGGATCATGACGATGATATCCGTGACGAGCTGGTACAGGCCCTGGGGAGATGAAACAAAAATCAGTGGGAAGCATCTGCTCTCTGGAGCCTACAGCACGTGGGAGAGA
MSH5-SAPCD1	MSH5-SAPCD1 readthrough (NMD candidate) [Source:HGNC Symbol;Acc:HGNC:41994]	human	ENSG00000255152	ENST00000498473	ENSP00000419220	nonsense_mediated_decay	CCCGTCCACCGTGTTGGTTCCCTTTCCGAATTCATCAATAAGGACCAGAGACTGCTCAGTGGCATTGTTCACAGCTTTCGCCATCTGATTGAGATCGATCATGAAGGTAGAAAGGCCAAGGGAGACAGATTCGCAGCTGTGAATTCGAGTGAAGATGGCGTCTATGGCCCCGATTTCGGCTTCCTCTGCTGGCACAAAGCTGCCCACCAGGGCCATGAATGTGATCAGGCCTACCTGTTTGAGGTAAATGCTCTTTCCTGAAGAGTTGGGCCCAGTAATGACTTTGATCCTGCCTTTGTCCCCACTGCATTCTGCGGAGTTGGGCACAAAGGTGCGAGCACAGAGTTCCATCAGAGGATGTCTGCCATTTCGGATTCGTACCCCACACTGTCGGGGGTT…
Msh5	mutS homolog 5 [Source:MGI Symbol;Acc:MGI:1329021]	mouse	ENSMUSG00000007035	ENSMUST00000172536	ENSMUSP00000134426	nonsense_mediated_decay	GCCCGTGCCAGCACCTGACATTGCAGTTGGTACATCAGTAGGGTCTCCTGGTCCCGGATGTCGCAGTGCAGGTCCCCTAGCAATGCGTCCAGCTCCTTGGTTCGAGCACTACGATAGTGCAGCTTCTCCTCCGACAGAAACATGAAGTCCAGTCCCTCAATCTCAAAGTCACCGATCTCTACCATGGAAGGCAACCGGGGAATAGAAAGAAGAAATCCAATCAGAGGGATGTAGATGACACTGCATGAAGGAATGCGCGAGTCCAGATTCTCCAGTTCCTTCCGAGCAACCTCAGTGAGAAAACTGGGAAGCCCTATCAGCCTT
DDX11	DEAD/H-box helicase 11 [Source:NCBI gene;Acc:486745]	dog	ENSCAFG00000015707	ENSCAFT00000024894	ENSCAFP00000023097	protein_coding	GTCCGACGATCAGCTGATGCTCGAGACTGGCCGCCTCCTGTGTAACCTGTGCACGGTGGTCCCCGGGGGGCTGGTCTGCTTCTTCCCCTCCTATGAGTACCAGCGCCAGGTTCATACCCACTGGCAGGAGAGCGGCCTGCTGGGTCGCTTGGCTGCCCGGAAGAAGATATTTCAGGAGCCCAAGAGAGCAAACCAGGTGGAGCAGGTACTCACGGACTACTCGAAGTGCATTAAGAGCTGCGGCCAGGAGGGAGGCCAGGTGACCGGGGCCCTGCTGCTGGCTGTGGTCGGGGGGAAGATGAGCGAAGGCATCAACTTCTCTGACGACCTGGGCCGGTGTGTGGTCATGGTGGGCATGCCCTACCCCAACATCCGGTCTCCGGAGCTGCGAGAGAAGAT…
FBLN1	fibulin 1 [Source:HGNC Symbol;Acc:HGNC:3600]	human	ENSG00000077942	ENST00000437711	ENSP00000401077	nonsense_mediated_decay	GCTGCCCGCACGGCCCGCCGCCTCGGCAGCGGTCATTCAGGTACGGATCCTCGGCCTCCTCCTCCTCCGCCCCAGGATTCTTAGCTGTCTCCTGGAGGTCGGCGACGTCCCCTGGGGTGAGCTCCGAGGTCTCCTGGCCCTTGACACAGCAGGCGCGGAACACCAGCCCGCACTGGTAGCCCAGCATGACGCTGTGCTCGCAGCTCTGGCCCTGGGCCTGGGCCGCCCG
ZCWPW2	zinc finger CW-type and PWWP domain containing 2 [Source:NCBI gene;Acc:100682830]	dog	ENSCAFG00000005488	ENSCAFT00000008837	ENSCAFP00000008197	protein_coding	AGAAAACAGATGCAGCAGAAAAGGCAGTATTGCCAGAAAATTGTAAGAATAAAAAGAAATGGTATAAAAGTGCACTAGAAGAAGCATACCTTCTGTATGGATTTTCTCCTGAGCAAAGGCTGGAAATATGCTACCAGTCAAAAACAGATAAATCCAAAGTAGATGATAAAGTTGCTGTGGTGTCAACAAGAAGGATACAAGTTTCCAAAAATAATACTGAAAAGAAAAGGCCCAAATTTAGGAAAAGAAAAAGGGCAGACATTTTAAAATGCTCTTTTGAAAATGTTTGTTCAGATGATGCCTTATCAAAGGAAAACATGGTTGTCTCTGAGACAGAAGTTTTACTTAAAGAGCTGGAACAAATGATACAGCAAACGCTAGAACCCACAGCAACACCTG…
RFLNA	refilin A [Source:HGNC Symbol;Acc:HGNC:27051]	human	ENSG00000178882	ENST00000546355	ENSP00000444080	protein_coding	GGGGCCACGTTCCTGCAACGCAGCAGGACCCTCTCAGCCGCGGCGGCTGATGCTGGGCGAAGGAGCACGAGGCTCGTCTTAGTGGATGTGGGAGGGGTGTGGGTGCCCTTTTCCACCCCCATGATGCTACTTGGCATTGTCTCCCACCACAAAATGGATTTGCTGGGCTCACATCTGATCTAACGGACTCCAGGCACAGCTTGATCCAGGCGCTTAGACAGGTTGGCAAGATTTGTGCTTCCCCAGTCCGACTCCTGTGCTCTGCGGGTGCACTTCCAGGCTCTCTAGACCCCTAGGGACCCCACCTCCCCAGAAATCCTGGGTGGGAATCCCACTGGCCCACCGCAGACCCAAATCTGACCAGTCCTGTCCACAGAGAGATGTGAGGCAGGCGCCCAG…
ACER2	alkaline ceramidase 2 [Source:HGNC Symbol;Acc:HGNC:23675]	human	ENSG00000177076	ENST00000340967	ENSP00000342609	protein_coding	CGATCTCACACACAGCCCAAGGAAACGGAATACTGGAGAGACAGCGCCCACCCAGCACAGGGCAGCCCGTGTTTGCCGGCCAGTGAGGCCCCGCGCACCCGGGGAAGGTCAGCGGCCAGGCCTGCCGGTCATCACGTGATCTTCACCGGGGACTTCTTGGCGCACAGCAGAGACACGTAGGGGACTCCGATGAAGGCCCATTTCTCGCTGGGCCAGAACTTGATGACGGGGCCTTGCTCAGGGATCTCGGAGGCGGCGTCAAAGTAGGCAAAGCACACGCAGCCCAGGTAGGCGGCCAGGCAGATGAGCACGTGCCACACGCAGTGCAGGTACGGAAAGTGGAAGGCCGACAGCAGCTCGCAGAAGGCCCGGTCACTGATCCAGCAGCACAGGGCCAGC…
DNAAF1	dynein axonemal assembly factor 1 [Source:HGNC Symbol;Acc:HGNC:30539]	ferret	ENSMPUG00000008924	ENSMPUT00000008998	ENSMPUP00000008854	protein_coding	CGGAAACTGATTTCTTGGCCGTGCTTTTCACTCAAACAGAATGACTAAAAGTTTCTTGAAGAAATTCTGCCAACAGCACAAGCTGTACATCACTCCCTCGTTGAACGACACCCTGTACCTGCACTTCAAAGGCTTTGAGCGCATCGAGAACCTGGAGGAGTACACGGGGCTGCGCTGCCTCTGGCTGGAGTGCAACAGGATCCAGAAGATCGAGAACCTGGAGGCGCAGGCGGAGCTCCGCTGCCTCTTCCTGCAGATGAACCTGCTCCGGAAGATGGAGAACCTGGAGCCGCTGCAGAAGCTGGACACGCTGAACCTCAGCAACAACTACATCAAGACCATCGAGAACATCGCCTGCCTGCCGGTCCTGGACACGCTGCAGATGGCTCACAACCACCT…
SLC12A3	solute carrier family 12 member 3 [Source:HGNC Symbol;Acc:HGNC:10912]	human	ENSG00000070915	ENST00000262502	ENSP00000262502	protein_coding	AACAGCGCTGCCCACTTGCTGTAGTAGCGGAACGAGGGTCTCCAACCTGGCGAGTTGGTGATGGAGGCGTGGAAGCAGCTGAAGTTGATGAGGGCATACGAGCACAGGAAGAAGTTGGAAATGATGGGAGCGATGGTGTTGAGCTCCGCGATGATGATGAAGGCCACGGCGATGGCGTAGGCCAGCAGGTAACCGCGCACTGGCTCCTTGTTCTTGCCGTAGCCTTTGCCGAAGAAGCCAATCAGGGGGTACAGCTGGTCCTCACACAAGCACTGGAAAACTTTGGCAGCAGAGACAAGGCAGGCCA
C6	complement C6 [Source:HGNC Symbol;Acc:HGNC:1339]	human	ENSG00000039537	ENST00000263413	ENSP00000263413	protein_coding	ATGTCAACGGACAGAGTGCCTGAAGCCAGTTGTACAGGAAGGTTTAACTATTTCACCATTCCAGAGATTATATAGCATTGGTGACTCTATTGAGTTAACATGCCCCAGAGGCTTTGCTGTTTCCGGACCATCAAGATATACCTGTAGCGGGGATTCCTGGACACCACCCCTTCCAGATTCACTCACATGTGAAAAAGATATTCTGACAAAATTAAAGGGCCATTGTCAACCAGGACAAAAACAATTAGAGTCCAAATGTATTTGCATGTCTCCAGAAGAAGACTGTAACTATTATTCAGAAGACCTCTGTGTGTTTGATAAAGACTCTAACCATTACTTTACCTCAACCGTTTGTAAGTTTTTGGCTGAGAAATGTTTAAATAAACAGAAGCTTTATTT…
ATP8B4	ATPase phospholipid transporting 8B4 (putative) [Source:HGNC Symbol;Acc:HGNC:13536]	human	ENSG00000104043	ENST00000284509	ENSP00000284509	protein_coding	GTTGCTCTTCCGATCTGCTAAAGCTGCTCACTGTGTCTGTGGTTTTCTTACATAAATTCTCAATCCAACTAGTGCTATTATACAGTGTCTTTTCCAGTCCTGATGTGGGGGATGGATTTTTAGCTCGCATATTTTTTCCAGATGTGATCAGCTCTCCATAGCCCTCTTGGTGGGCAAAAGCATATCCAGATCTTCTTGAGCTTGATCTCCGAGTCTGGGGTTTTCGTCTACGTGGGGACCTTGCCTTCTTCTGAGCTTTCTGCCATTGGCGAATCTGATCACTTAAGGTTGGAAACAAGTTCACCTTCAAAAATCTGAATGTCATCACAGGCAGAATTGAAGCCACTGTGGTTAAGAGAATAACAAGCCAGATGCATGTCTGGCTCAAGGAATGTTGTG…
SAG	S-antigen visual arrestin [Source:VGNC Symbol;Acc:VGNC:45846]	dog	ENSCAFG00000011811	ENSCAFT00000018744	ENSCAFP00000017366	protein_coding	GGAGTAGAGGACCACGTTGGCCACCTGCTCCACAAACGCTTTAATCTTCTTCACCGTCTTCTCTGTGTTGTTGGTCACAGTCACCTTCACGGGAATGGGCTCTCCATGGAAATAGATCTCCTTGCTGAGGGAGACGGTGAGCTGCAGGGGCTGGTCGGACATGAAGAACTGCCAGGCGGCCTGGGCGCAGGGCTGGGGCCCCATCTGCAGGGGTGCGTGCTGCACCTTGCGGACCAGCAGGCGCACAGAGCTCTTCTTGGGGATTTTGTCTTCCTCGTCAGCGGCACTGTCTGTGGCGAACGCCTTGACCTCGAAGTCCACCCCACAGCACTTCCCCACGTCCTGCGGCGCCGGCTGCAGCATCACCGAGCAGGGCAGGTAGTCCGGGAACGTGAGCAC…
PTCHD4	patched domain containing 4 [Source:HGNC Symbol;Acc:HGNC:21345]	human	ENSG00000244694	ENST00000339488	ENSP00000341914	protein_coding	CAAATGGCTTCACATAGATATTGGTAATCCATTCATTGTAATGCTCACGAAGGAAGTGCTGTATAAAGTGGTGCTGGTAAGGATTCGTTTCGTGATGGGATGTCTGCTGATGCCCGTCACTCATCACTGTCTGGAACCACACAGGTTTGCGGTCCAGATATTCAGCAGAAGGGATCTTGCAGCAAAAGATACTGTGGTAGCGGTTCTGTTCTAGTTGACCAGCAAAAACTAGACAGGAGCCAAAGAAGGAGAAAATGTAGAAGTAGTTCAATAGGATGGAGACACACATGTTCTGACAGAAGACCTTCACAGCTTCTATGTTTGTAAATGGGCTGGCTCCCATGCCGAAGGTAATGAAGTACAGGGAGCTGGTCATGGTATAGGTGACCAACACATCAG…
ADAM33	ADAM metallopeptidase domain 33 [Source:NCBI gene;Acc:101685868]	ferret	ENSMPUG00000008792	ENSMPUT00000008865	ENSMPUP00000008722	protein_coding	TATGCACACACTCACATACTCATGCACATGTTCACAACATGCACACACATGCAACACTTACACACACAGTCTGTAGTCCCTGTGGGATAGTAGCTGTTCTTCTCCAGCTCCAGCAGGAGCTCCTGGCCTTCCACCTGCATGACCACAAGCCCCGCATCCAGCCTTGGGACCGGCTCTCCCGCGGTGACCACGCGCCGAGCCTGTCCATCAGGGACCCAGTGAGGCGTGACTGGGTCTCCAGAGCTGCTTCCTTGAAACGTCTCCGCGGGCCCCGAGTGCAGGAGGAGCGGTAGCAGCTGCAGCAACAGCCCCGTGGGAGACCCCCGGAATCTCGGGGACCCCCGGCCCATAGCT
TCEANC	transcription elongation factor A N-terminal and central domain containing [Source:HGNC Symbol;Acc:HGNC:28277]	human	ENSG00000176896	ENST00000544987	ENSP00000440038	protein_coding	TAGAGGTACTCTAGCACCATCCGGGACCGGGGATCAAACCGGAGGCCCTGTGCTCCAGCCACTTACGCTCTCTTCCCAGCCCGTCATCCCATTTCCTGACACTTCACACAGCTTATCACAAACCCTTGGAGTAAACACCACGCAGATGTGAAAATGTCTGACAAGAACCAGATAGCTGCCACAGCTTTCCTTATTGAGCAGCTGATGGCTAACAGGAATTTTGAGGAGCTTGGCGGCCCCCTTACTGAGCTAGAAACGGCTCATGTGACCAAGGACCACCTCCAGGAGACACATGTGGCCAGGGCAGTGTACGGAATCCTCAAAAACTGCCCCTCAGTGGCCTGGAAGAAGAAAGCCAAGTGTTTGCTGACTGAATGGAAAGCTCTTTACAGACCACCG…
AC270301.3		human	ENSG00000284927	ENST00000647228	ENSP00000494988	protein_coding	CGCCCGCGCCGCCGCGCTGGCCGTAGCCGGCGCCCATCATCGGGGGGCCCCGGCTGCTGAGCCCCTCCACGGCGCCCAGCCCGCCGCCCGTGTAGTCCTGCACGAACCAGCGGAAGCTCAGGCTCTGCACCAGCAGCGACGGCACCAGCACGAAGGAGAGCGTCAGCCCGAAGCAGCCGTAGTCCCCCTTGCGGTAGTAGTCGAGGGCCAGCCACAGGTCGGTGCCCACGTCCCCGAAGAAGACGAGCAGCGCCAGCACGATCCACAGGCAGTCGAGCCAGGGCCGCTGCGCGGGCGGCGGAAGCTCAGGCTCTGCACCAGCAGCGACGGCACCA
POPDC2	popeye domain containing 2 [Source:VGNC Symbol;Acc:VGNC:56134]	dog	ENSCAFG00000030985	ENSCAFT00000048205	ENSCAFP00000038621	protein_coding	GATGTAGCGCTGTCGCCTCAGGAGGAGCTGCAGGCTGCTCCGGGGCCAGGACACGTAGCTGCAGTCCGTCTCGGCCGTCAGGGTGACCTGGAACATCCCCTCCTCAGAAGGCCGCAGCGAATCCCACTCGGGAGAGTCCATGAACTGGTAAGGAAAGATGTAATGTAGAAACTGCCCTTCCTGGCTCACACGGATCCGGCCTGAAAGCAGCAGGGACAGGCGGTCGATGGGCGTCACCCCCTCCACAGCATAGGTCTGCTCGGCAGCCAGAGTCAGGACCTGCTCCTTGCAGCAGTAAATAATCTCTTTGTAGACCTGCAGGGGTACCTGCAGGGGCAGGTATAGAGTCTTGTAGAGGCGGTCGAACTCCTCAGGGAGCCTGTCCTGGCGCAGGTGATA…
DGKH	diacylglycerol kinase eta [Source:HGNC Symbol;Acc:HGNC:2854]	human	ENSG00000102780	ENST00000379274	ENSP00000368576	protein_coding	TCCCCACAGAGGCCAGCGTTGTCCATTTGCAGTTGTTTGTTGCCCGCACTGCACACCTTTTGTGAGCCTTGAATTTACACACTTCACAGGACAGTCCATGGGAGGTGACTCCAGAAAGACTCTCTCGGCACACGTTACAGAAAGTGGGCCTTGCGTGTGAGCAGGCGTACCAGTTGTGCATCCCTGAGAAGTGCTCCACGTTAAACTGGGCCACCTCGTAAGGTTCTCTGGTCTGGACAGATTTCAGTGAGCTGATCCGATCTTCCATCTCCTTTCTGTTCTCAGCACACAGCATTAATCTTCTGAATGGAGTGATTATCGTGAAGCTGTTGTTGGCATTTTTTGTGCTTGCTTCAGCTACACTGGCATCTGAGAGGTCGACTTCATCAAATATCAGAG…
PROSER3	proline and serine rich 3 [Source:HGNC Symbol;Acc:HGNC:25204]	human	ENSG00000167595	ENST00000601095	ENSP00000470309	nonsense_mediated_decay	AGGGTGCGTAGGACAGCGGAGTCGGCCAGGTGAGCAGCAGCCAGAGGGTGCAGGCTGGCCCCACGGGGGCCCTGCGCTGACTTCCTGAAATAGCTCGTTTTGATCCCACCACCTGGGCCGGGAGCCCAGGCTTGGCACTCGGTGCAACCAGCTGCTCTTGCAGCAACCAGAAAGCGTCTGGACGATTGGGCTGAACCTGCCGCCCGGTCCCACCGCAAGAAAGGACAGCGATCAAAGTGGGAACCGGCTGTCAGATTGTTTCCCTACGGGAAAAACGGTAGAGTTTGGAGTCGGAAACGGTTTCTGAAAGAGGGGGCGTGGTAGGACGCCACGCGTGCAGGAAAACGAGCGCAGTCTTAGAGACCTCGCCAACCTTAAACCATTTCCATTGGGCCATAG…
FAM151A	family with sequence similarity 151 member A [Source:HGNC Symbol;Acc:HGNC:25032]	human	ENSG00000162391	ENST00000371304	ENSP00000360353	protein_coding	GGCACTGGCTCCTCCCGCACACCTCGCCCACCTTCCCCGCCAAGACTCACTGTTGAGGGCCGCCTCCATCTCCCGTCGGCTGTTGGCTGCGTGGTACCAGGTGACCAGCAGGCCGTCCCGCTGGCTGATGTGGCCCAGCTCCTTCAGGTAATCCAGCATGTCGGCGTCAGGGCTGCAGGTCTTCTGGCAGCTTGGGCGGGCATCTGAGGGGCTGTTAGTGTGATGCTCTGGCCCCCCTCTCCCCTCT
KIF6	kinesin family member 6 [Source:HGNC Symbol;Acc:HGNC:21202]	human	ENSG00000164627	ENST00000538893	ENSP00000441435	protein_coding	TGTGCTCTTCCGATCTCCAGAGCTCTCACAGCGAGGAGGTGGTTGTCTGCGAGCCAGGAGTGTCCTCACAGGAAACAGAGCTTGATCGACCTTGAACTGAAGCTTCCCCGTCTCCAGAGCTTCTGTGGGAGAGAGGCCGGGACCCTCTGGACTGGAAATCTGGTGTTTGTGGACAGGATCTCATGTGACTGTATGAACTTGTTGCTGGAGGGTTGTCCTGTAGTCGAGTGGTCTCCTCTGCCCACCAGTCTTCAAACTCTTTCTGCAGTTTCACTTTGGTTTTGTCCATGAGCAACTGCAAGTGCTCGATCTCCACCTTCAGGGCCTTCAGGCGCATGAAGTCAGTCTTATAGCTTTTCTTTTCCTTCTCCAGCTGTGCTCGAAGCTTCTCCTCCACCA…
APOBR	apolipoprotein B receptor [Source:VGNC Symbol;Acc:VGNC:37998]	dog	ENSCAFG00000017135	ENSCAFT00000045568	ENSCAFP00000040978	protein_coding	TGGGTGCTGAGGAAGACCGGTCTGTCTCAGTGTGTGGGGACAATCGTTGTCAGCGTTCCAGAAGCACAGACTCGGAATGGATTTCCTACGGCTACATCTCCCTGGGCTGCATCAGGCCTTGAGGGGGGCGCTGGACTCTCTGAGCACCTTCGTCTCCTACCTTATGGGAGATGAAGTTCCCACGACTGGAAGAAGGGAGGCGCGGGCAGCTGAGGGGCCAGTGGAGGAGGCTGCAGGAGATCGGAA
Obsl1	obscurin-like 1 [Source:MGI Symbol;Acc:MGI:2138628]	mouse	ENSMUSG00000026211	ENSMUST00000113565	ENSMUSP00000109195	protein_coding	CGAGAGTCCCCCGGAAGACCCGGACGAGGCCCCCAAGCCCGCGGTGGAGCCAAGCAAGTGCGCGCCCAAGACCTTCTGGGTGAACGAGGGCAAGCACGCCAAGTTCCGCTGCTACGTGATGGGCAAGCCCGAGCCCGAGATCGAGTGGCACTGGGAGGGCCGCCCCCTGCTCCCCGATCGCCGCCGCCTCATGTACCGCGACCGCGACGGCGGCTTCGTGCTCAAGGTGCTGTACTGCCAGGCCAAGGACCGCGGGCTGTACGTCTGCGCCGCGCGCAACTCCGCTGGCCAGACGCTCAGCGCCGTGCAGCTGCACGTGAAAGAGCCACGTCTCCGCTTCTCCAGGCCGCTGCAGGACGTGGAGGGCCGTGAGCATGGGATCGTGGTGCTGGAGTGCAA…
CD40	CD40 molecule [Source:HGNC Symbol;Acc:HGNC:11919]	human	ENSG00000101017	ENST00000372285	ENSP00000361359	protein_coding	CCAGGGTCCTCGTCCGATCCTGGAAGCCACAGACAGCGTCTGTCACGTTCGTCCCTGCCCGCAGCTCCACCAGCCCTTGGGTCTCACAGCTTGTCCAAGGGTGACACTTGTCAAGAGCAGATGACACATTGGAGAAGAAGCCGACGGGGCAGCCTTCACAGACAGTATCCAAAACCCCAGTGGCCATCTGCTTGACCCCGGAGCCTGCGGCGCACGGGCTATGTGGGGTACAGCTTTCACAGTCCTCGTTGGCACAGTGCTGGCCTTCAACACACGTGCAAATGGTATCCGTTTCCGGCGTGCCCTGCCTCAGGACCTG
RUNX3	runt related transcription factor 3 [Source:HGNC Symbol;Acc:HGNC:10473]	human	ENSG00000020633	ENST00000399916	ENSP00000382800	protein_coding	GGACCTGCCGCATGCGCAGCCGGTCCAGATCTGCAAACCGGTCAGGGAACGCCTTGTTCTGGTCCTCCAGCTTCTGCCGGTGCCGTCTAGGTTCCCGCGGTCCATCCACAGTCACCTTGATGGCTCGGTGGTAGGTGGCCACTTGAGTAGGGTTGGTGAACACGGTGATGGTCAGTGTAAAACTCTTCCCTCGTCCACTGCGGCCGACAAAGCGCAGGTCGTTGAACCTGGCCACCTGGTTCTTCATGACAGCGGAGGCATTGCGCAGCTCTGCGGAGTAGTTCTCGTCGTTGCCGGCCATGACAGTCACCACAGTTCCATCAGGCACGTCCCCCAGCGCCACCACCTTGAAAGCGACGGGCAGCGTCTTGTTGCAGCGCCAGTG
HMCN2	hemicentin 2 [Source:HGNC Symbol;Acc:HGNC:21293]	human	ENSG00000148357	ENST00000624552	ENSP00000485357	protein_coding	TGGGGGGCCGGCCTGGTGCCCGCCTGGCTTCATCCAGCAGCATGGAGTCTGCACGGACCTGGACGAGTGCCGCGTGCCCAGCCTGTGCCAACACGCCTGCCGGAACACAGAAGGCAGCTACCGATGCCTCTGCCCCGCCGGCTACCGCCTCCTGCCCAGCGGGAAGAACTGCCAGGACATCGACGAGTGCGAGGAGGACGGCATCGAGTGCGGCCCTGGCCAGATGTGCTTCAACACCCGCGGCAGCTACCAGTGCGTGGACACGCCGTGCCCCGACACCTACCGGCAGGGCTCCAGCCCCGGGACGTGCTTCCGGCGCTGCTCCCGGGACTGCAGGGCCAGCGTCCCCTCGACGCTGCAGTACAAGCTGCTGCCTCTGCCCCTGGGCCTGCGTGCCCA…
Ccdc157	coiled-coil domain containing 157 [Source:MGI Symbol;Acc:MGI:3041210]	mouse	ENSMUSG00000051427	ENSMUST00000101626	ENSMUSP00000099148	protein_coding	GGAGGACCCGGATGCGGATGCTGTTGGCCTGCACCTGCCTCTCCATGTCATCCGTGACGTCGCCAGAACTTTGGAGCTGGGTGTCGCATGGCCTGTGCAGGTCTGGGAAGGCCACCAGCAGCCGCTCTCGCTCACGCCGCTCCTCCAGCTCCCGCTCTAGCTCCGAGATGGTCAGCCGCAGGTCCGTGGTGGTCCGCTCCAGGTCCTGCTTCTCCCGCTGCAGGCTCTGCAGCAGCTCCTGCTGGGCCTGGAGCTGGCAGCGCCCCTGCTCTCTCTCGCTCTGTAGGTTCTGCAGCTGCCCGTCCACGTGGGCCCGCTGGGCCTCAGCCTCGGCCAGGCTGCCCTGCAGCTCCTCCCGCTCCTGGTCCAGACTGTCCAGCTGCTGCAGCAGCGCCCGCT…
HMGCS2	3-hydroxy-3-methylglutaryl-CoA synthase 2 [Source:HGNC Symbol;Acc:HGNC:5008]	human	ENSG00000134240	ENST00000369406	ENSP00000358414	protein_coding	TCTAGAGTTCCTTTAAAAGGACTCACCTGAAGGCCTCCAACCCCTTATAGAGGCTGGCCTGCTTGTCACTGCTGGCTGACAGGAAGTCATTGAACATCAGACGAGCCAGGGACTTCTGTATCATTTTGCAGAAAGGTGTGTGAAAGATCATAAACTGTATATCATCAAGGGTGAAAGGTCGATCGATGCCAGCTTGTTTCCATTGTTTCTGGATTTTCTGACGGTAATATGCATAACAGCGGTCCAAGGCCCTTGTGTAACACTGAATAGAGAGCTTCCCATCCACAAGTGGATATTCGGAGCTTCCATCTGGTTTGTAGAAGTCATACACATTCTCCATGTGGGTTCCTCTAAGCCCTGGAGACATTCACAGAAGTGTTAAGGAATGGAGTATTGAGC…
Chm	choroidermia (RAB escort protein 1) [Source:MGI Symbol;Acc:MGI:892979]	mouse	ENSMUSG00000025531	ENSMUST00000113388	ENSMUSP00000109015	protein_coding	CATGACACGTTTCCTGTCAAGATGGCGGATAATCTCCCTTCGGAGTTTGATGTGATCGTAATAGGGACGGGTTTGCCTGAGTCCATTGTTGCAGCTGCGTGTTCAAGAAGTGGCCAGAGAGTTCTGCATGTTGATTCACGAAGTTACTATGGAGGAAACTGGGCCAGTTTTAGCTTTTCAGGACTGCTTTCCTGGCTAAAGGAATATCAGGAAAATAGTGACATTGGAAATGCAAGTCTAGCATGGCAAGAGCAGATCCTTGAAAATGAAGACATTATTTCTCTCAGCATGAAGGACAAAACTATTCAACATGTGGAAGTATTTTGTTATGCCAGTCAGGATTTGCATGAAGATGTTGAAGAAGTTGGTGCACTGCAGAAAAATCATACTTCTGTGATA…
2010005H15Rik	RIKEN cDNA 2010005H15 gene [Source:MGI Symbol;Acc:MGI:1924020]	mouse	ENSMUSG00000095620	ENSMUST00000063539	ENSMUSP00000067712	protein_coding	GGAAATCTGTTACATGTTGAGCCAAGAGGACACCACCCTCTTTTAAAGCCCAGTCCCTACACCTACCTGATCATTTCTGTTCTAGCACCCTGCTCAGCACAGAAGCAATTAGCCAAAATGATACCTGGAGGCTTAACTGAAGCCAAACCTGCTACTCCAGAAATCCAGGAGATTGCTAATAAGGTTAAATCACAGCTTGAAGAAAAAACAAACGAGACTTATGAAGAATTTAAAGCTGTAGAATATAAAACTCAAGTGGTTGCTGGGTTTAATTACTTCATTAAGATTCAAGTCGGTGATGAAGATTATATTCACATCAAAGTATTCGAAAGTCTTCATGAAAATGAGCCTTTGAAGCTCACTGGTTACCAGACTGACAAGAGCAAGGATGACGAGTTA…
Mms22l	MMS22-like, DNA repair protein [Source:MGI Symbol;Acc:MGI:2684980]	mouse	ENSMUSG00000045751	ENSMUST00000131282	ENSMUSP00000133800	nonsense_mediated_decay	GCCCCAAGTGGTGGCAAGATACTTAAGTCATTTCCTACAAAATAGCATGTTATGTGAAGCACTTTCTCATGCTGGCTGCGTATCTTTTCAAGCTTTAACTGTAAGATCATGGATTCGGTGCATTTTGCAAATGTACATAAAAAACCTCAATGTGCCTGATAATCTGTCTGATGATAAAAATCTGGAACAGGATGTCGAAGAAGAGTATATGCATCAGTTGACTGAACTGACCAGGCTGATATTTAAACTCTCAGAAGTAAGGAATATTTTTTCAAAGGCGGAAGTTGAACATCTGACCATTCCAGAGGACCCTAAAATAGCTCTTGTTAGATTCTTTGAGGCTGTTGGTATAACTTACAGGAATCTGCAGACACTCGCAGATAAATCTGCCATGGTCAC…
FSTL4	follistatin like 4 [Source:NCBI gene;Acc:101680429]	ferret	ENSMPUG00000010293	ENSMPUT00000010381	ENSMPUP00000010219	protein_coding	CGTCAATCACCAGGACTCTGCTCAGTGTTGGCTGGGCTGCGTAGATAAACCGGTGCCGGATGTTCACAGCTGATGCCCACTGGCATGGCTGGAGGGTCTCACCATCCCCTGGAGGGCAGATTTCTTCTGAGCTCAAGAAGATCTTCTCTGTGGGCTGGAGGTGCCTCTGTATCTCACAGTCTGTAGGCTGGAGGATGATGATGCCGTCATCAGAGAAGACATAGAACACATTCCCCACGCTGAGGCCTTCCTCTCGCCAGAGAATGTTTGCCAGAGTCTTCCTGGCCGAGTCCTCGATGAAGAGCGAGGAGATGTCCTCATCCACGCCCACCTCGTTCCTGGCGATGCAGGTGTAGGCCCCTGTGTCCTCATACCGCACGCTGCCCAGGAGAAGCTCGC…
Cacna1s	calcium channel, voltage-dependent, L type, alpha 1S subunit [Source:MGI Symbol;Acc:MGI:88294]	mouse	ENSMUSG00000026407	ENSMUST00000112064	ENSMUSP00000107695	protein_coding	CCTCTCTTTGCTCCAAATCCCATATCACAGTTTCTCAAGCTGACCCTTTCCCTCAGAAGAGGAAACATTCTGGGGTGGCTGCTGGGGTACAGCCGTGTGTCCTTCTGTAGGGGCAGGATCAAGCACCTGGATGTGGTCACTCTGCTGAGACGGATCCAGCCCCCTCTGGGCTTTGGGAAGTTCTGCCCACACAGGGTAGCCTGTAAGCGGCTGGTGGGTATGAATATGCCACTGAACAGCGACGGCACCGTCACCTTCAATGCCACGCTCTTTGCCCTGGTCCGCACGGCTCTCAAGATCAAAACGGAAGGAAACTTTGAGCAGGCCAACGAGGAGCTGAGAGCCATCATCAAGAAGATCTGGAAGAGAACCAGCATGAAGCTCCTGGACCAGCTCATC…
Unk	unkempt family zinc finger [Source:MGI Symbol;Acc:MGI:2442456]	mouse	ENSMUSG00000020770	ENSMUST00000106452	ENSMUSP00000102060	protein_coding	ATACATACATACATACATACATATATATATATAGATACTTTAAAAAGTCCTAGTGGGGCTGGGCCGGGCCGGCGCCGGGCCTGCAGGGTCACGACTGGAGGGTGTGGGCCCGGCCCGGCTGGCAGACGGGGCACTCGCTGCCCTCCGCACAGAGCTCGCACAGCACGGCGTGTTGGCACGGCAGCACGGCCCGGTTCTGCTCCTGGCACTGGAGACACTTCACCGACTGCATGTGGAACACGGCCTTGTCCACTTGCTCCAGGTGGGCCCGCAGCTGCTTCTGGAGCGAGTAGAGGGTGGACAGCGAGAGGGCCTCGAGGTCGGAGAAGGCGGGCAGGGCCTGCGGGTCGCCCGCATGCAGCCGCTCCAGCTCCTCCTTCTTCCACGCGTCACAAGCCT…
TSPEAR	thrombospondin type laminin G domain and EAR repeats [Source:VGNC Symbol;Acc:VGNC:53046]	dog	ENSCAFG00000011010	ENSCAFT00000017519	ENSCAFP00000016220	protein_coding	CATGGCGGGTCAGCGCGTCCTGAGCCGCAGGACCCGGGAGAGCGGCTCCTTGGCACTAGAGTAGACGAGGTAGGAGCCGGCGGCCGTGCGGAAGGTCTCCCAGTCTCTGCAGCCGAACGTGGGCAGGCTGTGTGCGGCCACGAAGCCCTCGTAGCCCTGCCACCTGTAAATGATGCTGTCCACCAGGAAGGTGTGGCCGTCGAAGGAGTTGGCGACCACCAGGAAATGGTCCTCGCCCACGGAGAAGAACTCCCAGTCCAGGGCACTGCATGTGGGAATCTCCTGGAAGGTGACGAAAGTCTGGGCGGTGACATTGAGCTCGTAGATGACGGAGTTGATGACGTACGAGTCACTGCGTGCCTGTGCCTCCACGGTGTAGCTGTGGCTGTTGGCCACAGC…
Npepps	aminopeptidase puromycin sensitive [Source:MGI Symbol;Acc:MGI:1101358]	mouse	ENSMUSG00000001441	ENSMUST00000154372	ENSMUSP00000119644	nonsense_mediated_decay	GTATAAATTTGATAAGTGAAATTTATGAATACATTTTGTTTTGTTCTCTCCCTAAGTATTATTAATAGTAAATATTTTGTAATTAATATGTGACATTTATTAATGATTTTTGAAAAAGTACTTTAACTTGTGTTCTGTTTGAATTTCAGGTAATAGCCCTTCCCAATACTTTGTATTTTGTTTAGTATGCCACTTTTTGGAAGTGGCCACTGTCAATGTCTTGTTATGGTTTGATGGCCTTGGAGATTTAAAACCAAGTAAAAGTGTACTGGAACCTTAAAGATAGATTTTGTTGGCGAGCTGAATGACAAAATA
Alpl	alkaline phosphatase, liver/bone/kidney [Source:MGI Symbol;Acc:MGI:87983]	mouse	ENSMUSG00000028766	ENSMUST00000139951	ENSMUSP00000125041	protein_coding	TCTTTGGCCCAGCGCAGGATGGACGTGACCTCATTGCCCTTCGTGGTGTTGCACTGGGAACGCTGGGTGGCTGCACTCACCCCCACGGTGCCCTCATTAGCCTTCACGCCACATAGGTAGGCGGTGGCCGTGCCTGCGCTGTCGGGGACTTGGGCGTTGGTATTGTACGTCTTGGAGAGCGCCACGTAGGGGAATTTGTCCATCTCCAGCAGGGTCTCCTCGCCTGAGTTGTGGTGGAGCTGACCCTTGAGGATGCGGGTAGCTGTCACCGTGGAGACACCCATGCCATCTCCCAGGAACATGATGACATTCTTGGCCACGTTGGTGTTGAGCTGCTGAAGCCTGAGGGCGTTTCTCAAGGTCTGCTGAGCTTGGTCTCTCCAGTACTTCGGGTCTTTC…
GSTO2	glutathione S-transferase omega 2 [Source:HGNC Symbol;Acc:HGNC:23064]	human	ENSG00000065621	ENST00000369707	ENSP00000358721	protein_coding	TCTGTTTATTTTGAACATCAAAGGGAATGAATAGAGATTGATTAACCCAACCAAACAGTTCTCAGTGCAGAATCCTGGAGTAGTTGGGAATTCTGGAAGGTGATAGCTGAATTGTGAGGCTCAGCAGAGCCCGAAGTCAAAGGCATCAGGGTGGTTCTGAAAATAGAGATTCAAGAAGCCCAGGAAAATGTTCTTCTCCATGAAGAGCGAGCACACCGTGGGGTCCTGCCTCATGGCCTGGATCCAGAGTTGAAGGGCTGGAGTGTGGTCCACACAGTCTGCTATTCCATATGCATCCAGCCGCTCAAACCAGGGCCAAAAGAGGTAATCAATCATGGTTATACAGTTTCCACCAAAGAAGATGGTGTTCTGATAGCCAAGAATCTCTTCCAGGTTGCA…
MASP2	mannan binding lectin serine peptidase 2 [Source:VGNC Symbol;Acc:VGNC:43031]	dog	ENSCAFG00000016744	ENSCAFT00000026513	ENSCAFP00000024620	protein_coding	GCTCAGTTTGCTTTATTAGGTCCATGCGGGGTGAAGGGGGCCTGGCCCAGCTTCCAGAGGGGGCGCTAGAGACGTTTCTCTGAGCACGTGCGCCGGTTGGGGTGCAGGGTGTAGCCGGCCCTGCAGGAGCAGTAGAAGCCGCCCAGGTAGTTGTGGCAATGGTGGTCACAGACAGGCGGCTCTCCCTGGGCCACCTGGCACTCGTCGATGTCCTCTGCTGCGTAGAAAGCCTCGAAGCCAGAAAACGGCTTCTCGTTGGAGTAGTCGGAGTGAAAAGTCACGTCCAGGCTGGCCCCCGGCGAGAGGAAGCGGTCAGTGCCCGGGGCCTGCTCTGTGTCTGTGCTCTCCTGACCGCACAGAGTGGCCAGTACTTTGTTCCCGGAGCTCAGCTGGACGTAG…
MYLK2	myosin light chain kinase 2 [Source:HGNC Symbol;Acc:HGNC:16243]	human	ENSG00000101306	ENST00000375985	ENSP00000365152	protein_coding	GACGATCAGGTGGGAGACGAAGTCTTTGGCCTCGTCCGACACAGCCTCGAAGGTCTCCTCGTCAAAGTACCAGTTGGCGGAGAGCACGTTGTTCAGAGTCTCCGTGTCGTCATCGCCCAGGAAGGGGGACAGGCCGCTCAGCAGCATGTAGGTGATCACCCCCATGCTCCACATGTCTGTCTTATCGGAGATTTGGTCGTAATTCACCACCTCGGGTGACAGGAACTCGGGGGTCCCGAAATTCACCTTCAGTTTCTCGTTGGGGTTATACCTCCGTGCCAGGCCGAAGTCGATGATCTTCACCAAATGGCCCGTGGTGTTGACGCACAGGATGTTCTCTGGCTTAAGGTCCAGGTGCAGCACGTTCATCTTGTGCATGAAGAGGACCCCGTCGCAGAT…
ANGPTL7	angiopoietin like 7 [Source:HGNC Symbol;Acc:HGNC:24078]	human	ENSG00000171819	ENST00000376819	ENSP00000366015	protein_coding	TCTGAGCGTGGTCGTGCAGGTGATGGGGCTGGAGGCCAACGCCAAGCGCGTGGAGGCTCGGCTGGCCGAGGCGGAGAACAAGTACTCAGAAATGAACAACCAGATGGACATCATGCAGCTGCAGGCGGCCCAGACGGTCACTCAGACCTCAGCAGACGCCATGTACGACTGCTCTTCCCTCTACCAGAAGAACTACCGCATCTCAGGGGTGTACAAGCTTCCTCCTGACGACTTCCTGGGCAGCCCGGAGCTGGAGGTGTTCTGTGACATGGAGACTTCAGGAGGTGGCTGGACCATCATTCAGAGACGGAAGAGCGGCCTCGTCTCCTTCTACCAGGACTGGAAGCAGTACAAACAGGGCTTTGGCAGCATTCGCGGGGACTTCTGGCTGGGGAATGA…
TEAD2	TEA domain transcription factor 2 [Source:HGNC Symbol;Acc:HGNC:11715]	human	ENSG00000074219	ENST00000539846	ENSP00000437928	protein_coding	GCTCAGGAAAAAGGGCTTGGAAGCCCATCCTCTAGCTGCGCGCGCTCTGTCTCCACCTTCTCCACCACCTGCTTGCCAAAGGAGCAGACCTTGGAGGAGCAGGTGAGTGTCATACGCTCCAGGCTCTCGTACTGACTGCTCACACCGTAGAAGCCACCACTGCTGCTGGCCCCGCTGGCCCCCACATCCTCACCACTTGGGCCCCAGTTCAGGTCCGCCCAGAACTTGACCAGGAAAAAGGCATGGGGGGGCCCACGATCATACAGCTCCCGCAGGCCCCCTTTTTTCTCTGGGAACTTGTCGTAGATCTGCCGAACGTCCACACTCTCAAGGGGGGGCGCGCCAGGGCTGGGGCAGTGCTGGCTGATGTGGACAAAGAGGTGCCTCTGGTAAGAATCA…
		ferret	ENSMPUG00000010131	ENSMPUT00000010216	ENSMPUP00000010054	protein_coding	GGCCGGAGGACTCCGGGGACAAGTCCTCATCGCTGTCCTGCAACCTGTAGTAGGGGGTACTGGGCTCATCCACCTTCATATGTCCATAGTTCTTGTCAGCAGGGTGGTAGGTGGCCAGGATGTTCATTTCATCCCAGTGCTGATACTTCTTCCGCGCATGAGTAGGGGGTCTAGACTTCGGGTTGGAACTGTTTTTAAGGATGCCACGGATTTCACGAGGGTTCTGGGTCAAGCACGTTGACCCAGAATGCGAACTGCACCCTGAGTTGTGCATCTCAGTCGCTCCAGACCCTAGGCTCCAGGTCCCAGAAACACTAGTTTCAGGGAAGGGAGCAGCGTTGTGTGCGGAGTTTGTGCAGGGCCCTCGGCGGTGGCCTAGGGCTTCCCCAAGGCACTGGT…
OLFML2A	olfactomedin like 2A [Source:NCBI gene;Acc:101672249]	ferret	ENSMPUG00000013962	ENSMPUT00000014077	ENSMPUP00000013857	protein_coding	GCACAGTGCTCCCAGAGGCTGGAGCTGCAGGGCCGGGCGCCGCGTCCTTCTGCAGCAGCTGGAGGCCCAGGCTGGCCAGCTCCTTCTGGATGCCCGTCACGATGGCTGAGTGGTTCTCGTAGCTCCGCAGCTGCTCGCTGACATGCCGCACACTCTCCCGCACTGCCTCGTTCTCCCGGCTCAGGTTGGCCTTGATATTCTCTTCCAGCGTGTCCATTTGGGAGGCCACCCTGCGGACGTAGGCATGCACCTTCATGAGGTCCAGGCTGTACAGCGTGCCCTCCAGGAGGTCCACCATGGACTGCAGCTTGAGGAGCTCAGGCGCCTGCTTCTTGAGTTTCTCCATCTTCCACTCGTTCTCGCAGGGGTTGAGCGAGGAGGGCGGCGCAGTGCAGGAGC…
SLC11A1	solute carrier family 11 member 1 [Source:VGNC Symbol;Acc:VGNC:46216]	dog	ENSCAFG00000014645	ENSCAFT00000023259	ENSCAFP00000021599	protein_coding	TGCAGAATGAGGGATGCTCTGAAGAAAGGTGGCTATGAAGTAGAGGTTGATGGTGAAGATGAGGACCATGATGGCGAAAGTGACAACTTTGCTCAGCAGGCCGCTGGCAAACTCCTGCATGACGGCCGGCATGCTGGTGAAGGTCAGGATGGGCAGTACGGCAAAGGGAAGCAGCAGGCTCTGCAGCACGTTGAGGAGGTCGTTGAGACCCGACAGGTCTCGGAGGTCCCTGAACACGGCCACCAACACGGTGGGCAGGATGGCACAGGAGCGAGTGAGGAGCACGCGGGCAAAACGCGACCATCGCAGCCTCAGGAAACCCTGCGGACCCTTAGCTGAAGGCGGGTCTGGGGGACCCACAGGAGGCA
HYDIN	HYDIN, axonemal central pair apparatus protein [Source:HGNC Symbol;Acc:HGNC:19368]	human	ENSG00000283022	ENST00000634987	ENSP00000488978	protein_coding	AAAGCTGGTCACGAAAGAGGAAGTAAACCGAATGTTGACACCCTCGGAGTTCCTGAAGGAAATGTCCCTGACCACGGAGCAGAGACTGGCTAATACACACTTCATGTGCCGACCACAGATCATTGAGCTCTTAGACATGGGAGAGACAACCCACCAAAAGTATTCAAAAGTGGACCTGGACCAGGCACTCTTCCAGCCCTTTCCATCAGAAATTATCTTTCAGAACTACATGCCTTGTGAAGTCTATGAAGTCCCGCTGGTTTTAAGGAACAATGACACAATCCCAAGGATGGTGAAAGTGGTTGAGGAAAGCTCGCCTTACTTTAAAGTCATCAGCCCCAAAGATGTCGGCCACAAAGTAGCTCCTGGAGTGCCATCCACATTCAGAGTCCTCTTCAC…
MELK	maternal embryonic leucine zipper kinase [Source:HGNC Symbol;Acc:HGNC:16870]	human	ENSG00000165304	ENST00000541717	ENSP00000437804	protein_coding	AGGAGCGGAGAAGTTAATGACGGGCGTCATCAGCCCAGAGAGGCGGTGCCGTTCAGTGGAACTGGACCTCAACCAGATACACGTGGAGGACACTCCGAAAAGAAAAGGAGCCAAGGTGTTTGGGAGCCTCGAGAGGGGGTTGGATAAGGTCATCACCGTGCTTACCAGGAGCAAGAAGAAGGGCGCTGCCAAGGATGGGCTGAGACGCCGGAAGCTTCACTACAACGTGACTACAACAAAATTAGTGAACCCAGACCAGCTCTTGAATGAAATAATGTCTGTTCTTCCAAAGAAGCATGTTGACTTTGTACAGAAGGGCTATACACTGAAGTGTCAAACACAGTCAGATTTTGGCAAAGTGACAATGCAGTTTGAACTAGAAGTGTGCCAGCTTCAAAA…
TTC28	tetratricopeptide repeat domain 28 [Source:HGNC Symbol;Acc:HGNC:29179]	human	ENSG00000100154	ENST00000431039	ENSP00000410244	protein_coding	CCTGGATGGGCGCCGCTGCCAGGTCTTGCTCCTTCTCGCCCGCCTGCAGCTGAACCAGCACCTGGTGGAGCCGGCTGATGAGCTGCTCGCCAGTCTCTGAGGCGGTGATGAGCTTGCAGAGGGCCTGGAGGGCAGCGTTGGGCAGACCCAGCAGGGACTGGAGAGTGCTGCTACACTGCTGTAGCCGCTCGCCGGGGTCAGAGGTCGGGAAGAAGACGGCTGCGGGCAGGCCGCTGGCGGGAGGGTCCAACCGAAAGCCCACCGCGGTGAGCAGGGCCTGCCAGCCCGGGATGCCGCCCACTTTGTTCTCCACGCTCTGCTGGGACGTGTACATGGCGTTGCGCTGCCCGTTCTGGATCCGCTGCAGGGATTTCTCCACCAGGTGCAGCAGCACGCGCA…
LHFPL5	LHFPL tetraspan subfamily member 5 [Source:HGNC Symbol;Acc:HGNC:21253]	human	ENSG00000197753	ENST00000645222	ENSP00000493955	protein_coding	AGCCCTACTGGATCGGTGACAGTGTCAACACGCCCCAGGCAGGCTACTTCGGCCTGTTCTCCTACTGCGTGGGCAACGTGCTGTCCTCCGAGCTCATCTGCAAGGGGGGCCCGCTGGATTTCTCCTCCATCCCATCCAGAGCGTTCAAGACGGCCATGTTCTTCATTGCCTTGGCCATGTTCCTCATCATTGGCTCCATCATCTGCTTCAGCCTCTTCTTCGTCTGCAACACGGCCACCGTCTACAAGATCTGTGCGTGGATGCAGCTGGCTGCGGAGGAAGTCTGAGCAGCTGAAGGGTCGGTCATCAATTTCCCTTACAATGGAAACCCTGGGAATTGAATTCTTCAGAGATTAAAACATTTCTTCTAAACATCCCTTTCTTCACTCAAATCCTGAA…
ADAMTS18	ADAM metallopeptidase with thrombospondin type 1 motif 18 [Source:HGNC Symbol;Acc:HGNC:17110]	human	ENSG00000140873	ENST00000282849	ENSP00000282849	protein_coding	CCGACTCATGAGCAATGGTGAAGGCCAGGCCAAGCCCTGTGTCTTCATTGATGGTACAACTCCGATACTTACTGCACATGCCACTGATGGGGGCAAACCCTAGAGTGTCACAGGGTTCATTCTTCCAGGAACAAATGTCAAACCCCGTGAGTAAGATGGCATGGTCGTGTCTCTTGCCATTCTTGCCAGGGAGGGCAGACTGCCACTGGCAAAAACTATTCAGAGACTGGTCTGCGTGATGGTTGATCAATAATCCTCCAGGTTCTTGTTCCAGAAGAATGAGGCTCACGACAACGATGCTGATGTCACTCCCGATGGTCCCGTCTTTAAACAGGCTGGAAACCATATTCATGACTGTGAGGATGTACGTGGTGACATTCCCCTTGCCGTGCTTATCCA…
LAMB4	laminin subunit beta 4 [Source:HGNC Symbol;Acc:HGNC:6491]	human	ENSG00000091128	ENST00000388781	ENSP00000373433	protein_coding	AATGCTTTAGATGTCTGCACAACACTCAAGGCTTCAACTGCCATCTCTGCAAACCGGGTTACTTTGGCTCAGCCTTCAATCAGACCTGCAGGAGATGTTCCTGCCATTCTTTGGGTGTGAATCCTGCAAAGTGTTCACCTGGCCTGCAAGCCTGTCTCTGTGACCCTGATACTGGCTCATGCCCTTGCTTGCCAAACGTCACAGGTCAGAACTGTGACCGTTGTGCTGATGGATACTGGAACCTGGTCCCCAACAGGGGCTGTCAACCATGTGATTGTGATTCCAGGACCTCTCATAACAACCAATGTGATCAGTTTACAGGCCAGTGTCCATGTAAATTAGGTTACGGTGGGAAACACTGCAGGGAGTGTAAGGAAAATCATTACCGTGGTCCACTGG…
GRIN2A	glutamate ionotropic receptor NMDA type subunit 2A [Source:HGNC Symbol;Acc:HGNC:4585]	human	ENSG00000183454	ENST00000330684	ENSP00000332549	protein_coding	GAAGGTGGATGTTGGGTCCTTGTCAGCCATGATCATGGACGCGCCTCCGTGGATTCCCAGAATCGGGACAAACGTCTGCGAGGAGATAAAATCCAGCATCTGGGCCACCGCCTCCTGGTCCGTGTCGTCCCCAAACACAAGGCCATGGATGCGGGCGCCCGACATGAGGTCGCACACGTGCGTGATGAGGCTCTTGGGGTCGGTGCGGTTCATGAGCAGCGCCACCACGTTCACGTCGAGGGGCAGCCCGGCACCCTGCTCTGGGCCCCACAGAGTCCGCAGCTGGCGCTCTGTCATGTCGTGGCTGTGGCCCAGGAGCACCGCAATGTTCAGCGCCGGAGGCCCCTTCTCGGCCGCCGCAGCTGGCGCGGGATCGCGCCAGACCAGAAGGGCCGGAAG…
Grin2a	glutamate receptor, ionotropic, NMDA2A (epsilon 1) [Source:MGI Symbol;Acc:MGI:95820]	mouse	ENSMUSG00000059003	ENSMUST00000032331	ENSMUSP00000032331	protein_coding	GGTGGTTGTCGTCCGGCTCGCAGTCTGAGAACGACTTGTAGCGTGGCCACACGGCGTGCCGCAGGCTCAGGCTCCGGTTCTCCCACTTGCCTACCTTCTCCCACTCCCGGTCCTTGTTCAGCACAATCACCACCAGCCGGGGGTGCACCTGGTAGCCGTCCTCGGTGAAAGATAAGTCTTTGCCGTTCCATGTCACGTCGACCATGAATCGGTGCAGCGTGTGCTGGGGGGCCTCTGGCTTCTCCGTCTGCCCATAGCAGCTGGCCTTGGCTTCGGGGATGTAAGAGAATTTCTCCAGCATAGAAGATGCGGCCGTTGTGAGGATGCCCAGCCCATCCCGTACCCGGGCCTCCAGGCTGTAGTCCCAGTCATCATAGGAGACAGAGATGAGCCCTGAGG…
LRP2BP	LRP2 binding protein [Source:HGNC Symbol;Acc:HGNC:25434]	human	ENSG00000109771	ENST00000511404	ENSP00000421244	protein_coding	ACAGAGCCAGTAACTCAGCACCACCAGCATACACATCATGGAAAAAAGAATGAAGCTGAGTAGCGAACAGATGCCCAAGAACTCCTATAGTTTCTCTCTATCCCAGAAAGTCTTCCAACCAATCAAGGAGAAGAACGATCATTATCGTCATGCTGATTTGGTGCAAAAAGCGTTGGCACTCTTGCAGAAAAGAATACTGAAAGGAGATGCTATGGCATGTTTCTTACGAGGTCAATTATATTTTGAAGAGGGATGGTATGAAGAAGCATTAGAGCAATTTGAAGAAATCAAGG
Clhc1	clathrin heavy chain linker domain containing 1 [Source:MGI Symbol;Acc:MGI:1920574]	mouse	ENSMUSG00000020461	ENSMUST00000208530	ENSMUSP00000147007	protein_coding	TTTGAGGCGATCTTTAGCACAAGTCATGCTTTTAAAAGCCCTGTAGATGCAGAGCTAACACTGGAAGGAATCAAATGTGGATTATCCGAACGGCGTTTAGATTTAGTTATCAACTGGGTCACCCAGGAAAAACTGTCATTTTGTGAGAAGGCTGGAGATGTGATTTATGATTATGGGGAGCATAACATTAACAGCAAGGCCAAGTGCTTAGCTTTAGCTCAGATTATCTACAATGAGTGTGGCTTGTACAAGAAAACTCTTCTTTGCCAGTGTAAAGAGGGTAGAATACATGAGGCCATGGAACATATACAGCAAATCAAGGACTTGACTTCTGATGACTTGCTGAACTTAATAAGGTTATGTCCCAACACTGAATTAATTCGTGGACTCACCAAAGAA…
ZSWIM9	zinc finger SWIM-type containing 9 [Source:HGNC Symbol;Acc:HGNC:34495]	human	ENSG00000185453	ENST00000614654	ENSP00000480314	protein_coding	TGCGGGAGCGGGCCTTCTTCTCCTGGGCCGAGTTCAGCCGCTTCTTCGACGCCTGGTGCCAGCAGCGCCTGGCGCTCTTCTTCGTCAAGAGCTCCATGCACCTGGCTCGCTGCCGCTGGGCCAGCGCGCCGCCGCTCTACACGCTCATCGACGTGCTCAAGTACAGCTACGTGCGCCTCGTGTGCAAGGACGTGCGCGCGCCCAGCCGGCCCGCAGTGGGGCCCTCCCAGGCTGGTTGCCCGGCCTTCATCATCGTCAAGCTGAGCCCACTGCGGGACCGCCTGGTGGTGACCGAGTGCCAGCTGACCCACTCGCACCCCGCCTGCCCGCTAGAGTTCGCCTACTACTTCCGTCCTGGCCACCTGCTGGCCAACGCTTGCCTGCCGGTGCGCACCACCA…
Myo1f	myosin IF [Source:MGI Symbol;Acc:MGI:107711]	mouse	ENSMUSG00000024300	ENSMUST00000173372	ENSMUSP00000134715	nonsense_mediated_decay	GAAAGAGCATGCGGAGGAAGGCCTGCTCACTGGACTGCATGAGCTCGATGAGGTCGGAGAAAAGCACATCCCGGTTCCTCTCGCAGAAGCCGCTGACGTCATAGGACACCTTGCCCGCGTAGTGGTGGATGACGAAGCCCGCGCTCCAGCTGTTGAAGTGCTCGTGGCAGCCCACGGCCGCCTGCAGCTTCTGCAGCAGCGTCTGGTCGGCGCCGCCGCCCGTGGCGTGCATGGTGGCGCACACGTCGTCCAGCACGCTCATGATGCCCGGGGGGCTCAGCTTGTTCTCGATGAGGTCACAGACGATTTTGTTGTTGAAGTACTGGATGGGGGTCCATCGAATGCCTTCCTGCACGTACTCCTCCTGCTCCGCCTTCAGCGTGAGCTCGATGAAAATCT…
PEBP4	phosphatidylethanolamine binding protein 4 [Source:NCBI gene;Acc:101671068]	ferret	ENSMPUG00000003480	ENSMPUT00000003517	ENSMPUP00000003450	protein_coding	GCGCTGGAAGAGTCTCATTTTATTCTGGAAGAGAAAAAAGCCTTTCCGAGAAGGGGGTTCCCTACTCCAAGCACAGCTAGTGGGCAAGGTGGGCAGCTGGTGAGAAGCCTGGGCAGTGCCAGGCATTAGTGGAGCTTGTGCTTGAGTTTGCTCTTGAGCTCATGGTCGTCAGATCCGCCTGGAGCCCAGAAGCTTGGCGAGTCCTGGTAATTCTGGGTCATGAATTGGGTGCTTGCTTCAGGCTCGCTGAGGTGGTAGCGGTTTAGAAATTCATCCAGTTTCCAAGAGGCTCGAGTTTTGTTTTCTTGGGGAAGCAGAGAAATGTTCTTTTCTTTCTGAATATAGACAAAGAACTGGTAGCGGTGGAAGCCGGTTTTTTTTGGTGGAGAGGGGGGCCGG…
CATSPER2	cation channel sperm associated 2 [Source:HGNC Symbol;Acc:HGNC:18810]	human	ENSG00000166762	ENST00000321596	ENSP00000321463	protein_coding	CCTTTGGTTATTACTTGGTTCCATTGTCTTTCGAAATATCATAGTGGCCATGATGGGCCATTTGGATTGGGAGACTCACGTGCACCAGAATCTGCCTGGACTGATGGATATGGATCAGGAGGAATGTATTGTGTGGCCTAGGGACTCACTTTTCCGATATTTCGAGCTGCTAGAAAAGCTTCAGTATAACCTAGAGGAGCGTAAGCAGTTGCAAGACTTTGCAGTGCGGGCACTGATGAGCCTTGAAGACAAGTAAAGCCTGCAGTGGATGGCTTCCATATGTCCACCAAAGATAACGAAGGGGAGAGTTGGAAGCGAAGAATTTAGAGTACAAACATCTAATAAATGCTGCTGATA
ZNF236	zinc finger protein 236 [Source:HGNC Symbol;Acc:HGNC:13028]	human	ENSG00000130856	ENST00000579322	ENSP00000463787	protein_coding	AAAGGATGAATTCACTTTTTAGGATGCAAATTTTATAAACACAATTTTTAAACCTTTGTGCTGGGGAAGTCACCTGTGGCTGCTCTGAGCCGTGGCATGGGGGCACCCGCCTGCCCTCCTCTCCTTTCTGCTCATTTCTCACAGTAACTCTGGGCGTAGCAGAAGAGGGGCAGCGACACTGCCAACGCCCAAGTCGCTCACACCCACATCGGTATCCCACAGACCCTCCCGGGAGGCCCCCACAGACTGCAACCCTGTCAGCAGGGATCACTCAAGGGAATAAACTCTTTGGGTCATCAAGAACTTCTTTTCCCTCACCCAAATCCCCACAGGTTAAGAGCCTGGAGTTCCGCCACCTTCAGAGGCACACATCTGATTGGGACCCTTAAAAGTCCTACA…
Bcl7c	B cell CLL/lymphoma 7C [Source:MGI Symbol;Acc:MGI:1332237]	mouse	ENSMUSG00000030814	ENSMUST00000061468	ENSMUSP00000057937	protein_coding	CGAAGGACGTGGGGCCGGAGCACGGGCTCGGCCCCAGCCCCGCCAGCATGGCCGGCCGGACCGTGCGCGCCGAGACCCGGAGCCGGGCCAAGGATGACATCAAGAAGGTGATGGCGACCATCGAGAAGGTCCGCAGATGGGAGAAGCGCTGGGTGACCGTGGGCGACACTTCCCTTCGGATCTTCAAGTGGGTGCCCGTGGTCGACCCCCAGGAGGAGGAACGACGGCG
RBMS3	RNA binding motif single stranded interacting protein 3 [Source:HGNC Symbol;Acc:HGNC:13427]	human	ENSG00000144642	ENST00000636680	ENSP00000490271	protein_coding	AAAGGCTATGGTTTTGTAGATTTTGACAGTCCTGCAGCTGCCCAGAAAGCAGTAGCATCACTCAAGGCAAATGGTGTGCAGGCACAGATGGCCAAGCAACAAGAACAAGATCCAACAAATCTCTACATCTCAAATCTTCCCATTTCTATGGATGAGCAGGAACTTGAGAATATGCTGAAACCCTTTGGACATGTCATTTCCACGAGAATACTGAGAGATGCTAATGGTGTCAGCAGAGGTGTTGGCTTTGCCAGAATGGAGTCCACTGAAAAATGTGAAGTGGTAATTCAACACTTTAATGGAAAATACCTGAAAACACCACCAGGCATCCCAGCCCCTAGTGAGCCTTTACTGTGCAAATTTGCTGATGGAGGACAAAAGAAGAGACAGAATCAAAGC…
ESRRB	estrogen related receptor beta [Source:HGNC Symbol;Acc:HGNC:3473]	human	ENSG00000119715	ENST00000644823	ENSP00000493776	protein_coding	GGACAGAGGGGGTTCATTGGTGCTCTCCTATCTCGGGGGGAGTCAGCCTGGGCCACGCCCTGCAGCACTGCTCACGGAGAAGGAAACACATCCCAGAGAAAAAGCCAGTTCCATCAGCCCCATGCCTGGTCCCTGCCCACTGCACAATGGAGTCTGCACACGCGGGACGCAGGCGGGAACAGGGCGAGCGAGGCTGGTGGTGGCTGGGAGGCGTCGGCGCCGTGTGTCCACGCATGTGGTGCCGGTCGGGCTCACACCTTGGCCTCGAGCATCTCCAGGAAGAGTTTGTGCATGGGCACCTTGCCCTGCAGCTTGACGCTGTAGAAATGCTGCACTGCCTTGGCCGCTGTCTGCCGCAGCAGGGGCAGCGTCAGCAGCAGCTTCCCCGTCCTCCGCGGC…
LGR6	leucine rich repeat containing G protein-coupled receptor 6 [Source:HGNC Symbol;Acc:HGNC:19719]	human	ENSG00000133067	ENST00000439764	ENSP00000387869	protein_coding	TTACACGGTGGTATAATAAAATAAAAAATGACCCACTGGGAGTGATAGCTGAGTACTGAGCCAGGAGTAAGCCCAGAGCACCTCTAGTGTGGTAAAAAGGGAAGAGAAGACTACAAAGGGCATCTTCCTGTGGTACTTGAGGTGGGACTGGTGTGGCTCTTGAGTCGCCCACTAGACCTGTATCAAGTAGCACTGACGGCGTATTTGCTTCTAACTGAAAGCACACACACATTTTCTCAATGCTATCTCTACAAATTCTTCTGCAAATAGAAATCTTCAGAAACCCTTCCTAGAAGTGACTTGGGTAGTGCTAGGGGCGCCATTCTGGAGATTTGGGACTTGAGGGATAACACCAAACTTCCTTTATTAGGCAAGATCTCATGGTAAACGGGACATAGA…
CCDC158	coiled-coil domain containing 158 [Source:HGNC Symbol;Acc:HGNC:26374]	human	ENSG00000163749	ENST00000388914	ENSP00000373566	protein_coding	TCAACACACGTTGGATGTAAAAGAACTTAAAGGTCATGGATACACATCAAATTCTTCTTTGAAACCACGCCTTGCTCAGTCATCAGTTACTGCCCGTTCTCATTCTAACGTGCCATCCACACAGTCTACCACAAGCTTCCTCTCTCACAACTCTCTGAAACCTAACGCCCTGAAGGAAGATCCAACGAGGGACCTGAAACAGCTTCTTCAAGAACTAAGGAGTGTGATCAACGAGGACCCCCCTGTGTCTCTGAGCAAGTCAGAGGAAGACCCAAGAGCAACCCCCCTGGGCATCTCCTATGGAGATGATAGAGTAAGAAATTGCATTACTGAATCAAGCCTGAGAGTAGAGATATGCCATAGAGAGCCACTCGCTATACACAATGGAGAGCTGGAGGA…
CASP4	caspase 4 [Source:HGNC Symbol;Acc:HGNC:1505]	human	ENSG00000196954	ENST00000393150	ENSP00000376857	protein_coding	TATATATATATGCTCTGACCACAAACTATTGATCTATAGAAATTTTGGGGAGACACAACTTGTTATACACACATTAAGTTATTTTAACCACAAGAACAAAGAAATCATCTCTTTTAGATTTCCTTCCTCTATAAATATAGGTTATAGCTTCACAAAGGCAGCTATCAGAACTTACATTATGTGATGTTTACACAGAACTTCCAGAAATTCAATCCACATCAACTGAGCCTCTGGAATCTACAGATACTCTAAATCTCTGTCCTTATGAAGAATACCAGAAACTTTGTAAAGAACGACATAGAGAGATATATCCCATAAAGGAGAAAGGGGAACGCACACGCCTGGCTCTCATCATATGCAATATAGTGTTTGATCATCTCTCTATCCGGAGCGGGGCTG…
ASB11	ankyrin repeat and SOCS box containing 11 [Source:NCBI gene;Acc:101671140]	ferret	ENSMPUG00000002634	ENSMPUT00000002660	ENSMPUP00000002606	protein_coding	CCAAAAAGTAGTTCATCCCAGACACCAGGAAGACACTGAGAGTCTAACTTTTAGGCATCTACACCAAGTGACAGCTGATTATTTTCACGTTTCTTCCCATGGAGAGTTGGGACTACTGATACAGAAGGAATCTTTCCAGTGGTTCTGGCAGACAGAGTTGGCAGACGGTTTGATGACATGGCCGACCCAAGCACTTCCGGACACACAGGCGGCAGAGCTTGGAAAGAGTAGGTGGGCCTTCCTGCATCAGTAACGTCTGTTCCACACTGCTTTTGGGAGTTGCCAGGTCAAGCGCGTTTTTGCCTTGAGCATTTCGGCACGTCAGGTTAGCCCCGTAGTCTAGCAGCAGCTGGACGATTTCCGCACTGGATTGCCTCGCGGCAGCATGCAACGGGGTGT…
ASB11	ankyrin repeat and SOCS box containing 11 [Source:HGNC Symbol;Acc:HGNC:17186]	human	ENSG00000165192	ENST00000480796	ENSP00000417914	protein_coding	GCCAGCAGAATCTCCACGCATTCGATATGACCTCTTCTCACCGCCTCGTGCATGGGGGAGGCCAGGTGTGCCTCGAGCTGGGCCCTGGCTCCGAACTGCAGCAGCTCCCTGACACAGGCCGCGCTGCCGCTGCAGCAGGCATTGAACAGGGGTGTAGCTCCGTGGACAGTCACTCCATTGACGTGGGCACCATTTTCCAACAAGGCTTTGGTGCAGGCGACATGGCCACCCAGGCAGGCCTCATGGAGAGAGGAGACCCGGTTAATAGTCACGAGGTTCACGTTGATGCCTTGTGCCAGCAAAGTTTTAAGGGCCAGCAAGCGCCCCTGGGCTGCAGCTTCATGAAGTGGGGATCGATCAGCCCAGCAATCATGGATGGAAGGATCCAAAAGGATCCCC…
Polq	polymerase (DNA directed), theta [Source:MGI Symbol;Acc:MGI:2155399]	mouse	ENSMUSG00000034206	ENSMUST00000054034	ENSMUSP00000059757	protein_coding	TTGGGAGAGCAGATGGGCATTAAGGAAAATGATGCTGCTTACTATATTGACTCCTTCAAATCTAGATACACAGGAATTAATCATTTCATGAGAGAGACATTGAAGAACTGCAGAAGAGATGGGTTTGTTCAAACCATTTTGGGACGGCGCAGATATTTACCAGGGATTAAAGACAACAACCCTTATCATAAAGCTCATGCTGAGCGTCAGGCTATCAACACTACAGTCCAAGGATCAGCGGCTGACATTGTCAAAATAGCCACAGTTAATATTCAGAGGCAATTAGAGACTCTTCATTCAACCTTCAAGTCCCATGGCCACCGGGAGTATATGCTCCAAAGTGACAGAAAAGGAATGTTACCTGAGAGAAAATGTCAAGGCATGTTCTGCCCAATCCGG…
ADAMTS13	ADAM metallopeptidase with thrombospondin type 1 motif 13 [Source:NCBI gene;Acc:101694125]	ferret	ENSMPUG00000012303	ENSMPUT00000012407	ENSMPUP00000012207	protein_coding	GGTGCTGTGCTCTGTCTGTGGGGCCCTGTGCGTGTCCTGTGTGGGGCCGCGGGTATCCGGTGCTGTGCTCTGTCTGTGGGGCCCTGTGCGTGTCCTGTGTGGGGCCGCGGGTATCCGGTGCTGTGCTCTGTCTGTGGGACCCTGTGCGTGTCCTGTGTGGGGCCGCGGGTGTCTGTGACTGTACCCTCTTGCAGTGGTGCTACAGGGGTCACTGCCGCTCCCTGGCGGAGCTGCCCCTTGTGGGGGTAGTGCATGGACACTGGACCAGCTGGGGGGCCCCCGGGCCCTGCTCCCGCTCCTGCGG
STC2	stanniocalcin 2 [Source:VGNC Symbol;Acc:VGNC:46896]	dog	ENSCAFG00000031727	ENSCAFT00000044316	ENSCAFP00000038967	protein_coding	GCTGCAGCACCAGCTCCCGGATGGCCGGACACTTGCGGCTGATGCAGCTGAAGCGGTGCCGCAGGGCATGCGCCTTGCACTTCAGGGCCTCTTTGATGAAGGACTTGCCCTGGGCATCGAACTTCCCCGCATTGTGCAGGAAAGTCATGCAGATTCCATGTAAGCCCTGGATCTCACAGGAGTTGTTCTCGAAGCATTCAAACACACCGCAGCCCACGTCACCGGCACTGACCAAACAATGCTGGATTTCCGCTGTGTTCTGCAGGGACAGGCGACCTTTCTGCTGGGATCCCCTGTCTTGAGGACCCTCAGGCGGGCTGGTGGCGTCGGTTCCGCGCACCGAGTCGAAGGTGGCTAGTACCAAAGCCAGGGTCACGAATTG
Muc5b	mucin 5, subtype B, tracheobronchial [Source:MGI Symbol;Acc:MGI:1921430]	mouse	ENSMUSG00000066108	ENSMUST00000165147	ENSMUSP00000128276	protein_coding	GGTACCCACAGTCCTGACCCTCGGACACTGTCACTCCCGGCCATGGGTACCCACAGTCCTGACCCTCGGACACCGTCACTCCCGGCCATGGGCACCCTTCTCACTCACGGCACTGGGGCACGCAGACATCTGTGTATGCATTGAACAGGGTCTGGCCCTCAGGGCAGAAGCAGCCCTCTGCCAGCGCAGTGCTCACAGGACTCTGGGCCCTGGCGTCACAGGTCGGTGGCTGTGCGGGGCCACACGGCTCATACACTTTCCCGGGTGGACAGGTGAGGTCGCAGAGCCCGCCCGTGGCGTTCCTCCAGTCACGGCACACGCCCCGGCCCCGGCACAGCGCCGCGTAGGCCTCTAGGCTCTGGCAGGGCACGGCCGGGTGATTGCCTTGGCAGCTGTCAC…
SLCO4C1	solute carrier organic anion transporter family member 4C1 [Source:HGNC Symbol;Acc:HGNC:23612]	human	ENSG00000173930	ENST00000310954	ENSP00000309741	protein_coding	GGTGATAATTTTACAAACCACACTTATGGATACAAGCATATGAGCCATTTTGATGTTGTTATAAATCCAACACGCTCCTTTCACTCCACATTCATTAGCATCCCAGAGAACACAGGTGCTGTCTATTGTGAAGCCAAATATAATTGGTCCAGGTATTGTGCCTAATAATCGAAGCAGCATGAATTGTATCCCCAGTGCTAGCGAGCGTTGTCCTTGATCAACACACCTTAGTATGGAAACAGTTATGGGAGTTCCAGCCATAAAGGTAAAAATAACGGTGACAAAGAAAACTCCAAGGAATATGGGCAGGTACGTACACCGAGTTTCACATTTTCCAGCTTTAGCTTCAAAACTTATGGCTTCTGCAGTAGGAAGTATTTCTGCTTTCCTTTCAATACA…
FANCL	FA complementation group L [Source:HGNC Symbol;Acc:HGNC:20748]	human	ENSG00000115392	ENST00000233741	ENSP00000233741	protein_coding	AGAATGAAGCACTCTCCTGATCTGTTGAGCTTTATGATGGAGTTGAAGATGGTGTTGGAAGTTGCTTTAAAGAAAAAACAAGAGCTCTGTATTCTACCTCCTCCACAGTTCTACTCAACTGTCATCGAAGAGATAGGCATTCTGGGTTGGGATAAACTTGTTCATGTGGATTCTTGCTTCAGTACCATCAAGTTAAAAGCTGAAGATGCTTCTGGTAGAGAGCATCTAATCACTCTCAAATTAAAGCCGAAGTACCCTGCAGAATCACCTGATTTTTTGGTGGATTTTCCTGTCCCTTTTTCTGTTTCATGGACACCACAGAGCTCTTTAGTAAGTATTCATAGTCAGTTTTCAATAGCACTGGAATCACTGAAGGCATTCTGGGATGTTATGGATGAA…
FAP	fibroblast activation protein alpha [Source:HGNC Symbol;Acc:HGNC:3590]	human	ENSG00000078098	ENST00000627638	ENSP00000485844	protein_coding	AAAAGAATAGCCATATGGGGCTGGTCCTATGGCGGCTATGTTTCATCACTCGCTCTTGCATCAGGAACTGGTCTTTTCAAATGTGGCATAGCAGTGGCTCCAGTCTCCAGCTGGGAGTATTACGCATCTATCTACACAGAGAGGTTCATGGGTCTCCCCACGAAAGAGGATAATCTGGAGCACTATAAAAATTCAACTGTGATGGCAAGAGCAGAATATTTCAGAAATGTAGACTATCTCCTCATCCACGGAACAGCAGATGATAATGTGCACTTTCAAAACTCAGCACAGATTGCTAAAGCTCTGGTTGACGCACAAGTGGATTTCCAGGCAATGTGGTACTCTGACCAGAACCATGGCATAACCGGCCTCTCCACAAAACACTTGTACAACCACATG…
XRRA1	X-ray radiation resistance associated 1 [Source:HGNC Symbol;Acc:HGNC:18868]	human	ENSG00000166435	ENST00000340360	ENSP00000339918	protein_coding	TAACTTCGTTGACAAACAAGAGGTACATCCTGAGGTTCCCAGCGCTGGAGACGCTAATGCTGGATGACAACAAACTGTCCAACCCCAACTGCTTTGCCAGCCTGGCTGGGCTCAGGAGACTGAAGAAGTTAAGCCTGGAGCAAAACAGGATTTCCCGGATCCCGTACTTACAGCAGGTCCAGATCCGAGGCAGCCCCAGTGAGTGGGCGGAAGGCCGGGGCAGTGCCCGCAGAGAGGCCCAGCCCGTGCTGCACTCCAAGGCGTGGACGTATGAGGCTGAAGACGAGCAGCCGGATTACACCGTACTGCCCATGAAAAAAGACGTTGACCGGACAGAGGTTATATTCTCATCTTACCCAGGATTCTCAACCTCAGAGACAGCCAAGGTATGTGCGCTTC…
LIX1	limb and CNS expressed 1 [Source:HGNC Symbol;Acc:HGNC:18581]	human	ENSG00000145721	ENST00000274382	ENSP00000274382	protein_coding	AGGGGGAAGCTGTTTTGGCAACTTTCAGTGCTGCCTGAGTAGAGCAGAGGCCCGTCGGGACGCCGCCAAAGTGGCTCTCATCAACTCCCTCTTCAATGAGCTGCCCTCACGCAGGATCACCAAGGAATTCATCATGGAGAGTGTGCACGAAGCAGTTGCCTCGACCAGCGGCACTCTGGACGATGCAGACGACCCCAGCACCAGCGTTGGAGCCTACCACTACATGTTGGAGACCAACATGGGGAAGACCATGCTGGAGTTTCAGGAGCTGATGACTGTTTTCCAGCTCTTGCACTGGAACGGAAGCCTCAAGGCGCTGCGTGAAACTAGGTGCTCCCGTCAGGAAGTCATCTCCTACTACTCCCAGTACTCGCTGGATGAGAAGATGCGGAGCCACAT…
NOD2	nucleotide binding oligomerization domain containing 2 [Source:HGNC Symbol;Acc:HGNC:5331]	human	ENSG00000167207	ENST00000300589	ENSP00000300589	protein_coding	GCAGACGCGGACACCGTGCTGGTGGTGGGCAAGGCGGGCAGCGGCAAGAGCACACTCCTGCAGCAGCTGCTCCTGCTGTGGGCCGCAGGCCGCGACTTCCAGGAGTTTCTCTTCGTCTTCCCTTTCAGCTGCCGGCAGCTGCAGTGTGTAGCCAAGCCCCTGTCTGTGCAGACACTGCTCTTTGAGCACTGTTGCTGGCCCGACGTGGGCCGATCGGACATCTTCCAGTTTCTCCTTGACCACCCTGACCGCATCCTCTTAACCTTTGATGGCTTTGATGAGTTCAGGTTCAGGTTCTCGGACTGCGAGCGACACTGCTCTCCGACGGACCCCACGTCTGTCCAGAGCCTGCTCTTCAACCTCCTGCAGGGCAACCTGCTGAAGAACGCCCGCAAGGTG…
CENPE	centromere protein E [Source:HGNC Symbol;Acc:HGNC:1856]	human	ENSG00000138778	ENST00000611174	ENSP00000483542	protein_coding	GATGCGTAGGACAGGTCCAGCGTGGGGGTCTCCGGCTTCTGACTGTCCAGGCGTTCCTGCAGCTGCTTGATTTGGTCTTCCTTTTCTCGAAGCAGCTCTGTTTTTGAACTGAGTTCATTCTCAAGATCTTGAGTATACACTTCTGCATGCTTAACCAAATTCTTTAGGTTGGAATTTTCATAAATTAGTTGCATCTCCTGATCTTTCTCAGTTTTTCTTTCGAGAGCCTCGAATTCATCTAGGTCGTTCTTTTCTTTTAGTTTCATTTCCAATTCTTTATTTTCTACTCTCAGTCGCTCATAGTCAAGCACCAGGTTATCATAGTTGACACGAAGTGATATCAACTCACTCTCTGGGTTATCCTGCGAGGCCAGGAGCTTAGTGGCTGGGTTCCACTCT…
CNTN3	contactin 3 [Source:HGNC Symbol;Acc:HGNC:2173]	human	ENSG00000113805	ENST00000263665	ENSP00000263665	protein_coding	AAAAAGTTGCCACTAAACCCAACTGTCACATTTTGTGGGGGGCCCGGGGAACCTCTCACTATGAGGTCAGCAGTGGATGAGACGCTGTCCACCTCTGTCCGCACCACACAGGTGTACTGTCCGCTGTGCTTCAGCTGAGCATTCCTGAGCAGTACATCGCCTGATGAACTCTGCCCGCCGACTCTCTCAAAGTGTGCCGAGTCCTTCTGGAAGTCTGCAAGCTCCCCGTTGAAGTACCATGAGAAGACAAGGTGCAGCTGGGGGTCATGCCGCACCTGGCAGGGAAGGACCAGGCTCTCGCCCACCGACACATCCAGGCTGGATGGCGCCACTGTCATACGCGTTGGTTCTGTGACCCCCAGCTGAGTTGTGCCATTTGCTTTCCCAAACTGGTTTTCT…
ZNF830	zinc finger protein 830 [Source:HGNC Symbol;Acc:HGNC:28291]	human	ENSG00000198783	ENST00000361952	ENSP00000354518	protein_coding	AGGGGAGGCCTTCGGTCTTTTGCTCTCTCGGCCCTCGGCGTCCGGCGACTTCCTCTTGGCCGCCGGGGTAGCTTCCTTGGCCCCTTTCAGCTCGGCCACTTTCTCTCGGTGTTGCTTTCCCAGGACGTGCGTCTGCCACAGGAGCTCGTTCTTCACCGGGGCGTTACACAGGGAGCAGCTCAGCTGCCCCAAACGGTTGTACTTCGCGAAAGGCGACGCTATCTGCTTCCGGTTGGTGCTCAGACGCTGCTTCTCCTTCATCAGCCGGCGCAGCTCATCCTGGTTCACGACTCGCTTCCCCGACGAAGGGCGAGCCGAAGCGGACGACGCCATCTTGGCGGCCCGACCCACA
COL4A3	collagen type IV alpha 3 chain [Source:HGNC Symbol;Acc:HGNC:2204]	human	ENSG00000169031	ENST00000396578	ENSP00000379823	protein_coding	CCTGGGAGTCCAGGTTCTCCAGGAAATCCTGATCTATCCAAGCCTGGAATGCCGGGGTCTCCCTTTGGCCCGGGATCACCTCTTCTGCCTTGCTGTCCTTTCAATCCATTTAAGCCTGGAAGTCCTGGAACTCCCTGTGGACCTTCTTTGCACTTTCCTGGGAGGCCTTTTTCTCCAGGTGGCCCAGGCTGTCCTGGATCCCCTGGTGGTCCATCCAGCCCGCCCCTTCCTGGGTTTCCAGGGTGACCAGGGAATCCTGGGAATCCAATGTCTCCATTTTCCCCAGGACTGCCTCTTTCTCCCGGAAAATGGGTGATTCCGTAGAGCGAGTACAGGAGACAGAGATTCCGGATCGT
TPCN2	two pore segment channel 2 [Source:VGNC Symbol;Acc:VGNC:47733]	dog	ENSCAFG00000010716	ENSCAFT00000017062	ENSCAFP00000015788	protein_coding	GCCCCCAGTGCCCAGCTTCCCCGGAGCCCGCGGCGGCCAGCACTCACGGCCCAGCGTAGCGCACGAAGGCATCCAGGAACACCTGCCAGTTGTTCACAACCATCACGTCCCACAGCACCACCAGCGCCGCCGCAAAGTCGTCGAAGTTGTTGGCCCAGTAGCCGAGCTGCTCGAAGCTCCCGCAGGGGGCCGAGGCGTTGGAAGCCAGGCTGCTGTTCCCGGGGGGCAGGATGACGCCTCGGAAGAGGCTGATGCCGACGATGGCGAATTCATAGTAGACCACCAGCAGGATCCCGCCAAATGCCCGCATGTTCCTCATGAGGTCCAGGATGGTGCTGGCCACCACG
C4orf47	chromosome 4 open reading frame 47 [Source:HGNC Symbol;Acc:HGNC:34346]	human	ENSG00000205129	ENST00000378850	ENSP00000368127	protein_coding	AATTTGTTTTTAAAGGACCCTTTAATGAAGCTGCTGGCAAAAACAGGCAGATGCTGCCTGGGGGATCCAAAGGAATGTCAGATCTTCAGGCTGGTTATTTTGAACCCCATTTTGGAAGGATTTTTGAAGGCGAGAGCTATTCAAACATGAATCAGTTGAGGAGACATTTTATGATGGAAGAAGCCAAAAAAAACATAAGCAAAGCTTTCCTCCCTACTAGTGGGAGTAAAAAGCCCTCTGGATTAGGAAGCTACTATGGAACAATAGGCGGTCCAGTCCCGTTCTTCAGTGCAGAGCTGAAACCCAAAGAGGAATATAAGGCACCTGGGAAGAATTTATACACGAACCCAGGAAAGAAAGGAACTGGATATGGCTATGCAAATATTACGATTGGCAGAC…
DSG4	desmoglein 4 [Source:HGNC Symbol;Acc:HGNC:21307]	human	ENSG00000175065	ENST00000359747	ENSP00000352785	protein_coding	GATCCAAAATTTAGGACTCTTGCTGAAATCTGCTTAGATACAGAAATTGAACCATTTCCTTCACAGCAGGCCTGTATACCTATCAGTACTGACCTCCCTTTGCTTGGACCTAATTACTTTGTTAATGAATCTTCAGGAATGACTCTCTCAGAGGCTGAATTTCAGGCAGAAATGGCAATGTCTGAACCCCTTATGCCTGGGGATATAGTTGTGACTGAGACTTATACTACTGCCGATCAATGTATGCAACCTACAACAATTGTTTTTGACCCTCAGCTTGCATCCAATGTTGTAGTAACCGAGACGGTAATGGCACCTGTGTATGATGTGCAAGGGAATATTTGTATACCTGCTGAGTTAGCTGACACACACAATGTAATCGTTACTGAAAGAGTGCTA…
Zfp516	zinc finger protein 516 [Source:MGI Symbol;Acc:MGI:2443957]	mouse	ENSMUSG00000058881	ENSMUST00000071233	ENSMUSP00000071216	protein_coding	GGCACAGTGGCTGTCACCCCAGACGCCCCGCCCCGAGCTCTCCACTCCCTTCCACAGCGGGAAGGGGGCACCGTGGCAAACTGATGAGCGTGGGGAGGGGCGGCTGGCAGCTGTGGCAGGGCTGAGTGGACATGCTTGTCTGTGGTTCTGTTTCTGAGAGGCGCTGTCTGGACGTGTCGGTTAGAATGGTCTCTCCCCTCGGTGCTCCAAGGCGGGGCCGCTGGCGCCCCAGCTCTGGTAGAGGGTGGCGAAGTCCTTTGGAATGTAGGTCTTGAAAATGCTAAGGATGTCCAGCCGCTTCTCGTGGCCCTCGGCCGTGG
FANCD2OS	FANCD2 opposite strand [Source:HGNC Symbol;Acc:HGNC:28623]	human	ENSG00000163705	ENST00000450660	ENSP00000429608	protein_coding	GTGCACTTCTTGTAGGTGGCGTAGAGCAGGAGGATGGAGCGGAGCATCTGCTTGCACATGGCCACTGCCATCTGGACCTGCGGCTCCTTCAGCCCAGTGGGCCACTGCTGCTCCCTACTGATGATCTTGCAAAAGGCTGACCTGTCTGACACTCGGAAGGTTCCAGTCCACTTGGGCGGCTGAGCGGTGACCACTCTGCCAAAGACAGAGTCCACTCCCCGGAGGCGGACGGGCTGCGGCTTCCGGACCAGCCCCTTCTTGTTTGCCGATCGGAGCTCTGACGTGTGGCAGGGCACCTGGGGGCTCGCCCCAGTCTCCAGGAATGGGCTGTCCAGGACTAGAGTGACCTCTTGAAAGCACAGCTGAACCTCAAGGTCAGAAGGGGTGTGTGGGAGGCAG…
LCAT	lecithin-cholesterol acyltransferase [Source:HGNC Symbol;Acc:HGNC:6522]	human	ENSG00000213398	ENST00000264005	ENSP00000264005	protein_coding	AGGATGGCGTTGATGTGCTCCAGCGTCTGGTTGCTGAAGACCATGTCGAGGTGCTCGAGCTTGTGCAGAGGCAGCAGGTGCACAGGCTGCGCCTGGCGGTCCCGCCAGCCGGCACAGAGCTCCGTGCTGCGCGTGGCCACCGTGTCGTCCCCATCCTCATAGAGTATTTCCACGGGGTCCTCATAGGGGAAGCCGTGGTCATAGATGTAGGTGCGGGGCGTGGGCCTGCCCACTCCATACAAACAGTAGACTTCCACGCCAGGCGCGGGCAGGCCTGCCAACAGGTCTCGGGTCTGGAGCCACATGTACCAGCCTTCCTCAAAGTGCAGGTCTGTAAAGAAGCGCTGGTAGTCTCGCCTCGTGTAGTTGAAGTCGGGCGTGGAAATGAACACATGGTCT…
OCA2	OCA2 melanosomal transmembrane protein [Source:HGNC Symbol;Acc:HGNC:8101]	human	ENSG00000104044	ENST00000354638	ENSP00000346659	protein_coding	CTCCAGGAGCAGGCTCCGCACGGCCGTCTCCTCGCGGCTGGCCGGGCTGATGCGCTGAGCCGTCAGGCGCCACACCGAGATCTCATGCTTCAGTTCAACGATCTCACTGGGCTCCTTGTTATAAAACATTTTGTTCCGATAGAGCAGTCTGAGGAGCGGGAAAGAGAACAAGAGCACGAGGCAAATGCCCACGAACATGTGCGCTGTGAACCCGGCGAAGTCCAGGCCCATCTTCCTCAGCTCCTGGTTGGAAACGATGATGACATTGGGTGGGTCCCCGATGGCAGTGGCAGCACCCCCGATGTTGGTGAAGATCACCTCCGCCACCAGGACGTGTCTGGGATCGAGGTTGAGGACCTCACACAGCCTTATGGTCACAGGAGTGAAGAGGAGCGACGT…
ORC2	origin recognition complex subunit 2 [Source:HGNC Symbol;Acc:HGNC:8488]	human	ENSG00000115942	ENST00000410039	ENSP00000386390	protein_coding	TATGGTCCCCCGAGCACCTCCAGGAATCAAAAGAAGACAAGATGCTGAAGGTTCAGTTTGTGGGAGATGATGATGTTCTTAATCACATTCTTGATAGAGAAGGAGGTACTAAATTAAAAAGAGAGCGACCCCAGCTTTTGGTCACAAAGAAAATCATCAAGACACCAGAATGTGATTTGGAAGAAGATGACCAGGAAGTCCTGAAAGATCAGAAGTATGTGGATGTTTTAGGAAGCGATGCTCAAGAATCCTTGAAAAATGGCTCAACTCTAGATGGTGGGAATAAAGTCTATTCTTTTCAAAGTAATAAACACTCTGA
ARRDC2	arrestin domain containing 2 [Source:HGNC Symbol;Acc:HGNC:25225]	human	ENSG00000105643	ENST00000222250	ENSP00000222250	protein_coding	CCGCAGGCCATGAAGGTCTGGATCTGCACCACGGCCGCGCGCGGCTGCACTGGCCGCGTGGAGCTGTTGTCGATCTCGGCGAACACCGGGATGACCTCGCCTGGTGCGTAGCCCTTGCGCTCAATCTTGGCAGACAGAGACACGACGCCGCGGCGGCTGCACCAGGATCGCGCCTCCTTCTCCCGGGCGCCTGCCTGTGGGGCCAGCAGAGCGGGGGTGTTGATGTTGAGGGGTTCAATGACAGTAAAGACCTTCCGGGCCCGCCGGGCGGGGACCCAGGGCCGGTGCAGGACAGCCTTGACGCTGTAGCGGACACTCCCATGTTTGCCCTCGAAGGACGTCACCAGGGTCGGGGGCAGCTGGAAGCTGAAGGGGAACTGGTGGCGTCCGGCCGGCAAC…
AUTS2	AUTS2, activator of transcription and developmental regulator [Source:HGNC Symbol;Acc:HGNC:14262]	human	ENSG00000158321	ENST00000403018	ENSP00000385572	protein_coding	AGCCATTGGTAAGTGCTTCTCGTTTCTTCTTGGTCAAAGGGCTCTGGCGTGTCTCCACTCGTTCCTGAGGCTTAAGTGCTACATCTTTCTCCAGCGCTTCAAAAGTGACAAAGCTGGTCATGGCAAATCCATCAATGATGTCCTCTTCGGCCGACGTGGACTCCCGGCGCTTCCTCCGCGGGGGTCTGGGCCGGGACGGGGCGGA
IGSF9	immunoglobulin superfamily member 9 [Source:NCBI gene;Acc:101675395]	ferret	ENSMPUG00000013170	ENSMPUT00000013283	ENSMPUP00000013072	protein_coding	GGTGCCAGGAAGGCAGAGGGGAAGTACTGCGGGTCACTCACTGCGCGGCCGCCTTCCGGGGCGGAGAGAAAACAAGCGAGGGACCTTGTCGCTGGCGCTTGCGACGGTGGCGGGCAGCCCTGCGCCGATTCATAAGGCAGGCGGCAAGGAGGCTCACGAGGACAGCCATGGCCAGGAAAAGGACCCCACCCAGCAAGCCGGCCAGCACAGGCTGCGGCAGGAGGCCAGGCAGCTGCGTGCGTGACGGGTACACCTCCAGGCCAGAAGTGGAGACGTTGGCTGTGTTGCTGGGGCCGCTGACGTGGCTTCCTGCCAAGGCCACTAGGCGGAACTCGTACAGAACATCCTTGATGAGCCCCGGCACCAGCAGCTGAGTGTCTGTGCCCGCCACAGCGGGGT…
SRPX2	sushi repeat containing protein X-linked 2 [Source:HGNC Symbol;Acc:HGNC:30668]	human	ENSG00000102359	ENST00000373004	ENSP00000362095	protein_coding	GTGGTATTCACAGGTGGCACCATAGTTGTTCCCTGCTGAGGTGCAGATGAGGTAGCCATGCTCTGGTGGTTTCAGGCTTGTACAACGTCTCACTTGGACTTTCACAATGAACTTGCAGCTGGCCCTGTTGTAGGCTTGGTCGTAGGCAGTATACCGAATCACATGTTCTCCTTCGGAAAAGTGGGAGCCGGGCTCAGGGCCCCGAAGTGTTACCCTGGTGATAGTACCATCAGCAGAATCCTTTACCAAGGGTGGGTCCCAGTACACTTGAGCAGTCAGTTTCTCTGGTTCTGCCATCTTCTCACGTGAGTGGGGGCATCGGATCTTGGGGGGATCTATATCAACACAAACAGGCTCGCCTCCACTCCACTGTCCGTCTTCCATGCAGATTCGACTGCG…
Ntng1	netrin G1 [Source:MGI Symbol;Acc:MGI:1934028]	mouse	ENSMUSG00000059857	ENSMUST00000051253	ENSMUSP00000052268	protein_coding	GCGGCTGTACCACCAGCAGCAGCTCAGGCAGCAGCAGCCACCGCGAGCGGGATGGAGTTAGGACCGCTCGGAGCGCCCAGGTCTCGAGGTAGTAGGTTTGCAATCCTTCCACTTGCTGGCTGTTGCAGAAGATCAGCTTTTAAGTAAAACGGACGTGCCTCCCCTCGGAGGGCTGCGGCTCCCCCCGGGCTGGCTGGCCCACTCTCCCTCCTGCAGCCCTCGCGCTCACTCCTCTGCCTCGGACGCGCCCCAAGTTTTGCAGAGAGCTCGCAGCGCGCTCGCAGCGCTGTCCGGCCGGGGGCGGGAGCCGCAGCCTCGTTGGGCCATGTCTGTTCCATCAGAGGGACTCGGGCTGCGTCGCGCCTCGCAGCCATCGCAGCTATGTGCGGTGACATTTCT…
SCN11A	sodium voltage-gated channel alpha subunit 11 [Source:HGNC Symbol;Acc:HGNC:10583]	human	ENSG00000168356	ENST00000444237	ENSP00000408028	protein_coding	CCTAGACTTTCTCAAAAAGAAGGACTTCCTTTTACTACTACCAAAGAGCTTTCTCTTCTTTGGGGAAAATGATGATGCTTCAAGGGAGTTAAGTGAACTTCTGTCAATTCCCATGGCGATCAGAGCCTCTTTCTCTTCCCTTAATAGCTGCTGGGCTTCCTGAAACATCTTCTCCTTGGCCTCTGTCTCAGCCGCTACGTTCCTGTTCTGCTCCTCATAAGCCATAGTGACCACAGCCAGGGTTAAGTTAATCAGATAGAAGGAGCCCAGGAAGATGACCAACACAAAGAAGAAGACTGAATAAAGCCCAGAGGTCCGCAAGGTCTGTTGATAAAGTTTCTCCCAGGAATCTTGGGTCATAAGTCTGAACATGGCAAGAAAAGACCAGCCAAAATTGTC…
BCO2	beta-carotene oxygenase 2 [Source:HGNC Symbol;Acc:HGNC:18503]	human	ENSG00000197580	ENST00000530677	ENSP00000432045	protein_coding	CCTTCAGAGTCTTGTGCACAACATCAACTTTTATCAGAGAATCTCCCACCAAATGCTTTCCATCAGCCTGTTTCACAGCACTGGCAGAAGAATAGGACAATGAGCTGAGATTCTCTCCCTGAGGGGCATTCAGACTGATGTTTAAGGGCAACACAAATCTTCGAGGGAAAGATCTAGCTAATGAATTATAGACCTGATCAAGCCCTTCCCCAGCTTTCCTAAGATTCTGTAATTGATAAACGTCTATGCTTTTTCCATCATCTTGACAGCACAAATCAGGTACAATACAGCCCCAGTCTTCAAAGGCATTGATTTGATGAAAAGTAACAAAAGGC
HUNK	hormonally up-regulated Neu-associated kinase [Source:HGNC Symbol;Acc:HGNC:13326]	human	ENSG00000142149	ENST00000270112	ENSP00000270112	protein_coding	CAGGATCCGGCTCCAGTAGAGAGCGCAGGAAGTTGATGGCTCCTGTGGAGAGCTGGGTGGGGAGGGGGTTCATTTCCTTGTCCACCATCTTCTGGTACAAAGCCCTCAGGCTGAAAGGCTCCACGGTGAAAGGCAGGGTCCCCGTCAGCATGGCGTACATGTTCACGCCTATGGACCAGACATCAATTTTTGGGCCGTATTTCTTCCTGGCCAGGAGTTCCGGGGCGGCGTAGGCAGGGCTGCCACACTGCGTGCTGAACGGGTCCGAGTGGCCCAGGATCCCGGCACAGTTGCTCAGTCCAAAGTCAATCAGCTTGATATTGTTGTCTTCGTCTAGCAGCAAATTTTCTATCTTCAAGTCTCTGTGGACGACCCCGGCCCGGTGCAGGTGCTCCACAG…
AQP12B	aquaporin 12B [Source:HGNC Symbol;Acc:HGNC:6096]	human	ENSG00000185176	ENST00000621682	ENSP00000481577	protein_coding	TGTTCACCCTGGTCTTCCTGCTCTTTCTGGGCCATGGGGCCACGTTTGATGGGGCGGCAGCCAACCCCACGGTGACCCTGCAGGACTTTCTCCTGGCTGAAGCCTCGCTGGCCAGTGCACTGCTGCAGCTGGCCGCCCAGGTGCTGGGCCTACAGGTGGGCTGTGCGCTCACGCGGTTGTACTGGGCCTGGGAGCTGACTGACCTACACATGCTCCAGAACCTCATGGCTGAGCACTGCAGCTCCGCACTGCGCACGGACACAGCCCACGGCACACTGGTGGAGGGCGCCTGCGGATTCCTCTTCCACCTCGCCCTCCTGCGTCTCCGCTACAGCCTCCCCATCTACCGGGTGCCAGCCGTGGCCCTGCTGGTCACCGTCCTGGCCTACACAGCTGGGC…
PSME2	proteasome activator subunit 2 [Source:HGNC Symbol;Acc:HGNC:9569]	human	ENSG00000284889	ENST00000646870	ENSP00000495502	protein_coding	GGGTACGCCTGAGCGGGGAAGCCCGCAAACAGGTGGATGTCTTCAGGCAAAGTCTTTTCCAGGAGGTAAGTCTCTGGATTGAACCGGTTTGACTCTCGATCTAAACCGTGACCCGAGAGTTGCAACCGGTCGGTGGCCCCCAAATCCACACTGGACTTTGGCCCCATTTCATTTGTCAAGCCTTCATGCAAGATAAGCTCCTGATCATTCATCTCTAATTGATACCCTCCTCTCTCAACCCCATTGAAATTCTCCCCACTTCTGCCATTTTCTCGCCCCTCTTTTGGCGTTGCCTGGCAAGCCGTGGCCCTGAGGCAAGAACACCACAGATCCAACCTTTTTTTTTTC
Lama2	laminin, alpha 2 [Source:MGI Symbol;Acc:MGI:99912]	mouse	ENSMUSG00000019899	ENSMUST00000189575	ENSMUSP00000140716	protein_coding	GGCAACATTTTCATCATAATAGCATTCTTCGGCTTTCCCATGACAATTGCATGCTTCACATTCAGTTTTGGTTAGGAAAGTCCCAGCTTGCCAAGGTTTTTGATGGAATCCTGGACAGCACTGATCACAGCTGTCTCCACATGTATTATGCTCACATTCACAGCGGGATTTATTTGTCGCTGGATCAAGTGGACAAGCCCGGGCGTGACCATAGCAGATGCACATCCCTCCGACTGAAATATCCTTGACTGAGTAGTAATATCTCCGTGTGACAATGGGGTCAATTTCTCTTGGGTCTTTGTGAGCAAACATCATCAAATCAGCATTCAAAGTGCGGATCCTCTGAAACCTCAGGCGAATGTAGCGAGCGGAAGTAAATTCTAGCAGTTTAGGAGAAGG…
TFCP2L1	transcription factor CP2 like 1 [Source:HGNC Symbol;Acc:HGNC:17925]	human	ENSG00000115112	ENST00000263707	ENSP00000263707	protein_coding	GATCTGGCAGCTGGCCGAGTGCAAGTGCTCCGTGTACTCCCCGTTCTCGTTCTGCTTAAAGGTGTCGATCTGCACCCGGAAAGGCACGCCCTTCTCACCCCCGTGCTTCCGAGGGGTGAACTCCGTGCTGATGCAGTGCACCTGAATGAACGCGGAGGCTCTCTTTGCAGGATCCCACAAAAATTCAACTGTGTTCAGCTGAGTCGGGCTAGCCCTGGGGTCCAAGATACCAACAGACAGTGGGATATCAATGTCCAGGATGCGGTCCCCGGGCCGGCTCCAACGCCAACCCTCCAACTGCTGGTGCTCCGTGTACTGCAGCCGGCGATCGTGGAAAACCACGCGGATGATGCTCTTGACATATTTCGTGTTCAGATCCTGAAAGTCTCCCAGCTTCCT…
ARHGAP4	Rho GTPase activating protein 4 [Source:VGNC Symbol;Acc:VGNC:38063]	dog	ENSCAFG00000019408	ENSCAFT00000030863	ENSCAFP00000028697	protein_coding	CGCGGAATGAATACCTGCTGGGCCTGGCTAGCGTCAATGCTGCTGTCAGCAACTACTACCTGTGTGACGCCTTGGACCTCATGGACTGCTGCGACACAGGCTTCCACTTGGCCCTGGGCCAGGTGCTACGGAGCTACGCGGCTGCCGAGAGCCGCACACAGGCCTCCCAGATGGAGGGTCTGGGCAGCTTGGAGGAGGCCGTGGAGGCCCTGGATCCACCAGGCGACAAGGCGAAGGTGATGGAGGTGCACGCAGGGGCCTTCTGCCTCCCACCACGCTTTGACTACCACCCCCATGAGGGGGATGAGGTGGCTGAGATCCAGGTGGACGTGGAGCTGCGGGAGGAGATTTTGCCCAGGGCCCAGAATATTCAGAGCCGCCTGGACCGCCAGACCATCG…
PRICKLE3	prickle planar cell polarity protein 3 [Source:HGNC Symbol;Acc:HGNC:6645]	human	ENSG00000012211	ENST00000453382	ENSP00000388599	protein_coding	AAACACCCTACCCGCTGTGCTCATCGCTCCGGCCCCCTTGTCCTTGGAGGTGGAGACATTGCAGTCTTTGCCAGCCGTGCGGGCCTGGGGGCTTGCTGGCACCCGCAGTGCTTTGTGTGTTCTACGTGCCGAGAACTCCTGGTGGATCTCATCTACTTTTACCATGCCGGCAAGGTCTACTGTGGGCGCCACCATGCTGAACGCCTGCGGCCCCGCTGCCAAGCCTGTGACGAGATCATCTTCTCCCCCGAGTGCACAGAGGCAGAGGGTCGGCACTGGCACATGGGCCACTTCTGCTGTTTTGAGTGTGAGGCATCACTTGGTGGACAGCGCTATGTCATGCGGCAGAGCCGGCCACACTGCTGTGCCTGCTACGAGGCCCGCCACGCAGAGTACTGT…
Alk	anaplastic lymphoma kinase [Source:MGI Symbol;Acc:MGI:103305]	mouse	ENSMUSG00000055471	ENSMUST00000086639	ENSMUSP00000083840	protein_coding	GGATGAGGGTGATGTGCTTCCGGGGAACCTCCTTGAGGTCACTGATGGAGGAGGTCTTCCCGGCGAAGCAGTAGTTGGGGTTGTAGTCGGTCATGATGGTGGAGGTGCGGAGCTTGCTCAGCTTGTACTCGGGGCTCTGCAGCTCCAGTTGCATGGCTTGCAGTTCCTGGTGCTTCCTGCGGTACACGATCATGATGCCAGAGAAGGCCAGCACGAGGGCAGCCACGAGAGCAGAGGTCACGACGGAGAGGATGAGTGAGAGCGGCAGGTGGGGTTCCCGGGTGGGGGAAGCCACGCAGGAGACCCCGTCCTCTGCCAGTGTGGTCCCGTGGTCACAGAAACAGATGATGTGGTGGTTCTCGGGGTCCATGTAGCACTCGTCCACCTCGCAGTGGCTGC…
ALOXE3	arachidonate lipoxygenase 3 [Source:HGNC Symbol;Acc:HGNC:13743]	human	ENSG00000179148	ENST00000318227	ENSP00000314879	protein_coding	GGAGCCTCCGCGAGGATCCAGTAGTCAGCCAGGAAGATGTTCCCCCTCTCTAGCTCCGTCTGCAGGCAGGTGCTCTGTCCCAGCAAAGGGGATACCATGTCGTTGGTCACGGGGAACTTGCTGGGCAAGCTGGAAATGCAGTGGACCATGACAGGATTGACACCGTTCAGGTACTGATATCCGAAGAAACGATCCTCACACCAGTGCTCTGTGACATACTCTAAAGTGAAGGTCTTGTGGCACCAGAAAATATTTCTCAGGTCTTCCAACTTCTTCCAAGAGCCCTTTCGGTCCAGCAGGCCTCGAAGCTTCATGCCTAAGGACGCAGGGATGGCATTGAAGAGCAGCGAGGCCGTCTTGGTGGCAGAGTAACGGATATTGGGCTCCATGTGCAGCAGG…
Nr6a1	nuclear receptor subfamily 6, group A, member 1 [Source:MGI Symbol;Acc:MGI:1352459]	mouse	ENSMUSG00000063972	ENSMUST00000142130	ENSMUSP00000115164	protein_coding	GGAGGCGGCCCTAAACCGTAATTGCTGCCGCGAGAAGTTTCCGACCGGGACGGCGACCTGGCAGGTTTTTGTCAGGACGAGTTGGCCGAGCTTGACCCAGGCACCATTTCTGTTCCAGACGATCGGGCTGAACAACGCACCTGCCTCATTTGTGGGGACCGCGCCACAGGCTTGCACTATGGAATCATCTCCTGTGAGGGCTGCAAAGGGTTTTTCAAGAGGAGCATTTGCAACAAGCGGGTATATCGGTGCAGTCGTGACAAGAACTGTGTCATGTCTCGGAAGCAGAGGAACAGGTGCCAGTATTGCCGCCTTCTCAAATGCCTCCAGATGGGGATGAATCGGAAAGCAATC
PLXDC1	plexin domain containing 1 [Source:HGNC Symbol;Acc:HGNC:20945]	human	ENSG00000161381	ENST00000578390	ENSP00000462089	nonsense_mediated_decay	GCAGGACGTGGCACCAGCTGCAGTTGAAGGTGAGGTCGGAGGACAGGCAGGCGTTGCAGCTCTGAAGCTGCAAACAGGTCGGCAATGGGGTAAACTCCACGGCCGATGTGCTGGTCACCTTGCTGGGGTCCAGCTCCACGCGGTGGTACTCGAAGATGGTTCTCCGCCGAGACTCTGGCACGCCGGGGGAAGGGTTGAGAAGCATGAAGGCATCTGAGAGGCCTGCTTTCACGGGGTGCTGGGACGCGCTGATCTCCAGGACGGACATCGGGATCTCTTTGTAGCCGAACACGATGCGGCCATCACGGTGCAGAGCTGCCTGGAAGGTGAAGCTGCCCCTGTCCTCCCGGCCATGGAGGTACACGTGGTCCCACTGGACGATGAAGACGGTGCCATTGT…
TBX6	T-box 6 [Source:VGNC Symbol;Acc:VGNC:54076]	dog	ENSCAFG00000017092	ENSCAFT00000027069	ENSCAFP00000025169	protein_coding	GAACCCACGGGTATGTGACCCTGCATGGGGGCGACGGGCTTGGGTTGGGCCACACTGCAGTGTTAACCCTGAATCTCTACCCCCAGATCACACAGCTTAAGATCGCTGCCAACCCCTTTGCCAAGGGCTTCCGGGAGAATGGCAGAAACTCTAAGAGGGAGCGTGACGCCCGTGTGAAGAGGAAACTGCGGGCTGCAGAGCCGGTCGCCGCAGAGGCCTATGAGAGTGGAGGTGAATGTCGTCCCGCTGGTGACAGGCCAGGTCTGAGAGGCCGGTCCTCCCTGGGGCTCCCGGTCCGA
PAH	phenylalanine hydroxylase [Source:HGNC Symbol;Acc:HGNC:8582]	human	ENSG00000171759	ENST00000307000	ENSP00000303500	protein_coding	GCACCATATGCTTTTATGGAGCCGCCTTGCTTACAGAGCCCAAATTCCACAGTGAACCAGTAAATTGTGGCAAGTTTCTCAACATACTCATCAGGCGCACCCAGAGAAGCAAGGCCGATCTCCTGGGAAAACTGGGCAAAGCTGCGATCTGAAAACAGGGGCACATGTCCCAATAGCTCATGGCAGATGTCCGGTTCAGGTGTATACATGGGCTTGGACCCATGTCTGATGTACTGGGTGCAGTGGAAGACTCGGAAGGCCAGGCCAGCCAAGAAGTCCCGAGAGGAAAGCAGACCGGCCACAGGTCGGAGGCGGAAACCAGTACAAGTCTGCAGGAACTGAGAAACTTCTTCCAGCTGGGGGATGTTGTCCTCGCGGAAGCCGCAGTACTTTTCCAGA…
ADAMTSL2	ADAMTS like 2 [Source:HGNC Symbol;Acc:HGNC:14631]	human	ENSG00000197859	ENST00000393060	ENSP00000376780	protein_coding	TGGGTGACCAGGGAGTAGCCAAGGTGGGGGGTCCCCTTGCGGTAGTTGCCCGTCACGTGGGTGCAGCTGCTCCCGTCCCCCTGGCAGACGCCGCATTTGTCCAGTGTGTGGGTGGAGAAGAGCGCCCCGTCACAGCCGATGGGCTCACATTTTCCAGACACGCAAACCCCTCGGAGCTCGCTGAGTTTGCAGGAGGTGCCGTCCAGGGCTGGGACCATGAGCTGCCGCTGGCTGTCCAGCGTGGTGCAGTGCAGGTCACAGGGCTTGCTGGAGATGTGCACGTAGTCATCAGGGTACAGGGGTTTCCACTGGTGGGTGCGGCCGTTGTACACGCGCGAGTCGAAGGCGCTGCACTGTTGCTCGCGGAAGCTCCTGCTGTCAGGGGGACAGTCCTGGACG…
	F-box and leucine rich repeat protein 8 [Source:NCBI gene;Acc:611261]	dog	ENSCAFG00000020381	ENSCAFT00000032458	ENSCAFP00000030228	protein_coding	CGATGTCCTGGACGCCGTGCACGCCTTCTGCCGGGGCGCGCGGGCGCTGCGCCACCTCAGCCTGCGGCTCCTGCCCTTCACTTTGGACGATGCGCTGGTGCTGCAGGTGGCACGCGGCTGCCCCGAGCTCCGCAGCCTCTTCCTGGATAACAACACGTTGGTGGGCAGCATAGGGCCCGACTCGGTGCTCAAGCTCCTGGAGGCCTGCCCTCACCTGCGTGCCCTGGGCCTGCACCTGGCCAGCTTGTCGCGCTCGGCTCTCGAGACCCTCTCCGGGCCCGATCGTGCATCTTTCGAGCTCCTGGCTCTTCGGGGCGCTTGCCCCGAG
CCDC38	coiled-coil domain containing 38 [Source:HGNC Symbol;Acc:HGNC:26843]	human	ENSG00000165972	ENST00000344280	ENSP00000345470	protein_coding	AATTGTTAAATAGAATAAGTTGATTTCATATTAATGACTTACATTTTATCCTGAATAATTTTTTCTCTTTTATTTACATCTTCAAGATTTTCATCTACATCTTGGGAGTACTGAACCAAAGTAAGATTCTGTTCTTCCAGCTCTGTGAGAACTTGTAGCAATTCGTCTGGTTCTTTGAAATAAATCTCTGGCTCCTATGTATCAATATGAACAATATAATTTGATTAAAATGTTTGACTTGTCCAGAGTAATAGAGAAGCATAGACATAATATTCCTGTTATGAAACACAAGACAGAGAATGGTGGGGAACCAATTTCCATATAAAAGGTGGCACTCAGGTCTGCGGCCACTCCTTCCACCAGCACTGCTTTGAGAGCTACTCCGAGAG
ITK	IL2 inducible T cell kinase [Source:HGNC Symbol;Acc:HGNC:6171]	human	ENSG00000113263	ENST00000422843	ENSP00000398655	protein_coding	GAGGTTGCTGCTCTGGGCCCGCGTCACTGCATTGCGCCTTGGGGTTGGAGAGACGCGAGCTGGTAATGTCTGTTAATGCTTTTGTGGAGGCCGGTCGGGCCCCTGGCACAGATCCAGTCCTCAGCTGCTGAGTTCCTGCTAAAGTCCCGTTTCTGCCATTTCCCCCAGCTTAGTCAGGAGTGTGGCGAAGGGTGGCCTGTCTTCTGGTTTCTCTTTCCAGCAGAGATTCATGGTCTGGTACACGTTTGGCGAGGCCAGCCGGGGCTTGTAGAGCCGGAAGCCGCTCGTGATATCCTCCACCACCTCTGAGTTGCTCCGATTCTCATAGGGGATCTTCCCTTCACTGAACACCTCCCACATCAGTACACCAAATGACCACACGTCTGACTTGCTGCTATA…
CFI	complement factor I [Source:VGNC Symbol;Acc:VGNC:39176]	dog	ENSCAFG00000011462	ENSCAFT00000018207	ENSCAFP00000016859	protein_coding	TACACTGACCTGCGGGGTGAAGCAGAGAGCGCACAGCCGCAGGAAGCGTGTGGTAGGAGGCAGGCCAGCGCATGTGGGCGACTTCCCATGGCAGGTGGCCATCAGGTATGGAGAGTCAATTAACTGTGGCGGTATCTACATCGGCGGCTGCTGGGTTGTGACGGCTGCGCACTGTGTCAGACCCAGTAAAGCGCACCAGTACCAAGTATTTATATCATTAATAGACTGGATAAAGCCTAACTCAGAGCTGCACATTCGGTTTGTGAATAAAGTGATCATCCATGAAAAGTACAATGGCACCACCTACCAAAATGACATCGCTCTGCTCGAACTGAAGAAGCAGGGCCGGCTGAGGCAGTGCGAGATTGTCGATGCTGTACCAGCCTGTCTCCCCTGGTC…
CGAS	cyclic GMP-AMP synthase [Source:HGNC Symbol;Acc:HGNC:21367]	human	ENSG00000164430	ENST00000370315	ENSP00000359339	protein_coding	TATTTTTGGAAATTAAGGAAAAACATGGCGACTGTCCTTCTCTAACATTGAAAAAAAAGTGTTGAACAATCATGGAGAGGCTAAGACCTGCTGTGAAAGTGAAGGAGTGAAATGTTGCAGGAAAGATTGTTTAAAATTAATGAAGTGTCTCTTAGAACAATTGAAAAGGGAGTTTGACGGCCAAGAAGAAATGGAGAAATTCTGTTCTTACCACGTGAAAACGGCCTTCTTCTACATGTGCTCAGAGTTCCCCTCCGATAACCAGTGGCTAGTCAGCGACTTGGAACTCTGTTTTGAGAACTTTGTGAGGTATTTCCTTCAGTGTCTCAGAAATAATCAGCTTCCCCATTACTTTATTCCTGAATTCAATCTCTTCTCTAAAGACCTCATCAACAGAAA…
Dusp13	dual specificity phosphatase 13 [Source:MGI Symbol;Acc:MGI:1351599]	mouse	ENSMUSG00000021768	ENSMUST00000183943	ENSMUSP00000139154	protein_coding	CCTCAATGCCATAGTACTCCAGGGGCATCCCGCGATAGAACTTGGCACCCGTGTCCACCTGGAACTTGCCCGCAGCCACGTTCACAACATGGGTGATGCCCAGCTGTATCAGCTTACTCTTGTCCCGCGCGGCATACGCATCTCCCAGGAAGAGTTTGGGCCAGACTTCATTGACGTGGCTCATTGTGGGGGCCCTCCGGACCCACAGCAAACGCTGCAGCGAGGCTACTGTGGGTGTCTGGTAGGGGGGTACCCGTACTGCCCCATGGATCTTGGGTCTCCGGAGGTCCTGCTTCTGTAGAGAGTCCATACGTTTTCAGGGCCTCTGCCTGGCCCAGAGCCTCTAGCAGCACCAGCAGGGTCACCAGGAAGGCAAGAGAGCAGAGCCTTGAGGCAGGT…
MAPKBP1	mitogen-activated protein kinase binding protein 1 [Source:HGNC Symbol;Acc:HGNC:29536]	human	ENSG00000137802	ENST00000510535	ENSP00000422132	protein_coding	CCTAGAGCTGTTGAGGATGTGGTGCTGCTTGTGCTTCCTGGGGTTGAACAGCACAACAACACACCCAGCTGGGTACGCAACTAATCCCGAGCGGGGATCGCAGGCCAGTCCTCTGCCCCCAGACACTGTTATTCCAAGCACTTTCTCCAAGGTCACCTTGGAGCTGAGGTCTTCGCGCCGATTCCCCGCCTTACTCCTGCGGAGTTTGATGGAAGGGGATCTCAGCAGGTTCTTGATTCGGCTGGTAATGGTAGAGCCTTCCACAGCCATCCTAAGGAGGTGCTCCCGGAGCAGTTCCTGGCCCGGTTCTTGGGACGTGTCTCAACAGCGGCGCTGCCTCCCTACTCCGAAGGCCCTTCCAGTGTGCCCAGTCACTGACCTGAGACGGCAGAGGCCACC…
HRH1	histamine receptor H1 [Source:HGNC Symbol;Acc:HGNC:5182]	human	ENSG00000196639	ENST00000397056	ENSP00000380247	protein_coding	GGTTCTGCATGGCAATCTTCTCATTGCCAACAAACAACTCCATTCCTAGGGGATACGCAGGATCTTCTTGAACGTCTTCTTGAAGTTCTCGTTGCACAGGGGGTAGATGAGGGGGTTGAGCGTGGAGTTGATGTAGCCCAGCCAGATGGTGAACATGTGCACGTAGCTGTCACAGCAGTTGCTGCAGAAGGCGACGACTGTGAAGAAGATGAAGTAGGGGATCCAGCAGATGATGAAGGCCGCCATGATGAAGCCCAGCTGCCTGGCGGCCTTGCGCTCGCAGCTCAGATGCAGCCCCGACATGTACTGGCGCGAGTGGGAGCGGAGCCGTTTCCAGGTGAACTTGATGTAATCCAGGCTCACGCTCGACCGGCTCTTCCCTGTGCTCTTGTCCGGGCC…
TNFRSF11A	TNF receptor superfamily member 11a [Source:HGNC Symbol;Acc:HGNC:11908]	human	ENSG00000141655	ENST00000586569	ENSP00000465500	protein_coding	GCAGCAGGGTGGGCTCTCCTCCTGCACTGGGTGGCCCGGGGGCTCCCCTGTCCCCCCGCCGGGCCCTGCGGGGCCCTCCTGTGAGTTCTGGCTGACGTAGACCACGATGATGTCGCCCTTGAAATTCATCACCTGCCCGCTGGAAATAAACGTGGAGTTACTGTTCCCGGTCACGTGACCAGACGCAGGTGACTGTTCCGTGGGGGAACCTCCTGCCCGCTCGGAGCCCGGAAGCTGCGAATCCGCAGCATCACCTCCCGTCTCTGCCCGGTCCG
Pde4b	phosphodiesterase 4B, cAMP specific [Source:MGI Symbol;Acc:MGI:99557]	mouse	ENSMUSG00000028525	ENSMUST00000173119	ENSMUSP00000133413	nonsense_mediated_decay	AACCCCGAAGAGGAGCCAGCTTGGGTGTCCAGAGGGCTTCGACCAGGGGACGGGCCATTTTCCACATCAAAGCACTCCTGGCTCACAGTGGTGATGGCAATGCTGGGCAGTGTGGTCAGAGGCAGGGTGGTGGGTCTGCAGAGGCCATCACCCTCTGGGCTCCTTGTCCTCTCGCTCTGTCTCTGGGACAAAGGCGGCAACTGTAGGTTTCCTGAACAGCACCTTCTCCCTCGCCAGAGGTCTATCCCAAGTGTGTTACTGGAAGAGCTGTAGGATTTACTCAAGCTGCATTCAAAGTAATCTTTAGCATTATCATCAGCTGCCACTGCCATCACACTCCTGCTCTTCTTCATTATAGAAGTAAACACAACCCCGCCGAGGAGACGGGTTATTCAGTGC…
IMPG2	interphotoreceptor matrix proteoglycan 2 [Source:HGNC Symbol;Acc:HGNC:18362]	human	ENSG00000081148	ENST00000193391	ENSP00000193391	protein_coding	GGCATCTACAAATGGCCCCATGACCAGGCACAATGTCACACTTTCCATCATTCAAGCAGAAGTCAGGCTGCAGGTCACAGAGACTCTGACAGGGCAATTCTTCCACACTCAGATATCCAGGATAGCATTTGCATTCTGCTTCCCCACTCCAGGGGTTGACAAAACACTCAGAAAATTCATTGCATGCCTGGAATTTGCAAGGGTCAGCTTGATCACCTGATTCCACATCAAGTGAGTATTTATCAATAGCCATGTTCATTGTGTGGTAGGCAGTGATACAAAAGTCTTCCAGAATCATGTAAACAGCACTGTTGACATTAGGAGGGACAGACTTGGCAAACTTCATTCGACTATTCACCACAATACTGCCATTTCTGAAGTTCAGGATTTCTAAATTCT…
APOLD1	apolipoprotein L domain containing 1 [Source:HGNC Symbol;Acc:HGNC:25268]	human	ENSG00000178878	ENST00000356591	ENSP00000348998	protein_coding	CCTTCTGCGGCTGGCAGGGCCGCGGGGACCACCAGCTGCTGCTGTGCGGCAGAAACGCCTCCGTGGCCCTGTACAACTCCGTCTACTGCATCGTCTTCTTCGGCTCCCGGGGCTTCCTCATCCCGCGGCGGGCCGAGGGGGCCACCAAGGTCAGCCAGGCCGTGCTGAAGGCCAAGATTCAGAAACTGGCCGAGAGCCTGGAGTCGTGCATGGGGGCTCTGGACGAGCTCAGCGTGCAGCTGGAGGCCCGAGTCCAGCTCTGCACCAAGGCCGGTGGCCGCGGCCTCCGGATGGCCCCCGAGCAGCCCGCGGGCCTGTTTTTCTGAGCTCAGGCCTTTCCGCTCGGAAGCGACTGATTGGGGTAGAAGCTGCAGCAAACCGTGGCAGACGGGTTCGCGC…
ZPBP2	zona pellucida binding protein 2 [Source:HGNC Symbol;Acc:HGNC:20678]	human	ENSG00000186075	ENST00000584588	ENSP00000462067	protein_coding	GCCTTCTTAGAAATGCCATGTCAATGATCTTTTTGAGGTTGTCTATTTTCCAATGATTTGACCTTATTGATCTTCCTCGATGAAACTGCCTATGAAGCTCTGGTGTGTGAACAAATCATATGACGTCCCCACTTCCACAAGCAAGAAACAATCATTCACCTCTGGTGTGGCTTTTGTTTCAGGTTTATCCACAAGATTTAGCTCCATAGATATGGATGGAAGCACAGGTCTGGCAAGTTACATCAACATCAGGACTAAAAGTCCCAGGACTACAAACCACACAACAGCTAGCGCAGTTACTATGCAGACCTTCATTTTTCCCAAAGCCTGGCCGGCAGCTATCCAAACGGACTACCTGAAAACTGTGGGCCACAAAATGCATAGCTGGCAGAGTCTTAT…
TMC1	transmembrane channel like 1 [Source:HGNC Symbol;Acc:HGNC:16513]	human	ENSG00000165091	ENST00000340019	ENSP00000341433	protein_coding	GAGAGACGCATTGTAGGCTTTAATCATGTTGGCTTCCCATAAGGTAATATTGGCTTTGACTAGTTTCTCCTCTTCAATCTTGTTGTTAATCTCATCCATCAGAGCAAGAATAAATACATACAAGTTGCCTAAAAGAAGAGCAAAAATGCGTCCCAGCAGCCATTTCAGAGCAATGAGCGGATGGTAGTCTTCCAATTCAGCAAATAAATCAAACAGTGTTGGACAGAACATCCCCAGGAGGGACATTACCATGTTCATTTCATTTTTTTCCCACCACCCAAGGGAGTCGGGATCCATCTGAGCAAATTCCTGTGATCTCTTCACGGCCCAAAAGATAAGGTATCCGCTGCCTCCAAGGGTTAGAAACACGAAGAAGTTAGCAAGAAATCTCAGGAATCG…
HAS1	hyaluronan synthase 1 [Source:HGNC Symbol;Acc:HGNC:4818]	human	ENSG00000105509	ENST00000540069	ENSP00000445021	protein_coding	CTGGGGCGGCAAGCGCGAGGTTATGTACACGGCATTCAGGGCGCTGGGCGACGCCGTGGACTACGTGCAGGTCTGTGACTCAGACACAAGGCTGGACCCCATGGCACTGCTGGAGCTGGTGCGGGTGCTGGATGAGGAGCCCCGGGTGGGGGCCGTTGGGGGAGACGTGCGGATCCTGAACCCCCTGGACTCCTGGGTCAGCTTCCTTAGCAGCTTGCGCTACTGGGTGGCCTTCAACGTGGAGCGCGCTTGTCAGAGCTACTTCCACTGTGTGTCCTGCATCAGTGGTCCTCTTGGCCTGTACAGAAACAACCTCCTCCAGCAGTTCCTTGAGGCCTGGTACAACCAGAAGTTCCTGGGCACCCACTGCACCTTCGGAGATGATCGGCACCTCACCAA…
DKK1	dickkopf WNT signaling pathway inhibitor 1 [Source:HGNC Symbol;Acc:HGNC:2891]	human	ENSG00000107984	ENST00000373970	ENSP00000363081	protein_coding	GTGCTGCCCTGGGAATTACTGCAAAAACGGAATATGTATGCCTTCTGATAGCGCTCATTTAAACCGAGGAGAAATTGAGGAAACCATTATTGAAAGTGTCGGTAATGATCATAGTACCTTGGATGGGTACTCCAGAAGAACTACATTGTCTTCAAAAATGTATCACACCAAAGGGCAAGAAGGTTCTGTTTGTCTCCGATCTTCAGACTGCGCAACTGGGCTGTGTTGTGCTAGACACTTCTGGTCCAAGATCTGTAAACCTGTCCTCAAAGAAGGTCAAGTCTGCACCAAACACAGGCGAAAAGGCTCCCATGGACTGGAAATATTCCAGCGCTGTTACTGCGGAGAAGGGCTGTCCTGTCGGATACAGAAAGATCATCAAGCCAGCAATTCCTCTAG…
TCF21	transcription factor 21 [Source:HGNC Symbol;Acc:HGNC:11632]	human	ENSG00000118526	ENST00000237316	ENSP00000237316	protein_coding	TAAAGGAAGATTTATTTTCGAAAAGTAGCAAACTTGTTTGAAAAAAATATATATCTTTAAGTGAGTTACTTTATAAATGTGACTCTCAAAGTCAGCTATTCTATCACCTACATTTTACAAATTATTGTACAAAAGATACACATCGATAGGCTCTCATTATCTATTTATATATTTATAATTTCATATTGCACTTGGACCAGCAAGGCTCACAGAGTCATTCACGGTAGAAGTTAATAAAGTTAAATAGATGGGAATCTTTGTAAGTAACGACTGATCTCCTCTGGTTTGGAAAAGCATCTCCTCGTCGCTGTAAAGTGTTCAGGGGAGCGGGAGAGGGAAGGGAGCTTATGGAGGGCGAAGCAGAGACAGAAAGCAGGGAGGGCAGGGGTCGTTTTCCCG…
IGDCC3	immunoglobulin superfamily DCC subclass member 3 [Source:VGNC Symbol;Acc:VGNC:41893]	dog	ENSCAFG00000017149	ENSCAFT00000027165	ENSCAFP00000025265	protein_coding	CCACAGCAGCTGCAGCGAGTCGTGGCCCAGCACCCGCACGGACAGCGGCGGCGGGGCGGGCGCTTCCCCCAGGGTGCTGGCCAGCGCGGGCGGGGACGCTGAGCTGGCCCCCCGGGGCGTGTAGGCCTTGATGTAGAAGCTGTAGGCGGTGGACGGCTCCAGGTCGCTCACCAGGTGCTGGAAAGTGCTCTTGCTCACTGCCTCCTGGTACTCCAGCTCCGGTGGGTCGGCAGCCCTCCGGATGTGCAGGACGTAGCCTATGATCTCCTGGGTGCGCACCAGGGGCTCACTCCAGGACACGCGCACCTCGGTGGACGACACGGACACGGCCTGCACGTTGAGGGGGGGCCCAGGAAGCCCCTCGGCCCACAGCACAGTCAGCCGGGCACTGGCCTGGGA…
KCNQ4	potassium voltage-gated channel subfamily Q member 4 [Source:HGNC Symbol;Acc:HGNC:6298]	human	ENSG00000117013	ENST00000443478	ENSP00000406735	protein_coding	CACCAGGAACTTGCCAACGAGTGTCTCCTCATCTTGGAATTCGTGATGATCGTGGTGTTCGGCCTGGAGTACATCATCCGAGTCTGGTCGGCCGGATGCTGCTGCCGCTACCGGGGATGGCAGGGCCGCTTCCGCTTTGCCAGAAAGCCCTTCTGTGTCATCGACTTCATCGTGTTCGTGGCCTCGGTGGCTGTCATCGCCGCGGGCACGCAGGGCAACATCTTTGCCACCTCGGCGCTGCGCAGCATGCGCTTCCTGCAGATCCTGCGCATGGTGCGCATGGACCGGCGCGGAGGCACCTGGAAGCTCCTCGGCTCGGTGGTCTACGCGCACAGCAAGGAACTGATCACCGCCTGGTACATTGGGTTCCTGGTGCTCATCTTCGCCTCCTTCCTGGTC…
GRAP	GRB2 related adaptor protein [Source:HGNC Symbol;Acc:HGNC:4562]	human	ENSG00000154016	ENST00000284154	ENSP00000284154	protein_coding	AAACAAAGGAAGACAGTCCCTGATCGAGCAGAGAGAGTGCAGAGGAAGCAGGAAGCCGCTGTCTGCTGGCCCAGCTGCTGGGGCTCCCAGGCGACATGGAGTCTGTGGCCTTGTACAGCTTCCAGGCCACCGAGAGTGACGAGCTGGCTTTCAACAAGGGGGACACACTCAAGATCCTGAACATGGAAGACGACCAGAACTGGTACAAGGCTGAGCTCCATGGTGCTGAGGGATTTATTCCCAAGAACTACATCCGGGTCAAGCCGCACCCCTGGTACTCAGGCCGCATTTCCCGCCAGCTGGCCGAGGAGATCCTGCTGAAGCGGAACCGCCTGGGCGCCTTCTTGATCCGGGAGAGTGAGAGCTCGCCGGGGGAGTTCTCGGTCTCTGTGAACTACG…
EPHA3	EPH receptor A3 [Source:HGNC Symbol;Acc:HGNC:3387]	human	ENSG00000044524	ENST00000494014	ENSP00000419190	protein_coding	TTTTTAAAGGAGTCATTTTGTTTATAGCTTGTCGACCAGGCTTCTACAAGGCTTCAGATGGTAATATGAAGTGTGCCAAATGCCCACCTCACAGTTCTACTTATGAAGATGGTTCAGTCAACTGCAGGTGTGAGAATAATTACTTCCGGGCAGACAAAGACCCTCCATCCATGGCTTGTACCCGACCTCCATCTGCACCGAGAAATGTTATCTCTAATATAAATGAGACCTCGGTTATCCTGGACTGGAGTTGGCCTCTGGACACAGGAGGCCGGAAAGATGTTACCTTCAACATCATTTGTAAAAAATGTGGGTGGAATGTAAAACAGTGTGAACCATGCAGCCCAAATGTCCGCTTCCTCCCTCGACAGTTCGGACTCACCAACACCACGGTGACAG…
HSPA12B	heat shock protein family A (Hsp70) member 12B [Source:HGNC Symbol;Acc:HGNC:16193]	human	ENSG00000132622	ENST00000399701	ENSP00000382608	protein_coding	CTGACCCCGGAGGGCGCCTTTCATAGTTTTGGCTACACCGCCCGCGATTACTACCACGATCTGGACCCCGAGGAGGCTCGGGAGTGGCTGTACTTCGAGAAATTCAAGATGAAGATCCACAGCGCCACGGATCTGACTTTGAAAACTCAGCTGGAGGCAGTAAACCAAAAGAAAATGCCTGCCTTGGAGGTGTTCGCCCACGCTCTGCGCTTCTTCAAGGAGCATGCCCTTCAGGAGCTGCACGAGCAATGCCCATCGCTGGTAGAGGACTCCGTGCGCTGGGTGTTGACGGTGCCCGCCATCTGGAAACAGCCGGCCAAGCAGTTCATGCGGGAAGCCGCCTACCTGGCTGGCCTCGTGTCCAGAGAGAACGCGGAGCAGCTTCTCATCGCCCTGGAG…
MYO5C	myosin VC [Source:HGNC Symbol;Acc:HGNC:7604]	human	ENSG00000128833	ENST00000261839	ENSP00000261839	protein_coding	TTCCGATCTGGTACTTGGTATCCAACATCAGCTGTGAAGAATCCTCCCGGCTATTAAGGAATGCCTGAACTTTGCGAACAAAGGACGGTGAGACTCTCTTCTCAAAGTCATCGATAGGTGTGTAGAGATTAAGGATCTTTATGATCTGCACAGAGGACAGGGCGGTACAGCGCTCTGAGATTTCCAGGGCGTCACTGTCTGTGGTTTTCTTGACCTGCAGCAACCAGGCCGCCTGGGAGAGTGGCTCCAGCGTTTCTTTGGCTAAGCTGTTGGGCAAATTCTTATCTTTAAGCCATTCTTCTAAGAAGCTGATGTTGCACCGTATTTGCATGCCCTTTCTGCACGAACACATGTCTTTGCGCAGAAAGAGGCTGTTGAGGGTGACTGCCCCGATGAGGT…
ANKRD2	ankyrin repeat domain 2 [Source:HGNC Symbol;Acc:HGNC:495]	human	ENSG00000165887	ENST00000307518	ENSP00000306163	protein_coding	AGCTTGTGGGCATCTCCAGGCCAAATGCAGAGGATACGGCTGGGTGTTGGCTCAGGGCTGTACCGCTCACCTTCTGGGTGGGCATTTATGGGGCTGGTGCGGGCTGGGGGGTCTCCCGCCCACTCTCGGCAGGCCCCTCCAGCCCATTCTGCTCTGAGTCGAGCTCAGGGTGCTCCAGAGCTTGGAGGGCATCGGCTTGCCACAGCTGCACCAGGTCCGTGGGGGTCTTTCCTGCCAGGTTCTTGGTGGCCATGTCAGCCCCATGCAGGAGCAGCAGTTTAATGATCTTGTAGCGGTTGAGCCTCACGGCGTCATGCAGGGCACTGTCCCCTTCCCTGTCCTTGGCGTTGATGTCCAGGCCCAGGGACAGGAAGTGCTCCACGATCTCCACGTGCCCTG…
SPATA18	spermatogenesis associated 18 [Source:HGNC Symbol;Acc:HGNC:29579]	ferret	ENSMPUG00000005704	ENSMPUT00000005756	ENSMPUP00000005657	protein_coding	GGCTGCGGCTCTGGCTCTCGCGCCGGCTGCGGGTCTCGTCCCACCGGCTGCGGTTGGCGACAGTCTCCTGGCGGCTGGGCCGCGAAGAAGGGCTGGGAGAGCGGCTCCTGGCTGACCTTCCCTGGAGTGAAGTCTTCTCAGCAGATAAAACAGCGATCTCGTCCTTCAGGTTCCGGACCTGTTTCTCATAATCCGATATGCCTGAGCTCTGCTGATCCACAATGGGCCTCTCGTTTGTCGTATCGATCGTGGTTCTCCTCCTCTCCGTGATTCTACTTTCCGGACCCCGCTTTTCGGAGAACCTCAGTTCCGACTCCCGCGGCAGCTCTGAGCGCCTGAACTCTGAGTTCCGTTGGTCAATGCTTCTGTGACGGGCCTCTTCCTGGGCTTGAAGAGACT…
5330417C22Rik	RIKEN cDNA 5330417C22 gene [Source:MGI Symbol;Acc:MGI:1923930]	mouse	ENSMUSG00000040412	ENSMUST00000048012	ENSMUSP00000040128	protein_coding	GCCAGCAGGACAAGAGGTGCAGGAGGAGCCCAAGTCTGAGGCCTCCAGGGCACAGGGACGGCAGTAGGAAGCCACGCCGTTCATGACGTTGGTGACGTTGATGGAGTAGATCTTGGCAACATCGCTGGTGTACTTTCTGCCGGTCTCGTGAAAGGTGGTCCTTTGGAAGGCCCAGGTGAAGCTCATGGTCGAGTTCTCCTCGATGATGTAGGTGTAGGACTGCTTGCCTTTGTTTCCTTTCCACGTCTCCACGGGAGTGTTGGTCCTGGAGTTCACACCCACCATGAAGTAGAGCTCGCAGTTCACAGAGCAGATGGTCTCGAAGACAAATGTGATCCTGGCCACCTCTTTGTTCTCTGAATCTGCCATCACCGACTTCGGGGGTCTAAATCCTGGCAC…
PKMYT1	protein kinase, membrane associated tyrosine/threonine 1 [Source:HGNC Symbol;Acc:HGNC:29650]	human	ENSG00000127564	ENST00000576268	ENSP00000458545	protein_coding	GCAGCCCGAAGTCACCCAGCTTGCAGCGGCCCCTGGGCCCCAGGAAGATGTTGGCAGGCTTGACGTCCAGGTGGACCAGGCCATGGCTGTGCAGGTGGGCCAGGGCCAGCAGGGCATCCCGCAGGTAGCCCCAGACCCGAGCCTCGGGAAGACCCGTGCCCCAGGCCTCACAGTGCTGCTGGAGGCTGTGGCCGCACAGCTCTGTCTGCAGGTACAGCAGCCCGTCCTCCTCCCAGGCACGCTCCAGCCGCACACAGTGTGGGTGCTGCCCCACCTTCTCGTGGCCGCACACCTCGGCCAGCTTGCGTGCCCGGTCCTTGGGGCCCCGAAAGGGCGACACAGAGCGCTTCACGGCGTAGAGTCGCCCGTCGTCCTTGGAGCGCACCTTGAAGACGGCCC…
CCDC113	coiled-coil domain containing 113 [Source:HGNC Symbol;Acc:HGNC:25002]	human	ENSG00000103021	ENST00000219299	ENSP00000219299	protein_coding	AGCACCACGAGGCGATCATTGAGGAAGCGGAGATCAGGTGGGCAGATATCCAGAAAGCAATATATGACTTTGAAAAAGATATTGTGAATACCATCTCCAAGAAGAAAGGCAGTATTCTGGCCACTCAGAAAGTGATGCGGTACATCGAAGACATGAACCGCCGGAGGGATGACATGAAGGATAAATTACGTTTGAAAAATGTTTCTCTCAAAGTCCAGAAGAAAAAGATGCTTTTCCAGTTGAGGCAGAAGGAAGAAGTGGGTGACGCCCTCCAGGAGGTCGACTTTCAACAGCTGAAGATCGAAAATGCTCAGTTCTTAGAGATCATCGAAACAAAGAACAATGAACTGGTTCAGCTGAAGCTGCTCTCCGGAAATGCCCTGCATGTTCTCAGCACAC…
Aspm	abnormal spindle microtubule assembly [Source:MGI Symbol;Acc:MGI:1334448]	mouse	ENSMUSG00000033952	ENSMUST00000053364	ENSMUSP00000059159	protein_coding	CGAAAAATATCTACCCACAACTCAAAACCCAATTATTAAAACTGAGCATACCTTCATCAATACAACGTAAAGACCAGAATCGGCAGGCACCCAACATACGCCACTCCACAGTACCATGCTTTCATTGCTAACTAGTACCTGATGCCGCTTTCGATCTGTTTTTAGTTTATATTTCCTCCAAGCTGTCTGTATAAGCCGAGCAGCTCTGGTTTCCTTACGAAGATCCAAAAGTCTTGCACATAGAAATGACAAATAGGTGATAACCACCTTTTCATCGGGAATCGTGTTTGACATGTCAGAATGATGAATCATAGTAGGAATCCCACCAAGGTTTCTCACAGCAGCGCTCACCAACTGGAAGTTTTTCTTTTCATTTTCTAGCAGGTTTTTGTATAGTCC…
PIK3CG	phosphatidylinositol-4,5-bisphosphate 3-kinase catalytic subunit gamma [Source:HGNC Symbol;Acc:HGNC:8978]	human	ENSG00000105851	ENST00000359195	ENSP00000352121	protein_coding	GAGCATCTCGTATATATTCAATGTTTTCTTTGCTTGTTAGCTGGGGCATGCCCGTCATCAGCATCATGGAGAACAGGATGATCAACAGGTTCGTGTGATGACGGAGTGCTAGATAAGCCTTAACACAGACATCCTGAAATTTCTGGAAGTGGGGGCTTGTTTTCTTTCCAGAAGTCCCCATCACAAACAGGAAGTCTGGGGTGAGCACAAATGGCACTCTCTCTTTATTAATGCCCAGGAAACTTTTGTAATTCCCAAGAATGTGCCCAAAGTCAATGTGAAATAGATTTCCTGTCTCTGTGATCATAATATTGTCATTGTGTCTGTCACCTATTCCAAGAACAAAGGTTGCTACACAGTAGCCAGCACAGGAATAGACAAACCTCTCCACAGCAGCCT…
REC114	REC114 meiotic recombination protein [Source:VGNC Symbol;Acc:VGNC:54350]	dog	ENSCAFG00000017805	ENSCAFT00000028238	ENSCAFP00000026260	protein_coding	GGCCCCTGCAGCGGTACGGTCGCTTCATGCTCTCGGACGCGAGAGAGCAGTCCGGGCTGGAGACGGAAGGTGGGACAGCCTCTTCCCCCACGTGGAAGGTCTTTGATTCCAATGCGGAGTCTGGGTATCTTGTTCTCACCATCGTTATATCAGGTCATTTCTTCATTTCTCAAGGAAAGACACTACTGGAAGGGTTTTCTCTCATCGGCAGCAAGAACTGGTTGAAGATTGTGAGGCGGATGGACTGCCTGTTGTTTGGAACCACCATAAAGAACAAGAGTCGGATGTTCCGGGTGCAGTTTGGCGGCGAGTCGGGGGCGCAGGCCCTGGAACACTGCTGCAGCTGCGTGCGGAGCCTGAACCAGTACACGGTTGTCCAGGAGCCAGACGG
ANKEF1	ankyrin repeat and EF-hand domain containing 1 [Source:NCBI gene;Acc:101682469]	ferret	ENSMPUG00000006473	ENSMPUT00000006529	ENSMPUP00000006418	protein_coding	CGGATGAAGTATTCCCACACCGGGAAGACGGGGGCCCACCTTATTACCTAATCGAAACCTATAAGAACGTAACCGATTGTAACCGCTTTAGCCGAGACCACCCACCAGAACATCCCGTCCAGGATGACTCTGCTTGGTACATTGATGACCCAGGGACGGAATATACAAACATTAATTATATCACCAGGGCGGGAGATCTGGCCTCTCTGAAAAAAGCATTTGAAAAAGGAATCCCCGTGGATATGAAGGACAATTATTATAAAACTCCACTAATGACTGCATGCGCAAGTGGAAACATCGAGACTGTCAAATTTCTTCTCGAACAGGGGGCTAATGTTAATGCAACAGACAATTTTCTGTGGACTCCGCTTCATTTTGCTTGCCATGCAGGCCAGCAAG…
COL22A1	collagen type XXII alpha 1 chain [Source:HGNC Symbol;Acc:HGNC:22989]	human	ENSG00000169436	ENST00000435777	ENSP00000387655	protein_coding	TGGGCTCCCTGGGCCTCCAGGAAAGGGTAAAGATGGCGAGCCAGGACTTCGAGGACCACCCGGATTGCCTGGGCCACTTGGAATCAAGGGGGAAAGAGGTCTGCCTGGAATTCCAGGCTCTCCTGGAAACCGTGGTGACCCAGGCATTGGGGTTGCTGGCCCACCTGGCCCTTCCGGAGCACCAGGAGACAAAGGACCTCCGGGATCTCGAGGTTTACCTGGACTACCTGGGCCCCAGGGGCCAGCTGGACAGGATGGCATACCAGGAACTCCAGGAGAAAGAGGGCTTCCTGGCAAACCAGGCACCTCTCCACTCCTGTCTCCAGAGGACATAAATCTCTTGGTTAAGGATGTGTGCCATGATTGTCCTCCCGGTCCCCCAGGTCTCCCTGGTATGCC…
SALL3	spalt like transcription factor 3 [Source:HGNC Symbol;Acc:HGNC:10527]	human	ENSG00000277015	ENST00000612458	ENSP00000482958	protein_coding	CGCATGCACATGGGCGGCCAGATCCCCAACACGCCGCTGCCCGACGGCTTCCAGGACGCCATGGACGCCGAGCTGGCCTTTGACGACAAGGCGGCCGAGGGCCTGAGCAGCTACGACGAGGACCTGGACGAGAACTCCATGGAGGAGGAGACCGAGGCCCGGGAGCCTGGCGCTGACCCAGCCAAGCCGCTCCTGGCCTACGCCGGCTCCTGCCCGCCCTCGCCGCCATCCGTCATCTCCAGCATCGCAGCCCTGGAGAACCAGATGAAGATGATGGACTCCGTCATGAACTGCCCGCAGCTGAGCGCCCTCAAGGCTGTGGAGAACGGCTCCGGGGACAGCGACCGGCTGAGCAACGACTCCTCCTCGTCGGCCATCGGTGACCTGGAGAGCCGCAGC…
SCART1	scavenger receptor family member expressed on T cells 1 [Source:HGNC Symbol;Acc:HGNC:32411]	human	ENSG00000214279	ENST00000640237	ENSP00000491516	protein_coding	TCCTCACTGCCCCGGCACCCCACTTCATCCAGCCATACAGGCCCTGAGCCTGGGCCAAATGCAGCCCCCGCCAGGGCACCGAGGGCCGGGCCACAGCCAAGCTGACGGCACACGACCTCTGCATCCGCCAGGTCCCAGGAGTCATCACACACCGTGCCCCAGGAGCCCGCGTGCCAGAGCCCCACGCGGCCGGAGCAGTTGTCCTCACCCCCATGCAGACGAATCTCCCCCTGCTCTGGGCAGCTGTGAGAGGAGCAGTTGGGGGCATGCCCAGAATCCTGTAGCGCCTCCTCCGGCAGCTCTGCACAGGTCACCCAGACCTCCTCGCCACGCACACAGGAGTTCGGGTGCCATGGGGCAGAGGGGCACTGCCACAGAGTGGTGTTTCTCAGCCTGCGA…
Tube1	epsilon-tubulin 1 [Source:MGI Symbol;Acc:MGI:1919174]	mouse	ENSMUSG00000019845	ENSMUST00000019991	ENSMUSP00000019991	protein_coding	GAAGACTGTCTCTTCATTTTATTGTTACCCATAAAAGAAATGTATAGTGTTTTGTATTAACAATGACTCGTCGTTCTAGGTTGGATCAGATGTTTTCAGATGCATTTAGTAAAGATCATCAACTAATTCAAGCTGACCCCAAACATAGCCTCTACCTTGCCTGTGCCCTCATGGTGAGAGGAAATGTACAGATTTCAGATCTGCGCAGAAATATCGAAAGATTAAAACCTTCACTACAGTTTGTATCCTGGAATCAAGAAGGCTGGAAGACCAGCCTGTGTTCAGTGCCTCCTGTAGGCCACTCTCATTCATTGCTGGCTTTAGCAAATAACACATGCGTGAAGCCTACGTTTGTGGAACTGAGAGACAGATTCATGAGACTCTACAGGAAAAAGGCTC…
ZNF217	zinc finger protein 217 [Source:HGNC Symbol;Acc:HGNC:13009]	human	ENSG00000171940	ENST00000302342	ENSP00000304308	protein_coding	GCAATCCAGCTAGACCTGAAGGGGGGTGGGCCTGGGGGTCCAGCAGGGCTCTCCGCTTAGGCACGTCCAGGCCACCCCCTTTCTCAGCAGCATCTTCCGGGGCGGGGCTCTGGAAACCCTGAGAATCTTTGAGGACGGCACTGCCCAGAAGGTTCTGGAAGGCAGAGGCCGCCGCCCCCTTGGGCTGCTTGGCAGGGGGGCTGCCCTTGCCGTCTTTGGCACCGTCGCAAAAGCGTTTGAGATTTTTGGCGTGCGCGTCCTCGGCCTCGGGGTGCTTGACCTCGGCCTTGGCCTCGGCCGCCGGGTCCACCTGCTGCTTCTCCTTGTGGTGACGCTCCAGGTGGTAGCGCAGGGACGTCTTCTGGGCCGCAGCGTAGTCGCAGAATTCACATTTGTACG…
KIAA1549	KIAA1549 [Source:HGNC Symbol;Acc:HGNC:22219]	human	ENSG00000122778	ENST00000422774	ENSP00000416040	protein_coding	CCAGGAGGGAGTGCATGGTCTGGCGCGCCTCCTCGATAGACGGCCGCGGCGGGATGTACTGTGAGGCCGGGAAGGGCGGGCCAGGGTAGCGGCCCAGCTCGGCAGAGGACGGCGTCTGCACCTCGGCTGGGAGGTCAGGATCCGACGGGCAGCCCATGTAGGCCGAGTTGTGGACTCCAGGCGGCCGCTTGTACGTGCCGTCGCTGTCCGTGGTGATGAGCCGGTCCTTCTCGGCATCCCCAGGGCAGCCATTGACCTGGTGCTTCCGACGTGGTTTTGGGGAGCGCTTCAGCCGCGAGCTCTTGCGGGGCTCTATGAACACTGAGGGCACGCTGGCCGTGGGGTCCAGGATCTTGTCGATCTGCATCTGTGCCCTGCGGTACACACGGTGGCGCTCCC…
ATXN7L2	ataxin 7 like 2 [Source:HGNC Symbol;Acc:HGNC:28713]	human	ENSG00000162650	ENST00000369870	ENSP00000358886	protein_coding	GGGCTCAGGGGAGCAGAGAGGGAGGAGCTGACAAAGTGGGACGGAGGCTCGGCCGCTGGGGGTATCTTCTTCCACATGTGTGAGCTGAGGTGCCGCTCCAGCATGGAGCTCAGCGCTGAGCAGAACCGGTCCAGCCGGCGGCTAAACACATAGCATCCGGGGCTCACCAGCCGGCTCCCAAAGGTGCAGAACGCCTGTGGCCTCGGGGGCCGGGTGGCGTAATGGCAGTCTGGGGGGAGGTAGGGGTCATCCGCCGTCCCCTCCTCCTCGCTCTCCTCGCTGGAGGCCTGGGCCCCACCCCGGGGCAGGGGGAAAGGGAACAGGCCTGGATCTCCGTCTCCCCCACAGAGGCCTTCATCATCCAGCTCGCTCTCAGAGGAGGCCTGGGACCTGGGCAGT…
Trim66	tripartite motif-containing 66 [Source:MGI Symbol;Acc:MGI:2152406]	mouse	ENSMUSG00000031026	ENSMUST00000106741	ENSMUSP00000102352	protein_coding	GCAGTGGGAACAGCAGACAGACGAGGAGCACAGCACTGAAGACTGGAACTTGTGAGAGGGGTGGCTGAGAGTCTCTTGCTGTGTCACTGAGGACTGGTGGCTTTGATAGAATGACGACGGTCCCTGGAGGGTGCCATAGGCAGGAGTTTCTGCCCGGGACAGTTGGCCACCTTCAGTGGTTATACAGCCAAGGGAAGCCAGCTGCTTGGTCCAGAAGTTGGGTTCCCAGGTGAATCTGATACTCCAGGGGGAGCCAGGATCTGTGTTACAATTGGTCTCTAACAATCGCTGCATCTGAAAAACAATCAGCTCTTTGCTGAAAAGAAAGGGGACGCTGGCTTTGCTGCAGACGGCCCAGTTGATGAAGTTCTGCACATGTTCAAACTGCCGATTGAGAAC…
FAM83D	family with sequence similarity 83 member D [Source:VGNC Symbol;Acc:VGNC:40702]	dog	ENSCAFG00000009027	ENSCAFT00000014346	ENSCAFP00000013267	protein_coding	CCCCCTCGGGCTCGGCCTTTCGGGGCGTGCTGGAGAGCCTGGCCAGCCGTAGGCGCAGCAGGTTCCCCAGGGTGGGCTCCCTGGGCAGCGGCTTCCGGTCCACGAGGTGGTCAAATTTGCCGCTGATGCGGAAGCTGGACAGGAGTTTGGCGCTGATGGGCTTGGACTGCGCATACAGGATCCGGAACTCCAGGTCGAAGTGCTCCACAACTTGGCCAGAGAGAATGACCAGGTTACTGCTGTTGAGTTTGCCATCCGTCCAGGTGAAACTGTAAGAGCCCGTGACCACACGGATGCCATCGATCAGTGTGAACTTCTCGTGAACCTTCCCAACAATTTTAGTTCCTGACCTGGCGTAGTAGATATTTCCGGTAATAGTCCGAACCGTCATCAGCTTTT…
CDC45	cell division cycle 45 [Source:HGNC Symbol;Acc:HGNC:1739]	human	ENSG00000093009	ENST00000437685	ENSP00000405726	protein_coding	AGAATACTAAAATCAGCGTTTTATTCCATTAAAAACCCACCATCCCAGAACCTAAACCTCTGTCCATAACTTACAATCTACAAAAATGCTGGTTAATATAAATAAGGAGAAGGAGGTAATTTCTGACGAAATCAAATGTCTCAGGACAAGAGGGAAACTAGCGCGTCCAGAAACTTGCTCCGATCCTCTGCTTTCAATTCAATTACTGAGAGGTCAAAGTGGTTGTGCAGTGTCCTGGAATTGGTACCTTCTGCCGCCTTCTCAAACGCCCGGCCGAAAAAGTTCTTCCTGTCTGAAGTGTCAGTCTCCGGGGGAATGCCCACCACAGTCACTGTGCCCTGTTCCACGCTTAGTGGGGCGGTCATCACCAGGGGCAGCAGCTTGCAGCGCCGATTCTTT…
TMC3	transmembrane channel like 3 [Source:VGNC Symbol;Acc:VGNC:47422]	dog	ENSCAFG00000013775	ENSCAFT00000021871	ENSCAFP00000020315	protein_coding	AGCCCCCCTGGCCCGTGCTGGGAGACCTACGTAGGGCAGGAGATGCTGAAGCTGTCCATCATCGACATGCTCTTCACCGTGGCCAGCGTGCTGCTCATCGACTTCTTCCGTGGGCTTGCCGTGCGGTACCTGAGTGACCACTGGTGCTGGGACCTGGAGAGCAAGTTTCCCGAGTACGGAGAGTTCAAGATCGCCGAGAACGTCCTGCACCTGGTCTACAACCAGGGCATGATCTGGATGGGCACTTTCTTCTCCCCGTGTCTGCCGGCTGTCAACGTTCTCAAGCTCACTGGGCTCATGTACCTGCGGAGCTGGGCCGTGCTCACCTGCAACGTTCCCCACCAGCAAGTGTTCCGGGCCTCCAGGTCCAACAACTTCTACCTGGCAACGCTCCTGTTC…
LAMC2	laminin subunit gamma 2 [Source:VGNC Symbol;Acc:VGNC:42572]	dog	ENSCAFG00000013243	ENSCAFT00000021015	ENSCAFP00000019515	protein_coding	GGGGTCCCCAAAGTAGCCAGCTCTGCACTGACCGCAGTGGGTACCAGCCGTGTTGTACACGCACTTCAGACAGTGGCCCGTGAGGCGGTCGCAGTTGCCGGAGGCGCTGGGGTCCACATTGTGGTTACACTCACATGGCTGGCATGGCCTCACTGGGCCCTTTTCTCCAAGGGGGTCCCCAAAGTAGCCATCGGCACAGAGCTCGCAACGGGCACCTGTGACCCCGGGGGGGCAGCTGTGGCAGACCACCTCCTCTGTCTCAGGCATCACGGCGCAGCTGAACCCTGGACGGCATGGGCACGGCTTGCAGCTGCGGGGGTCATGGGGGTCGTTGTAGAAGCCCACGGGGCAGTCGGCACATTCCACATCGGGGTTCTCGTCCCCTGAGTAGCAGTCTCC…
KCNH3	potassium voltage-gated channel subfamily H member 3 [Source:HGNC Symbol;Acc:HGNC:6252]	human	ENSG00000135519	ENST00000257981	ENSP00000257981	protein_coding	GGGGAGCTCTGAGATGCTGGGGGGCCCCAGGGCCAGGGGGCGGTGAGAGGAGGAGGCCCTGGTCGAGGGGGTGGCCAGGTCCCACTCAAGACAGGGCCAGGTGGGGGCTGCAGGCAGTAGGACGATGACCCTGTTTCCACACGCAGAGGCTGCAAGAGTCCAGTGGCGCTGGCTGGGCATGGCCCCTCTCCCAGTGCCCGAGGACATGGGCCTTCCCCATGGGGTGCCAGTACCAGCTGCATGGCCTGGCGAAGTGACTGCAGCCCTTCCCGCATCTGCAGCACCTGCTCTGAGAGCTCCACCACCGCCTGCCGAAGCTTGTCCAGCGTGTCTGTGTCTGCGTTCCTGGCCTCACTGGGCCCCAGGGGGACTGTCAGCAAGCTGTTCTCTGGTGCAGGG…
KCNK4	potassium two pore domain channel subfamily K member 4 [Source:HGNC Symbol;Acc:HGNC:6279]	human	ENSG00000182450	ENST00000539216	ENSP00000444948	protein_coding	GACTCCTTCAGGCCCACCCTCAGCAAGGGGCCGGGCTGCCCTTCCGGTGGCGCAGTTGGGCTCCCACCTCTGCCCGGGTACGGCGGGACACGACTCGCAGCCAGTTCCCGATGGTGGTGAGCACGGAGGCAAAGTAGGCCAGCCCAAACAGGATCCAGAACCACACCAGCGGCTGGTAGAAGGAGTACTTCTGGTTGGGGCTGGCACCGGCCACGTAGTCCCCGAAGCCGACCGTGGTGAGCGTCACGATGACAAAGTAGAGGGCCTCCAGCTGGTTCCAGCCCTCCACGGAGCAGAAGACAAAGGTGGGCGCCAGGACGAAGAGCAGGCATCCGACCAGCAGGAAGAGCAGCGCAGAGAGGATGCGCACCAGCCCCGGGGGCACGTGCCACTTCAGGA…
OASL	2'-5'-oligoadenylate synthetase like [Source:HGNC Symbol;Acc:HGNC:8090]	human	ENSG00000135114	ENST00000257570	ENSP00000257570	protein_coding	AGCAGGAGAGTTTCCGGCTAGATGAAGGCCTGGCCACGGTGATGCAGCTGCTTCAGAGATACCAGTTCCTCTGCGTCTACTGGACCACGTTCTACTCGCTGGATGACCCGGTCCTCGGGGACTTTGTTCGGAAAAAGCTCAAAGGGGAGAGGCCCATCATCCTGGACCCCGCAGACCCCACCCACAACGTGGCTGAAGGCTACAGGTGGGACATCATGGCTCAGCGAGCCAGCCACTGCCTGAAACAGGACTGTTGCTATGACAGCGAGGACAACCCCATTCCCAGCTGGAATGTAAAGGATACTCGGGACATCCAAGTGACTGTGGAGCTGTTGAGTTACCCTGATTTGATCCTCTGGGTGAACCCTTATGACCCCATAACAAAGATCATAAAGAAAA…
CDCA7	cell division cycle associated 7 [Source:HGNC Symbol;Acc:HGNC:14628]	human	ENSG00000144354	ENST00000347703	ENSP00000272789	protein_coding	TATGTGAAGTTGATTTCCATGGAAACCTCGTCATCCTCTGATGACAGTTGTGACAGCTTTGCTTCTGATAATTTTGCAAACACGAGGTCTCAGTCGGAGCAAGCCGGCTGCAGGACTCGCAGTCAGTGTAGACGAGCTGGACCACTGCGTGTGGCCTTGAAGTTTCCACCGCGAGACAGCAGGGGAGCCGCCCCCCAGAAAGCAGCGGCCCCCGAGCCCTCTGAGACCAACACCACTTCTGATTCAGAGGATGAAAGTGGCACGAGCTTCCTGGAGAAGAGGGCTTTGAATATAAAGCAAAACAAAGCAATGCTGGCAAAACTAATGGCAGAGTTAGAGAGTTTCCCTGGCCCCTTCCCCGGAAGGCACTCCCTGCCTGGATCCCGCTCGCAATCAAAG…
CST6	cystatin E/M [Source:HGNC Symbol;Acc:HGNC:2478]	human	ENSG00000175315	ENST00000312134	ENSP00000311313	protein_coding	CATGGCGTGTCCCAACCTCCCGCTGGCTTTCAGCCTGGCCCTGCTGGCCTCCGTCTGCCTCCTGGCGCTGCCACACCAAGCCTTGGGTCGGCCCCGGGAGCGCATGGTGGGCGGGCCGAAGGAGCTGAGAACGGACGACCCCGAGGTGAAGAGGGCAGCCCAGGCGGCCGTGGCCAGCTACAACATGGGCAGCAACAGCCTCTACTTCTTCCGGGACACGCACATTGTGCGGGCCAGAAGCCAGCTGGTGGCCGGCGTCATGTACTACCTCACAGTGGACATGGGAAGCACTGCCTGCCGCAAGACCATGATGGCGGGAGACCAGATGGACCTCACCACCTGCCCGCTGGCCGCAGAACCGGAGCAGGAGAGGCTTCGCTGTGACTTTGAGATCCTGGT…
Sema3a	sema domain, immunoglobulin domain (Ig), short basic domain, secreted, (semaphorin) 3A [Source:MGI Symbol;Acc:MGI:107558]	mouse	ENSMUSG00000028883	ENSMUST00000030714	ENSMUSP00000030714	protein_coding	TGAGAGTGACAATCCTGAAGATGACAAAGTATATTTCTTCTTCCGTGAAAATGCTATAGACGGCGAACACACTGGAAAAGCAACTCATGCTCGAATAGGTCAGATATGCAAGAATGACTTCGGGGGACATAGAAGTCTGGTGAATAAATGGACAACATTCCTCAAAGCTCGTCTGATTTGTTCAGTACCAGGTCCAAATGGAATTGACACTCATTTTGATGAGTTGCAGGATGTATTCTTAATGAACTCTAAAGATCCAAAAAATCCCATTGTTTATGGAGTGTTTACAACTTCCAGTAACATCTTCAAGGGGTCAGCTGTGTGTATGTATAGCATGAGTGATGTAAGAAGGGTGTTTCTTGGCCCTTATGCTCACAGGGATGGTCCCAATTATCAGTG…
Slc16a14	solute carrier family 16 (monocarboxylic acid transporters), member 14 [Source:MGI Symbol;Acc:MGI:1919031]	mouse	ENSMUSG00000026220	ENSMUST00000027422	ENSMUSP00000027422	protein_coding	TCCGTGACAGTTCTTGCCCTGTGTTTCAGAAACCCTTGGGAAAATGTATACAAGCCATGAAGATATCGGGTACGATTTTGAAGATGCCCCTAAGGACAAGAAGGCGCTGAAAGCCCACCCTGACATCGACGGCGGGTGGGCCTGGATGATGGTCCTCGCCTCTTTCTTCGTCCACATCCTCGTCATGGGCTCCCAGATGGCACTGGGCATCCTCAACATGGAGTGGCTGGAGGAATTCCACCAGAGCCGCGGCCTCACGGCCTGGGTGAGCTCCCTGAGTATGGGTGTCACCCTCATCGTCGGACCTTTCATTGGCTTGTTCATCAGCACCTGTGGCTGCCGCCGCACGGCCATCGTCGGAGGCCTGGTGCATTCCCTGGGCTGGGTGCTGAGTGCCTC…
FRS3	fibroblast growth factor receptor substrate 3 [Source:HGNC Symbol;Acc:HGNC:16970]	human	ENSG00000137218	ENST00000426290	ENSP00000396715	protein_coding	TCTCTGTCTCCTGTGCTAGGTGAACCCCAGGCCTGCCCCAGAGGGACCCCGGAGACTTCTCTGCAGCTGCTGGCCACGATGCCACGCCAGGACCGGGGAGAATAAAGCGGGGTCTTTCCCCATGCCCCTCCCCTGGTCAGCTCCCCGATGGCCTGGGTGAGGGTGGGCCGGCTGCTCTGACACCATGGGGAGCTGCTGCAGCTGCCTGAACAGAGACAGCGTCCCTGACAACCACCCCACCAAGTTCAAGGTGACAAATGTGGATGACGAGGGGGTGGAGCTGGGCTCCGGCGTGATGGAGCTGACGCAGTGTGAGCTGGTGCTGCGGCCGGCAGGGCGCGAGCCCGTGCACTGGCCCTACCTCTGTCTGCGGCGCTACGGCTACGACTCGAACCTCTT…
ALKBH4	alkB homolog 4, lysine demethylase [Source:HGNC Symbol;Acc:HGNC:21900]	human	ENSG00000160993	ENST00000292566	ENSP00000292566	protein_coding	CTGCCAGCAGCGACCATGGCGGTTACAGCGGTGGCAACCCCGGAGGTACCCCGAGAATGCGGCTGCAAGGGCATCCGAACCTGCTTGATTTGCGAGGAGCAGAGCGGCAACGACCCTCCCTGGCAGCACACCCCACAGAGAAACCATTTCATATACTCGGATATCGGCTGGGCCCTGGGGGCTGAGGAGTCTGACTTTGAGGGCTGGGCCTTCCCCTTCTCCGGGGTGACGCTCATCGAGGACTTCGTGACCCCTGACGAGGAGGCCGAGCTGGTGCAGCTGATGGACCAGGACCCGTGGAGGCTCTCGCAGTCTGGCCGGAGGAAGCAGGACTACGGCCCCCGGGTCAACTTCCGGAAGCAGAAGGTGAAGACAGCGGGGTTCAGCGGGCTCCCCGCC…
PIGZ	phosphatidylinositol glycan anchor biosynthesis class Z [Source:HGNC Symbol;Acc:HGNC:30596]	human	ENSG00000119227	ENST00000412723	ENSP00000413405	protein_coding	TCTGGCCCTCTTGATGCCAGATGGACGCCCGGGCGCTGTGGGGCGGCCTGGCCGTGCTGCGCCTGCTCTGGTGTCTCCTTCCGCAGACAGGCTACGTGCACCCCGACGAGTTCTTCCAGAACCCCGAGGTCATGGCAGAGGACGTCCTGGGTGTGGAGGCCAACCGGCCCTGGGAGTTCCACCCTAACAACTCCTGCCGCACCGCTGTCTTCCCGCTGCTCACTTCTGGTTCTGCCTTCTGGCTGCTCAGGCTCTGGGGACTGTGGGGGCCGTGGCCCGGCCCCGTGAGTGGCTACATGCTGCTGGTGGGGCCCCGCCTCCTCCTCACGGCCCTCTCCTTCACCCTGGACACAGCCGTGTACCTCCTGGCCCCACAGTGGGGGGCAGAGCCCTGGAACG…
TMEM136	transmembrane protein 136 [Source:VGNC Symbol;Acc:VGNC:47474]	dog	ENSCAFG00000011963	ENSCAFT00000018997	ENSCAFP00000017606	protein_coding	TCTTCACTGGAACTGTCATTCTCAGCCTGTTTGCCCTCTTCCTTCTTGTCGTCCTTGGTAGTGGCCCGTCTCGCGCAGGAACCAGCGTAGCTGGAGCAGCGGGTTGGTAATCTCGCTGCCGAAGAGCACGGTGTTGACCTCGGTGCCCGACTCACCCAGCGCCAGCGCCATGGTGATGCCCAGGATGCTCAGAGTGTGGTGCGCCAGCATCAGCGCCCCCTCGGACCCAAAGTACACACACCAGCCCAGGTCGAAGATGAAGTAGCCCAGCGTGAGGCACAGCACATGCACCTGCAGAGGGGTGTTGGGGGCACCTGGGTGGGTGAAGGGCCAAGGGCCATCAATGAAGCCAATATATGCCGAGAGGCCAATAGAGAGAACTCCATGGGTGAAGGTGAC…
NCKAP5	NCK associated protein 5 [Source:HGNC Symbol;Acc:HGNC:29847]	human	ENSG00000176771	ENST00000405974	ENSP00000385692	protein_coding	GCATTCAGCTGGCATTCGTGCATCCTAACATCAGTCCGCAACTGTGTTAGACTTCCACTTCTTTCTACCTCTGAAAGCAAATCTCCAGATGAGAGATCTAAGATTCGTGAATGAAGTTTCTGGAAGAGAAGATCCGAAGTTGGCCGGACTCGTTGTTGGAAAAGAATGCTTAATGTTCGGTTCTGCTGTTCCAAATCAAACACTCTGGTTTTCAACTTCACACATTCCTCCCTTAGATCCTTTTGAGTTAGTAGAGCTTGAACAACTTGGTTGGCTACCTCATCCAGACATCTTTCATACTCTTCTCTTTGACTTTCATTTTCCAACGCCAATGCTGAATTTTCTGCCTCAAGAGCTTTCAATCTTTCTAACAGCAATTTGGTCTTTTCTCTTTCCTCA…
LRTM1	leucine rich repeats and transmembrane domains 1 [Source:HGNC Symbol;Acc:HGNC:25023]	human	ENSG00000144771	ENST00000493075	ENSP00000419772	protein_coding	CAAGACAAAGACGGGACTGTGAGTTGGCCAGGTCTTAATTACTTTTCTCATCTGCAAATCAACAAAGCTGGGCTACAGGCTCAGGCCAGAAGCCCTTGGAGACCCAATCATGAGAGCTTGATCGAGTGCTTCTGGAGTCCATGGCTACTGTGAGGTTCTTATTTCTCAAGGACAACCTCTGGAAATGCAACTGCCACTTGCTCGGTCTAAAACTCTGGCTGGAGAACTTCATCTACAAAGGGGGAGTCATCGATGGAGTCATCTGTGTGTCACCAGATCCCTGGAAGGGACAGGAGCTCCTTAGGATCCCTCATGAGCTGTACCAGCCTTGCCCTTTTCCTTCTTCAGATCTGGATTCCTTGCGGGTGTCAGCTGTCCTGAGATCTCCCGAGAGCCGCT…
FERMT1	fermitin family member 1 [Source:HGNC Symbol;Acc:HGNC:15889]	human	ENSG00000101311	ENST00000217289	ENSP00000217289	protein_coding	GGAGGCGAGGCCAGTTTCGCTGAGAGTGTCTGGAGATCTGCACGTGGGAGGAGTGATGCTCAAGTTAGTAGAAAAGATCAATATATCCCAAGACTGGTCAGACTTTGCCCTTTGGTGGGAACAGAAGCGCTGCTGGCTCCTGAAAACACACTGGACTCTAGACAAATGTGGAGTCCAGGCCGATGCAAAGCTCCTCTTCACCCCTCAGCATAAAATGCTTCGCCTCCGCCTGCCCAATGTGAAGACGGTGAGATTGCGCGTCAGCTTCTCTGCTGTGGTCTTTAAAGCTGTCAGTGATATCTGCAAAACTCTGAATATTAGAAGATCAGAAGAACTCTCTTTGTTGAAGCCTTCTGGTGACTATTTTAAAAAGAAGAAGAAAAAAGATAAAAATAATAA…
Kcnk10	potassium channel, subfamily K, member 10 [Source:MGI Symbol;Acc:MGI:1919508]	mouse	ENSMUSG00000033854	ENSMUST00000110113	ENSMUSP00000105740	protein_coding	CCAAGATGTAGAGGATGGTGGAGATGACCCGGATCTTGGTCTGGCTCACTTGCTTTTTTCGAAAGACCTTCTCCACTCTGGCAATGCTTTTCCCAAAGATGGTTCCAAGTTGATCGCCAATTCCAGCCAATAAGAAACCAAAGAGTGGGATTCCAAAGATGGCATATAAAATACAAAAGATTTTGCCTCCTTCAGTGCTTGGAGCAATATTCCCATACCCTATGGTGGTGATGACAGTTCCAGCAAAGAAAAA
CD5L	CD5 molecule like [Source:HGNC Symbol;Acc:HGNC:1690]	human	ENSG00000073754	ENST00000368174	ENSP00000357156	protein_coding	AGACACAAAGGAGAGTCTGGGCAGGAAGAATGGGCGTTTCCAGAGTACAGAGCTGGAGAAGCCTGAAATAGATGAGAGCTATGCGGGGAGTTACTACTGTACAGCTGACAATGGCTATGGTCTTGTCCAGAGTGCAGCCTTGAACATCACAGTGAGAATTCCAGTGTCTCGGCCTGTCCTCACCTCCAGTGCTCCCAGGAACCAGGCCTACACTGGGGATCTGTTAGAGCTTCGCTGTGAAGACAGGAGAGCTTCTCCCCCCGTTCTGTACTGGTTTTATCATGGAAATGTGGCACTGGGAAACATCTCAGTGCCTTTTGGAGGGGCAGCATCCTTCAACCTCTCTCTGACTATAGAACATTCTGGTAACTATTCCTGTGAAGCGGACAATGGGCTGAG…
ACOT4	acyl-CoA thioesterase 4 [Source:VGNC Symbol;Acc:VGNC:49744]	dog	ENSCAFG00000023593	ENSCAFT00000026680	ENSCAFP00000024786	protein_coding	GGGAAGTAAGGGGGCTCAATGTAATGCCCAGTCCCAGGGTAAGAAAGGATCAGGGGTTTTTCTTTTCCATGGGCCTGTAACCGTTCAGCAGCCCTTTGGGCATACAGCTCACTCCTCCAGTTATGGTCGTCTTCCCCAGCAATGAAGAGAATGGGTCCTTCAGCCTTTTCCAAGGGAAATATGCAGGGATTCTCATATCCGCCTACAATATCATTGCGTATGTCCACAATGTCCAACAGGCCTGAGAAAGTTACCTTGGCTCTCCTCAGGTCATGGCCCAGTGGGGGAATGCTAATCTGCTTGTAGTATATGGGTCTGCTTCCACTGAATCCAGATCCATTAATGGAAACTGTGGCTGTGATATTCTTCATAAATGAGGCCATAGCGAGACAAATATCA…
MAMDC4	MAM domain containing 4 [Source:VGNC Symbol;Acc:VGNC:42938]	dog	ENSCAFG00000019548	ENSCAFT00000031080	ENSCAFP00000028913	protein_coding	GGTGGAGGGCGGCAGTTCCGAGCTGGTGTGGCAGGCCCCGGGCAGCAGCCCAGCCTGGGAGGCAGCGGTCATCCCGCTGGGGGCCCGAGGCCGGCGTTTCCAGCCTCCCCTTTCTGCGCCCACAGCTGGAGCTGACCGGCCTGCTGACCCTGGATGGGCCTGGCCAGCAGGGTGCAGGGGTAGCCCAGGTGGCCCTGAAGAACTGCAGCCCAACGGCCACCAGCATCAAGGACACAGAGGTGTCCTGCAACTTCGAGCGGGACGCATGCGGCTGGCACCCTGGCCACCTCACAGATGCCCACTGGCAGCGGCTCCAGAGCTGGGGCCCCGAGTACGACCATACCACAGGCCGAGGACACTTGATGCTTCTGGACCCCAGGAGCCCTCTGGCCCGGGGCC…
HSPA14	heat shock protein family A (Hsp70) member 14 [Source:NCBI gene;Acc:51182]	human	ENSG00000284024	ENST00000640019	ENSP00000491568	protein_coding	CCGGGAGTGTGTCGGCTGGTGCTGCTCCCGGCGCTGGGCTCCCCGGACACACCCAGTCTGGTGAGGGGGTCGCTCTGGCTGGGAGTGACTGTCCCTCTGAAAAGGTGCTGGGAGCTGCGGTAGCTGGGGGTCCCTTGAGAGCACCCTGCGCCCGAGGGTTCATCCCAGGAGTCCTCAAGGTCACTGGTTTCGTGCTTCTGGTCACTGATTTTCAGTGGACAATCCTCATCAGATCCCTTAGCTGATTTCAAGGTAGTCAGGGGATCTGCAGCCTGCGGCCCTTGGGCGCTCGGAACGTGGGTCCCCTCTTCCCCCGGGGGTTCAGAGGCCACCAAGCGGGGCGCATGGTGCTTGGTCCAGGCCTCACTGTCGGTGTAGGGGCCTGGCTCAGTCACTATC…
PLCXD3	phosphatidylinositol specific phospholipase C X domain containing 3 [Source:HGNC Symbol;Acc:HGNC:31822]	human	ENSG00000182836	ENST00000328457	ENSP00000333751	protein_coding	ACTTGGTACTCTTTCTCCCATAGATACTGGAGACTAACTTCCTGGGCAAAAATTGCTGGGCACATTTTATTTCCATAGATGTCTTTCAGCATCTGGACCAGTTTTTCATGGTGGTATTTCTGCATCCCATAAAAATGGTTGAAGTCCAAGAAGACTACCTCCTTGCGGTGATCTGTGAGAAATGCATTGATTTCTTCAAGGCCTTCATTGACTTTGGCACTGAACAAACCATGAGCAAAGTAGAGCTCATTATCGGGGTCTCTGGGCTTGGTAGAAATTCGAAGATCAAAATAACGGATGCCAGCTCCTAGTTGACCAGTAAAGTTCATCGTCTGAGTGGCTAGCCATTTCCGCATCAGCTTTTTGGCCACAGTTCCAAACACAGAAACAAAATTCTGG…
DUOXA2	dual oxidase maturation factor 2 [Source:HGNC Symbol;Acc:HGNC:32698]	human	ENSG00000140274	ENST00000323030	ENSP00000319705	protein_coding	CTCAGTCTGTTTATAGGCGCAGAAATTGTGGCTGTGCACTTCAGCGCAGAATGGTCGGTGGGCAGAGTTAGTACCAACACTTCCTACAAAGCCTTCAGCGCTGAGCGGGTCGAAGCGCAAGTTGGTCTACAAGTGGGCCTGGAGGGTATCAACATCACACTCACAGGGACCCCAGTGCGGCAATTGAACGAAACCATTGACTACAACGAGCAGTTCCATTGGCGCTTCGGGGAGAACTATGCAGAAGAGTACGCTCGGGCGTTGGCGAAGGGGCTGCCCGACCCCGTGCTCTACTTGGCTGAGAAGTTCACCCCGAGCAGTCCGTGTGGGCTGTACCGTCAGTACCGCCTGGCGGGCCACTACGCCTCGGCCACTTTGTGGGTCGCCTTCTGCTTCTGG…
POLI	DNA polymerase iota [Source:HGNC Symbol;Acc:HGNC:9182]	human	ENSG00000101751	ENST00000579434	ENSP00000462681	protein_coding	ACTATTTCAACCATTGGGGTCATCACATCATAATTTCCTGTCCCTAACTTCTGAACTACGTGGGCCGGAATAGCGCATTGCCGACTCTCCCGACTCCAGAGTTTCACAGCTGAGTGCCGACGGATCACCAGCCTTACTGTGTGTGGCTTCCTTCCAGCCTGGCACACTCTGTTTAAAAGACTAGCAAGTAGTTCTTCAATCTTACGTTTAGCTTCAATTTCTGATGAACATTTTTTAAATGAATCCTCTTCACTGAAAGACTGGGGTGGTCCTGAAGGTGTCACAGGAGAATTGTCCTCTCCAAAGCTGAATTTCTGGATACGGTGAGCAACTGAAATCCCAAATTCCTTTTCTAATGTTTGGCATGAAAAGGCCTGAAGATCCTGCACACTACTGATG…
Fgf21	fibroblast growth factor 21 [Source:MGI Symbol;Acc:MGI:1861377]	mouse	ENSMUSG00000030827	ENSMUST00000033099	ENSMUSP00000033099	protein_coding	GGAGGCCGGCAGCAGCCCTGGGAGGGGCAGGAAGCGGGCAGCACCCCTCGAGGCTGGTTCTTGGGACACTGGGGCGCTGGGCATGTGCAGGCGGAGCGGGAGGCCCAGGGCCTCAGACTGGTAAACGTTATATCCGTCCTGGAGAAGCAGTTCCCGGAAGCTGCAGGCCTCCATGTCGAAGCGGAGCGATCCGTACAGGAGCCCATCAGGCCGCTGGCACAGGAATCTGGATGTCCTGACCCCGAAGATTTGAATCACCCCAGGCTTCAAGGCTTTGAGCTCCAGGAGACTTTCTGGGGTCCTATGGGCTGCACCCCGCACTGTGCCATCTGCCCCGATCTCCAGGTGCACTCCGGTTCTCTGGGCATCGTCAGTGTACAGGAACCTCAGCCGGACTTG…
CD5	CD5 molecule [Source:VGNC Symbol;Acc:VGNC:38962]	dog	ENSCAFG00000016332	ENSCAFT00000025910	ENSCAFP00000024058	protein_coding	GCTGACCCAGGACGGAATAACCTTTATTTACAACACCAGCCCCGCCCCCAAGAGCGCCTTTGTGCCAACGATGATATTGGGGCAGATTCTCGGGGATTGTTAGCACACAGGGGAGGGCGCTCGGGTCAAGGCTCCGCCCCTTCCCAGGGACGTCCACGCAAGGCCCATGGGCCAGGTAGGGGTGAGGAATTGCACAGAAAGACCCAACTGGAGGAGGCCCCACCCCCACCTCCAGCCCGGGGGGTCGTGACAGGACTCAGGAGACACACTCATGTTTCTGGGGCTCAGCTGGGTGACAAGATTTGGGGGACAACAGGTGGGCACTGGCCTTGGTAACCTGGGGTCTCTGGGGTCTCCTCCTGGTCTGGTTCTGCAGGGTGAGAAAGAGGCGGCCTGAAA…
PRDM10	PR/SET domain 10 [Source:HGNC Symbol;Acc:HGNC:13995]	human	ENSG00000170325	ENST00000533431	ENSP00000435940	protein_coding	AAATGTGGGGTGACGCGAGCCACAGTTGCCCCAGGAGACCCCTGCCGCTCTGGAGCAGGACCCCGAAACTCAGAGCCTCCACCTGCAGCCTCAGCCGGAGGAGAATGTGCTACCCACCCCCAGCACCCTGACGGCCGATGACATGCGCAGAGCCAAACGCATCCGGAATGCGGCTCTCCAGCATCTGTTCATTCGGAAGTCCTTTCGGCCTTTCAAATGCCTGCAGTGTGGGAAGGCCTTCCGGGAGAAGGACAAGCTGGACCAGCACCTGCGTTTCCACGGGCGTGAGGGCAACTGCCCTTTGACCTGTGACCTCTGCAACAAGGGCTTCATCAGCAGCACGGCCTTGGAGAGCCACATGAAGCTACACTCGGACCAGAAGACCTATTCTTGCATCTT…
Card9	caspase recruitment domain family, member 9 [Source:MGI Symbol;Acc:MGI:2685628]	mouse	ENSMUSG00000026928	ENSMUST00000100303	ENSMUSP00000097876	protein_coding	CGTAGCGGAAGAGCCCGCCCCCCGACTTCCGGCACCGCCGCAGGCCGCGCTCGTTTATTTGAGGTCCGGCCGGCACGCACGCTGCTGGGCCGCGGCGCTACGAGCCTTCCGTGTCGGTGTTGTCGCTGCCGGTGGTGTTCTCCCAGTCCGCCTCGCCCTGCCTCGAGGCGTGCAGCATCTTCCGCAGCGCCCGCTTCCTGCGGTAGTTCTCGAAGCTCTCCTTGAGGCGCCGCCGCTCCTTCTCCGGGGGCTCAGTTCCCGTGTCCCGGGGCAGCAGCGTGTGTGTGTCCCCCCGGGCGGCCCAGCAGCCCTTGGGACCCTCCGCCCCCCCGTGGGCGTCGGGGTCCTGTCCTGCCACAGGTTCCAGATACTCAGAGCCATCCTGCAGCCCCCGGCGTT…
SLC11A1	solute carrier family 11 member 1 [Source:HGNC Symbol;Acc:HGNC:10907]	human	ENSG00000018280	ENST00000233202	ENSP00000233202	protein_coding	CCATCACGAACTGTCCCGCGTAGGTGCCGGTCATGGTGGAGCTCTGCCCGGCTGCCAGGAGACCCACCGCCCAGATGTAGAGGGCAGCGGGGCCGAAGACACAGCCCAGGATGAAGCCTCCTTGGTAAATGTCCACCGATACGGTCAGGTTGTTCTCAGGGAAGATCTTGGCGTAGTCATGGAGGCTGCTGTTGGCACAGACGTTGAACGCAGCCTGGTTGGTTTGCTGGTAGAAGGTCTGACCAAAGACAGCCACAACAAAGAGGTTGATGAAGAAGGATACAGAGAGGGCTATGGTGGCCTCAATCAGAAAGTACATGTTCGCCTCACGGATGGCCTCCCGGCAAGCCCGGTCAATCTTGCGAGACTTGACCAGGGCGGAGTGCAGGTAGATGTTGT…
CFAP57	cilia and flagella associated protein 57 [Source:HGNC Symbol;Acc:HGNC:26485]	human	ENSG00000243710	ENST00000372492	ENSP00000361570	protein_coding	GCCACAGCTCCGTGATGTTCAGCCCCAGCTGCGTGTTCTGCTTATGGAAACGCTCCAGCTCGCTTTCCATCTCCTGAATCTGCTCCTTCATCACCTTGATCTCGTTCTCTCGAGGTTCTATCTGCTTCTTCAGCTCCTTGATTTTGTAGTCCAGCACAAACTTGAATTTCTCTAGCTCTTGATTTTTCTTCTTCAGTTCATAGATGCGCTTCTCCTTTTCCTGAATCGTGTCATCTCGCTCCTGGATCTCCCGCTTGAGGCCGAGGATGTCCTTCTCCAGGGACTTGATGACTCCTTGCAGCTTCACCTGCTCCCCCTTCATCAGGTCGATGTCATTGGTCCGCTCCTCGATCTCCTTCTGCAGGGTGTTGAACTTCTTCCTCATGATGCCGGTTTCTC…
PDLIM4	PDZ and LIM domain 4 [Source:HGNC Symbol;Acc:HGNC:16501]	human	ENSG00000131435	ENST00000253754	ENSP00000253754	protein_coding	GATCTCGGTTTGGCCTTAGTCTCCCCCTGTACTGCTTTCCTCATCCCCTAGTTCTCAGCTGACACGGTACCGGATTCTACCCAGGTTAGCGCCCTGGGCTGGACGTGGCTTTACAGCACCCCCTTGTGACGCACTCCGGCTGTCCCCGAAGGCACCGCTGCACCCCCGGCGGCGGGCCAGGGCGCTGCGGGCGCAAGAGTCGAGTAGGAGGCGTTTATTAGAGTCGCGGCGGGGCTAACGCGTATTTACACGAGCCAAGGGCGATGTCGGAAGAAGCGGGGGCGGGAAGTGGGGGGGCGCGGCTCACACGAGCTCCACTTTGGCGTTGGGGTACACCGCCACCACGTCGTAGCCCTCGGGCGGCTTAACGCGCGCCTTGGCGTGGTTCTCGCAGTAGAG…
DKK2	dickkopf WNT signaling pathway inhibitor 2 [Source:HGNC Symbol;Acc:HGNC:2892]	human	ENSG00000155011	ENST00000285311	ENSP00000285311	protein_coding	AACAGGCCACGTAATGGAAACCTGCTGGTTGCCCAGATTTGCTAACCTTTCTAATCCTCTTAGTTCTCTTTTCTATGTCTTTCATCTCTATTCTTATCACGGTCCTCATTTCAGCCATTCTGCTGAGATGCACATCTTACTTTCCACCAGGCACTAATGCATTAGATGTATGGGTTCACAGTCTGCTTGTGACGCTTCAAATTTGCTCATATTTTCTGACACACATGAAGCCTGGCTTTGGAGGAGTAGGTGGCATCTTTCCAGACTTTACAGGACAGGCCCTTTGCACAGTCACATCGCTGGAAAATTTCCAGCCCATGGGAGCCCTTCTTGCGCTGTTTGGTGCAGACTTCCCCTTGATGGAGCACTGGTTTACAGATTTTGGTCCAGAAATGACGA…
NEK2	NIMA related kinase 2 [Source:HGNC Symbol;Acc:HGNC:7745]	human	ENSG00000117650	ENST00000540251	ENSP00000440237	protein_coding	GGGGAATCTCCTCTGCTCCTCGGCCACCATGTCTGCGATCAGAGGGTGCTCCAGGATCTCCTCCACCGAGGGCCGATGGTAGTCCTTCAGCTGCAGCATCCCGGCAATGAGGCCGTTGAGCTCCTCCGAGTAACGGTACGGGATCCGCCGGAACTTGCCCTCCCGGATCTTCCCAGCCAGCTCCTTCTGGTTGAATGCAGTGAAGGGGGGCATCAGAGCACACAGCTCATACAGCAAGCAGCCCAAAGACCAGATATCTGACTTCTCGTTGTAGGACATGCGACTTATTTGCTCAGGAGACATGTAGTAAGGGGTGCCCACAAACGTCTTCGCAAAACTGGTATCGTGGTTTAATATCCTCGCCAGCCCGAAGTCCCCGAGCTTCACGTTCTGCTGGCC…
NEK5	NIMA related kinase 5 [Source:HGNC Symbol;Acc:HGNC:7748]	human	ENSG00000197168	ENST00000617045	ENSP00000477810	protein_coding	AGGGACATCAAAACACAGGTAACAGCCCGAGGAGAAGCAAGACAGAGCTGATCTTTATTTCTCGGAATTTATCTATCAATGTACCATTCTCTCCATTTATAGAACATATTTCTTAGCAAGAGTGGGAGTGTTGCAAAGCTTGGGGACTTTGGTATAGCAAGAGTCCTAAATAATTCTATGGAACTTGCTAGAACGTGTGTTGGAACACCTTACTACCTGTCCCCAGAGATCTGTCAGAATAAACCCTACAACAACAAAACGTGAGTCGTTGGCTGTCCCTTTAAAAGCCTTAGTAAAATCAGATGGGTTCTCTCTTGAACTCCTTCCGTTTTCTTCACCTGTGAAATTGGGGTCCTTATGGGGGTCTTCTACTATTCCATGTGACCTGAAGCTTTTGAG…
ATP6V0D2	ATPase H+ transporting V0 subunit d2 [Source:HGNC Symbol;Acc:HGNC:18266]	human	ENSG00000147614	ENST00000285393	ENSP00000285393	protein_coding	AAATTGACATGGAGATGAGGAAGAAGTTTTGCATGGAATTTGAATATTTCCGGAATCACTCTCTCGAGCCCCTGAGCACATTTTTCAACTATATAACGTGCAGTTATATGATAGACAACGTGATTCTACTGATGAATGGAGCATTGCAAAAAAAATCAGTGAAAGAGATTCTGATGAAGTGCCATCCACTGGGTCGCTTCATAGAAATGGAAGCAGTGAACATTGCAGAGACACCCTCTGACCTCTTCCATGCTGTTCTGGTAGAGACACCACTAGCCCCATTCTTTCAAGACTGTATGTCTGAAAATACTCTAGATGAACTGAATATTGAATTACTACGCAATAAATTATACAAGTCTTACCTTGAGGCATTCTATAAATTCTGCAAGAATCATGGTG…
THBS4	thrombospondin 4 [Source:HGNC Symbol;Acc:HGNC:11788]	human	ENSG00000113296	ENST00000511733	ENSP00000422298	protein_coding	GGTCACGATTTGGAACCCTTTGACAGTTGTCCAGGATGTTTTTTATTCCATCTCCGTCCATGTCATCATCACAGGCGTCGCCTCTCCCATCCCCATCCGTGTCCCTCTGGTCATTATTAAGGACGGTGCGACAGTTATCACAGGCATCCCCAAAGATATCTTTGTCACTGTTCCTCTGGTCCACGTTGTGAGTCAGCACACAGTTGTCCTGCTCATTCAAGATCCCATCCCCATCTGCATCCTCATCGCAAGCGTCTCCAATGCCATCTCCATCTGCATCCTCCTGGCCAGAGTTTGGCACATATTTGCAGTTGTCCTTTTTGCAGTTCCTGGCAGCACATGGTAGCTCTTCATCAGGGTAACTGTCGATGTCCACGTCCTTCCCGCAGACATAACCAT…
		ferret	ENSMPUG00000016444	ENSMPUT00000016585	ENSMPUP00000016340	protein_coding	GCCACCCACGATTCCCACAACATCCTCCAAAGACCCCATCCCTGTGCCCCCAGCCCCTCAGGAGCCAGGAGAAGTGGTGGACAGGGGAATGGGCACCTGGTGCCGTCCCTGGGAGCACAGGCCTGGCTGAGCCAGTGAGTGGGCTGGGCTGGGGGGCGGGGCTCAGACCTACCTCGTGGTGATCCAACAGGCTCGGAGCACGCAGACGGGGGGTGTCACTTCATCCCTTGTACCCCAAAAGGCCAGAGTCCGAAGTCCATTCCCACAGACACCCCTGGAGTAGGACCCCTTCTACAGAAGGGAATCGGCCGGGACAGCTGGGGGGCAGCTGCGATGGAAGGTGGCTTGGCTGCCGTCCACGAGGTGTGTCTGCCTGCACTTGGGGCGGCTTTGGGTGAC…
RRAD	RRAD, Ras related glycolysis inhibitor and calcium channel regulator [Source:HGNC Symbol;Acc:HGNC:10446]	human	ENSG00000166592	ENST00000420652	ENSP00000388744	protein_coding	TCCGATCTCCCCGCAGGCCTGCCAAGGGAGCAGGCTCCAGCTTCAGCCGCCGACCGCCAATGGGTGCTGCCTCCCGGGGCAGCACTGTCTGTCCATGACCACGAAACAAAGGATGCCCAGAGTCTCGAGCCCGCCGGGGCACCTGGGGCGGTTGGCTGGGCCAGCCCACCCATCTGCCTTCTGCGCCTCACAGCGAGCACTGGGCGCGGGCCCTAGAGCACCGAGAGGTCGTGGCAGGACTTGGACTTGGCCCGGAAGGCCATCTTGCGGCTGTTGCGGGCTACGATGCGGCCCAGGAAGCGCTTGGCCTTCTTGCCCAGGCTCTCTCGCCGCCCGCAGTCCGCTTGTCGGCGCGCATTGGCCTCTTTGCTGTCTCTGCGCAGGCGGATCTGGCGGACG…
KIF19	kinesin family member 19 [Source:VGNC Symbol;Acc:VGNC:42389]	dog	ENSCAFG00000030139	ENSCAFT00000048807	ENSCAFP00000037819	protein_coding	CCTGGACCACCCCTTTGGAGTCCTCCCTCAGCTCCAGGAAGCCCAGGGCGGGGTTGAGCAGGTCACGGATCATCTCGTTGTAGATCTCCAGATACGACATGGACACCTCATACTCCATGTCATCGCTGGTGTCCTCAATGGCGCGGAAGAGGTCGTTGAGGGTCCGGATGTAGATGCCCGGCTCCTGGTCCGTGCCCAGCATGGTGTAGGTTTTCCCGCAGCCTGTAGGGCCGTAAGCAAAGACAGTGGCATTGTAGCCAGAGATGACGCCGTCGATGAGGCTCTTGGTGGTGGCCTCATACACCATCTCCTGCGTGGCGGTGAAGTCGAAGGCCACGTCGAACAGGTAGGACTTCTCCCTCGAGCGGTGCGCACGCAGGATGTCGTCCGGGTCCTCCG…
CEMIP2	cell migration inducing hyaluronidase 2 [Source:HGNC Symbol;Acc:HGNC:11869]	human	ENSG00000135048	ENST00000542935	ENSP00000437750	nonsense_mediated_decay	GCGCTGTGTAGGCACCTGAGCTAGCCGAAGCCGAGCGCGGAGGGCCAGTGACTGGCTATCATGTATACCACTGGCTCCAGGGGCCACTCCCCTGCGTTTGTGCAGCCTCAGAACGGAAACAGCCATCGCTCTTCGGGCTATGTCCAAGGGAAGGTGGTCCCGCTGCGCCCTCCGCCCCCTCCAAAGAGCCAAGCTGCACCCAAGTTTACCTCCGTGGGACAGGAAACACGGGCCACCTTTGCTTTCTCGCCCGAAGAACAGCAAGCCCAGAGAGGCAGCCGGAAGCAGAAGAGGCACAAAAATACTTTCATTTGCTTTGCTATTACCAGTTTCTCCTTTTTTGTTGCACTTGCTGTCATTTTAGGAATATCCTCAAAATACGCTCCAGATGAAAATTGC…
SLC4A4	solute carrier family 4 member 4 [Source:HGNC Symbol;Acc:HGNC:11030]	human	ENSG00000080493	ENST00000639096	ENSP00000491107	protein_coding	GGTGCAGGACTGTCATCTTCTTCTCCCAGGATGAACCGAATGCGTTCAGCAGCAGGGGAGATGAGCGGTTTTAAGATGCTACTGCTGGACTCATCTGCATTTTCCACATCCGATTTATCAGAGTAGTTCTCAGAGACTCTCTCCTTTTCCTTCTTTTCTTTGTGGCCTGTCTTCCTCTTGTGTCGTCTCCTTCTCCTGTAGCTCTTCGGAACATGAACCCCAATGTAGATGGTGTGGTGGCCTTCTACTTCCTCTTCATCACATACATGCTTGAGGAAGGAAGCGCCTCTGTCCAGGACAGCTTCATCCTCCATCCATCAAGATTATCCAGAAACCTGGCTGCAGCAACAGCTACACACAGCAGCTACCCATTCATGCATTCTTCCGTTCTTC
DSCAML1	DS cell adhesion molecule like 1 [Source:HGNC Symbol;Acc:HGNC:14656]	human	ENSG00000177103	ENST00000321322	ENSP00000315465	protein_coding	AATACCACCATTGCCATCAAGGGCCAGGCCAAGGAGCTGAACTGCACAGCACGTGGCGAGCGGCCCATCATCATCCGCTGGGAGAAGGGGGACACGGTCATCGACCCCGACCGCGTCATGCGCTACGCCATCGCCACCAAAGACAATGGCGACGAGGTGGTGTCCACACTGAAGCTCCAGCCAGCTGACCGCGGGGACTCCGTGTTCTTCAGCTGTCATGCCATCAACTCCTATGGCGAGGACCGTGGCCTGATCCAGCTCACGGTGCAAGAGCCCCCCGACCCCCCGGAGCTGGAGATCCGAGAGGTGAAGGCCCGAAGCATGAACCTGCGCTGGACCCAACGTTTCGACGGAAACAGCATCATCACCGGCTTCGACATCGAGTACAAGAACAAGTCA…
EBF2	EBF transcription factor 2 [Source:HGNC Symbol;Acc:HGNC:19090]	human	ENSG00000221818	ENST00000520164	ENSP00000430241	protein_coding	GATGGCATGAGGGGTGATTAGCTCGCTCCATACAAGCATGGTCCCAAATACTACTTGTAGACCATCAAAGAAGTTGTCTCCAATGATGATGACCATGGCTCCTCCTGTGGTCCAGCCTTCACTTGGACTAATGGCTTTGATGCAGGGGGTAGCTTCCGAGGGGTCCAGTCTCCTTGCTCTCCGTCCATGTTTAGAGTTGTTATGGACAAACATGTTGTCGGAAACAGCCAGCACATGTCCATCCACATTCACGGTTGTGGACAACACAACCTGAAATCTTCTCATGTCCCTTGGGTTTCCTGCTGTTTTCAAACAATTCTGATTGCACTTGAGGAAAAATTTTAAAAAGAATCTGTCGATGATGACAGGATCTGAAGGAGTTTCATTTCGGTTTCCACA…
		dog	ENSCAFG00000030509	ENSCAFT00000004166	ENSCAFP00000003853	protein_coding	GACCCCCTGACCCTGGTGGTGACCGGACTGTTCCCTGCACCCTTGCTCGAGGCCCGCCCAAGCTCGGTGGTGGCATCAGGGAGGAACGTGACCCTCTCCTGCAGCACCTGGAACACGAACGTGACGGGCGCTTTCTACCTGGTGAAGGAGGGGGACGCCGAGCCCCGACGCGGGGAGTCTCGATACTCTCAGGGGAGGCGGTGGACACGCTTCCCCCTGGGCCCTGTGAACGCCTCCCACGGGGGCACCTACAGCTGCTATGGTTCCCCCAAATCCCACCCCCACATGCGGACTCTGCCCAGCGCCCCTCTACATCTCCAGGTCACAGGTGTGTACAAGGCGCCGTCCCTGTGGGCCCAGCCCGGCTCTCTGGTGCTGTCTGGAGACAACCTGACCCTG…
CLPS	colipase [Source:HGNC Symbol;Acc:HGNC:2085]	human	ENSG00000137392	ENST00000259938	ENSP00000259938	protein_coding	CCGAAGGCTTTGCCTAGATCCTCTGCTACGTGTTTAGGGAGAGACTTTAATTGCAAAGGATCCAATCATAATATGGAGGCGCTGGTCCCAGGGGGTGTCCAGCCAAGCATGGTGGAGGTAAGTGTGTTGCGCGCGAGGGCTAGGCGGCGGCTACACGCGGGTTTCACTCTGGGCCTGTCGGCCGATATCGTGACAGATGCCAAAGTTGGTGTTGGTGATGGCACCCACGATGGTCTTGTCCACCTCGCAGGTCAGGCCGCGCTCACAGGGGCACTTGTAGTAAACCCCATAGAGGGTCTTGGCGGAGCACTCGCTGTTCTCGCTGGCCTTGGGAGCGCAGCGGGCCAAGCTCAGTCCGCTAGAGCGGTGACAGCATTTGCTCTTGCACTGGGCGCTGTT…
TTLL9	tubulin tyrosine ligase like 9 [Source:HGNC Symbol;Acc:HGNC:16118]	human	ENSG00000131044	ENST00000620043	ENSP00000483865	protein_coding	CGCCTGCTCGGAGGTGCTGCTGCTGCAGCCGCGGGCCGGCCGGCACCTCCACAGGCGCTTCCCTCGAAGGTTAGCTGGAAGCTTTCTTGTGTCCTTGGAGGGAGCGGAAGAGCTGCCTCAGCTGGTTTTTCCGATCATTGACACAGCCGAGGTGCGTGTTGGTGACAAAGGCCCCCGTCCCGGACAGCTCAGGAGCCCCATCCTCTCTGCTGACAGGGCCATCGTTCCACATGAGGTCAAAGCCTCCGACCCTCTTCTCCCGGCCTGTGAGCCTGGCCTCCATGTCCACGACGTGCAGGGTGTCTTCTAGAAGGCAGGTCTTGAGCTCATAGTCCTCCTGGCTGCTGGCCGTCAGTGAGGGGGACGCATTGACCTCCAGGAGCCATGGCTTGAGGTTCT…
PROK1	prokineticin 1 [Source:HGNC Symbol;Acc:HGNC:18454]	human	ENSG00000143125	ENST00000271331	ENSP00000271331	protein_coding	CTGCTGCGCCGTCAGCCTGTGGCTGCGCGGGCTGCGCATGTGCACGCCGCTGGGGCGCGAAGGCGAGGAGTGTCACCCCGTCAGCCACAAGGTGCCCTTCCTCAGGAAGCGCCAGTACCACAGCTGCCCCTGCCTGCCCAGCCTGCTGTGTGCCAGGTGTCTGGACGGCAGGTACCGCTGCTCCATGGACCTGAAGATCATCAACATTTAGGGGTGCGCCGGACCCCGCGGTCGCTGCCTGAGCACTGTGCTGGGACATCGTGCATGACTTCGCTTCTTGCCCCCGTGGCCTGGTTCCACGCCCGCTGTCCGTTCCCTGCACAGCCGGCTCCTCCCCGCTCCCCGTGCAAGGGGACGCCCCACCCCCTGACAGCCCCCTGGATTGTGACTGCACCCCTG…
PRDM5	PR/SET domain 5 [Source:HGNC Symbol;Acc:HGNC:9349]	human	ENSG00000138738	ENST00000515109	ENSP00000422309	protein_coding	GAAGACACCAGGAAAATGTGCATACGGGAGATCCAAAAAAAAAGCTCATATGCTCAGTATGCAACAAAAAGTGCTCTTCATCATCAAGTCTGCAGGAACATAGAAAGATTCATGAGATATTTGATTGTCAAGAATGTATGAAGAAATTTATTTCAGCTAACCAGCTAAAACGTCATATGATTACCCACTCAGAAAAACGGCCCTATAATTGTGAGATTTGTAATAAATCTTTCAAGAGACTTGATCAAGTAGGGGCCCACAAAGTTATTCACAGTGAGGATAAACCTTACAAATGTAAGCTTTGTGGGAAGGGATTTGCCCACAGGAATGTTTATAAGAATCACAAGAAGACCCACTCTGAGGAGAGGCCCTTCCAGTGCGAGGAGTGTCAAGCTCTGT…
OTUB2	OTU deubiquitinase, ubiquitin aldehyde binding 2 [Source:HGNC Symbol;Acc:HGNC:20351]	human	ENSG00000277276	ENST00000617748	ENSP00000478628	protein_coding	GGTAATGGTCAGCCATTACCATTGGCATGTGGAACCTCGTCCACATGACGGGCCAGCACAGAGAAGGGAGGCAGCGCCCCAGGTCCCAGGGAACCAGAAGCCAAAACAAGGTGCTGGCTTCCGACCTGGAAGCATTCAGTCTTCCTTGAAAATAAATGACAAGACGTCGCCAAGTTACCGCAGTCCATGATCAACAAGCCTCACTCCCAGTGGCTTTGCCCAGATGGCTTTGCCCAGAAAGCTGCGTATTTTTCTAACTATAGTCTAAATCGCTTAAAAAATTGAAAAGCCAGAATGGTTCCATTCAGAATGCAGTCCCGTTAGGCAGGTGGCAGGCACCACTCGTGGCCTAAAAGTAATCAACGTTTATCAGCTGCATAAAGGATGTTGTAGTGGGAT…
Kif26b	kinesin family member 26B [Source:MGI Symbol;Acc:MGI:2447076]	mouse	ENSMUSG00000026494	ENSMUST00000160789	ENSMUSP00000124608	protein_coding	GTGCCCAAAGGGGTTTGGGGGAGCCCTTCGAGATCAAAGTCTATGAGATCGATGATGTTGAGCGGCTCCAGCGGCGACGAGGAGGCAACAGCAAGGAACTCACGTGCTTCAACGCCAAACTGAAAATCCTGGAGCATCGTCAACAGAGGATCGCGGAAGTTCGAGCCAAGTATGAGTGGCTGATGAAAGAGCTGGAGGCAACCAAACAGTACCTGATGCTGGACCCCAACAAGTGGCTCAGTGAATTTGATTTGGAGCAGGTTTTGGAACTGGATTCCCTGGAGTACCTGGAAGCGCTCGAGTGTGTGACAGAGCGCCTGGAGAACCGTGTCAACTTCTGCAAGGCTCACCTCATGATGATCACCTGCTTTGACATAACCTCCAGGCGCCGGTGAACAG…
ADAMTS9	ADAM metallopeptidase with thrombospondin type 1 motif 9 [Source:HGNC Symbol;Acc:HGNC:13202]	human	ENSG00000163638	ENST00000459780	ENSP00000419217	protein_coding	CCTAACGTGTCACATTTGTCATGCGCTCTGCAGATATCCTGTCTTGTTATAAGAACTGCAGTATCATGCTGGATATTGCCCGGGTAGTTCTGCGAATGTTGCCACTGACAAAAGTTTTTTAATGTTGTTTGGGCATTATAGGATATGGCAGGTCCTTCCTGTTCATTATGAATCACAACTAAGTTCACAATAACAATATTAATTAAATTTCCAATACTTGGGTCTTTATAGATAGAGTCTACAATTGACATTAAAGTTAAAATATAGTGTTGAAGGTTTGATCCATGGTATAAGACCATTCTGTTGTCTGCCACCACCATGACTTCTACAAACCGTGGATAGGATAAAAAACGCTTCGCTCTTCTGTGGGTCTTCTTTCCCCTCGGGCTGCCAGTCTTA…
ABCA4	ATP binding cassette subfamily A member 4 [Source:HGNC Symbol;Acc:HGNC:34]	human	ENSG00000198691	ENST00000370225	ENSP00000359245	protein_coding	GCTGCGGCCCGGCTGGCTGGCCCTGGGGCTGAGGAGCTGGTTCCACGGAGCAGTTGTTGGAGCCCTGGGACGTGCCAGTGGCCTTCTCCGTCTGATCCACTCTGGGATAGCGGCGGTTGACATCCTCTCTCGGCTGCTGGGGGTATCCAGCAAAGAGGCGTCCTGAATCAGAATCCTCCGTAACCTTCAGAAAAATCTCTTCCAGGGGAGTGTCAGAAATTCCAAAACTGCTGAGCCCCAAGTCAGCCAGTGTTTCCTCCAGCTCTCTGAAAAGGCTGGCGTAGGCCCTCTGCTTGAAGTTCTTGTTAGGAAGGAGGAAGATCAGTTCTTGGCCAATGCATTCTACCAGCTTTGCCTCGGGGACATGGTGGTGAACCATATCCGTCAGCTCATTCACAT…
GPR20	G protein-coupled receptor 20 [Source:HGNC Symbol;Acc:HGNC:4475]	human	ENSG00000204882	ENST00000377741	ENSP00000366970	protein_coding	CATAGGCATACAAATGTATTTTCTAAATAGAGTTTTTGAACCCTTGGGGGTATATGCCAAGAAGTAAAATTGCTGGGTCATATGAAAGTTCCATTCCTAATTTTTTGAGGCATTCCCAATATTATTTCCCCAAAAGTCTAGACCAGTCAACAGTCCCTCCAGCAGTGAGTGAAGGGCTCTTTCCCCCACATCCATGAAAACACAGATTGCTTTTGTTATTATCTCCTTCCTATGAGAATAGGCGATTGGAGCTAGGATTAAGTTATTATTAGGGTGCGGCTTGGGAGCAGCCATGCCACTCCAGGCGGTGGGGTCATTCTAAGTGTGCTCCCTGTTGGGTATGGAGAGAAGAATCACACTGCCAAGTGGGCAAAAAGGCAGCAGGTGAGGCTCATGCCA…
2020-03-10	membrane associated ring-CH-type finger 10 [Source:HGNC Symbol;Acc:HGNC:26655]	human	ENSG00000173838	ENST00000583600	ENSP00000463080	protein_coding	CGGCTCTTGCTAGATGACCCGGCGATTGCCCGGGTGAACCCCGCTTTCATCTCCAACCTCGGAATTTTCATTTTCTTCCGGTCTGGGTTGTGCGTAATGTCTTGACAACCTCTCTATGTTGACTAGGTTCGAGTTGAGTCTCATGAGAGCCGCAAACCTTTGCTCGTAGAGGTGAAGCAGGAGCACCAGGTACAAGCCTGAATTCATCAGCTGGTTCTGTGCCCGGAACTGCTGGTGCTTCTGGAAGAGCTCGGTCACGTTGAAGCCCTCCAGGTCGACGAGCAACCCTTGCTTACACATCTCGCAGGTCTTCACGGAGCCCAGGTCTGCCCCTGATGTTATTTTCACTTTGAGCCACGTTTTCAGGCACTCTTGGTGAACAAACTGCAGGCTTCCCAC…
JAK3	Janus kinase 3 [Source:VGNC Symbol;Acc:VGNC:42177]	dog	ENSCAFG00000015159	ENSCAFT00000024100	ENSCAFP00000022374	protein_coding	GGTCAGCCGGAAGTAGCCGTCCACCAGCGCCAGGAAGGACAAGGCCTCGGGCAGCCCCGGGAACTCGGCCTCCAGGATCTGGTTGTCTGTCCTGGTGACTGTGACCAGGCGCTGCTCCCCGGCCTGGCAGGTGCGTGAGGCCTGCTTGATGCTGATGTCCACGATTTCTGGGAAGTCGCAGAAGCGCTGGAGCGCCTCGGGTTCACCAGGACTCCAGGAGATGCCGCTGACCCCAGCCACCTGGAGCAGCCCCGGGGCAGATTGGTCGCCTGCTGGCCCGGGGAGGCCCACACAGAAGGTCTCTGCAGCCCTGGCCAGGTCCAGCCGCTCCAGGTCCATGATGTACTTGGCCATGAGCGAGTGTTTGTCGGTGCGGCAGGCCACCACACGGCCCAGGGC…
FAM167B	family with sequence similarity 167 member B [Source:HGNC Symbol;Acc:HGNC:28133]	human	ENSG00000183615	ENST00000373582	ENSP00000362684	protein_coding	GATCTGCTGGGAAGCAGAAAGGACTTTAATGAGGGGCCAGAGATCCATAGCGGTTCCGCTTTCCCGTCCTCCCCTCCGCAGGGCAGCAGGAACACACGATGCTGCTGACCGGGGCTTTACCCCCAGAGAAATGAGTTGGACCCCTCAAGCTCCCCGTACCCCACAGCCAGGGTTTGCACCCGCTGGGGTTTCCCTCAGTTCCCCTTCCCCAGAAGGGCTGCAGAGGAGGGTCCAGGAGGGGCAGGGGTCCCTCAGCAGAGGGTGAAGCGTCGGGCGCTGATGTTCATGCGCGTCAGGCCGAGGTGCCGCAGCGGCGGGGCCAGCTCCAGCTCCATCTCGGCGTCGTCCAGCAGCTCCTGGTGCAGGTGACAGGCTTGGTCCACCTTCTGCCGGTGCAGC…
ROPN1L	rhophilin associated tail protein 1 like [Source:HGNC Symbol;Acc:HGNC:24060]	human	ENSG00000145491	ENST00000274134	ENSP00000274134	protein_coding	GGTCTGGTGGCAGGCTGTAATTGGTGCCAGGAACGCTTCGCGCACGCGGCGGCCGAGCCTTCTCTTCCAGGTGTCTAAAGTATTTTCTTCGGGTAGAAGAAGTCCGCAGGTCCTATCATATTGCCGTTCTTCTTGGATTCTATGATGCCCCTGAGCGAGGCGAGGTAGGCCTGCATCTCCGGCTCGGGCACTTTGCGCTCCAGGCTCCACAGGTACTGATAGATGCTCGAGAAGAGCTCGAAGGGGATCTGGGCCGGGCCGCCCTCCTGGTCGGTGCTGAGGATCTCACACACGTGTCGCATGGCCGAGTTCAGGGTCCCTCCGAGCGAGCTGCAGCCGAGCGCTAAGAATTTGATCCACTCGATATTCTCTTTGCACGGGTCGAGCTGCAGGATAGCT…
FOXP1	forkhead box P1 [Source:HGNC Symbol;Acc:HGNC:3823]	human	ENSG00000114861	ENST00000614176	ENSP00000482847	protein_coding	CTGCATTCTTCCACGTGGCTGCATTGCGTCGGAAGTAAGCAAACATTCGTGTGAACCAGTTATAGATTTCATTTAGTGTTAGCTGCTTTTCTGGAGATTCAAGAATGGCCTGCCTAATTAAAGATGCGTATGTAAATGGTGGTCTAACTTCTGCATTCTTATAAAATTCTTGGTTCTGCGCAATATCTGCTGAAGAAATGGGCACGTTGTATTTGTCTGAGTACCGCCTGCGGATGGGTCCCACCGTGTGCATGCTGGTGGTGGTGATGACAGAGGGGCCTTGGGTGACAGGAGTGATGGGGGCCGTTGGGGTGGTTGGAGTATGAGGTAAGCTCTGTGGAGAAGCCTCTGATGCAGACTTGGAGAGCGTGACACTTGATACCAGATTCAAAGGCTGAG…
Hydin	HYDIN, axonemal central pair apparatus protein [Source:MGI Symbol;Acc:MGI:2389007]	mouse	ENSMUSG00000059854	ENSMUST00000043141	ENSMUSP00000046204	protein_coding	GGCACTTCCATACTGGCCACTGGCATGGTGAAGGGCAGCAGGAAGGGCAGCAAACCAGGTTACCTGTGTCGTGAAGGACGTGCTTGTCTGCGTGGAAGGACACTGGGAAGTGACTGGTGTTGGTGATTTTGATGATGTGGGTTCGGATGTCCCCGAGGATGATGTAGCCAAAGTCCAGGATGTACTCTGGCAGCTGGACCTTGGACAGTTTTTGGTGGCTCCGATGGCTGACGTCCTCAGTGGGATCTGGGATTGACTTGTAGTGTTCTATGGCATAGTCTTCAACGATCAGCCGCTCAACTTCCATCTGGATCTGAGCACTTATCTCTGAAGACTCATCCTCCAGCATGTCCTCTGTGATCTCCAAGTGGTCAAAAATCTCATACTTGCTGTACTCTT…
Sec14l5	SEC14-like lipid binding 5 [Source:MGI Symbol;Acc:MGI:3616084]	mouse	ENSMUSG00000091712	ENSMUST00000165810	ENSMUSP00000128063	protein_coding	GCAGGCTGCTGACAATCTACGATCATGCGCAGCAGCGCCTTCACCCCCGGCCGCCACAGGTGCCGCATGTTGAGCCCCTCCAGGTCCACCAGGCACGTCCACGAGCTGATGGGTCGGCCGAACTGCCTGCTGTTCCCTTCACACCGCTTCTGCCCCTCCTCGCTGACAGACAACACGTGCTGCAGTAATACATCTTCTCCCACAGCCTTCATCAGGCCCTTGGTGTCCATGTGGCCCAGACGCAGGATATAGAGGGGGCGGCCATCTGTGTCCTGGTAGTGCCAGCCGCCCGCGTAGAACTCCTCCAGCAGCGCGGGGGGCCGCCAGCTCTGCAGCAGCAGGTCCACGCGGTGCAGCTCCCGCCAGCTCAGGCATCTGCACAGCATCTCGCGGGCCTTG…
EXOC3L2	exocyst complex component 3 like 2 [Source:VGNC Symbol;Acc:VGNC:54842]	dog	ENSCAFG00000004534	ENSCAFT00000007307	ENSCAFP00000006769	protein_coding	GGGACTCCAGCCTCCGGAAGAGCCTCTGCAGCTGCGCCGCGTCTTCGCGGAGCTTCCCGGCCATGCGGCTGCGGGTGCGGGCAGAGCGACAGCGCAGGCGTCCCCGGAGCAGCGGCCGCACGTACTCGACCAGCGCGCGCCGGTGCAGCTCAGCCACCAGCGCCTGGTAAGGTTCATCTTGCATCCGGCGCAATGCCAGGGCCTGCGCGCCCAGCGTGCCCACGATACCATCCAGGGCCTCGGTGCTGCTCAGCCATTTCCGGCGCATCAGCTTGCTGAAGTGCGGCTGCAGTTCCTGGAAGAGCAGATCAGCCAGGACACGATGGCAGAGTCGGGTGACACGGTCCAGAGCGCTGGCTGCTGCTTCTCGGGCTGGCTCACTTTCGGGGGGCCCCACCC…
Sycp3	synaptonemal complex protein 3 [Source:MGI Symbol;Acc:MGI:109542]	mouse	ENSMUSG00000020059	ENSMUST00000020252	ENSMUSP00000020252	protein_coding	GATGCTGGGGATCGAACCTGGGCCGGCACAGGCCAGCCGCATGCAAGGCCAACACCCTACCGCTGGGCTATCACTCCGGCCCCTAGATATGTTTTTTTTAAAGAACAATGTTATCTTCCATATTTGTGCCTTTTACTTTTGAAATTGACACAGATACACTGAAATAAAATACTGAATTTGTTATCTTTATTGCTAAAAGTTCATTGACAAGTATTAGAGAGAAGAATTCAGTTACTATTACAGAACTGAAATCTTAGTGCATAAAATTTAGGAATTGCTGCTACTGGTATAACTAAGTTTCACTTGAAGGATAACAGAAAAAGGAATCTTCACATAACCTAATAATTAACAGTCTGTAATATTTTAAAAGCTTTTTTAACTAAAAATTTTAAGCCACTA…
SCARA5	scavenger receptor class A member 5 [Source:HGNC Symbol;Acc:HGNC:28701]	human	ENSG00000168079	ENST00000380385	ENSP00000369746	protein_coding	TCTCAGGATTCGATCCTCTGAACACCCCAAGGGGTTTCTCAGGGACCTGCAGCTCCCCTGTGCACAGCAGCTGCCTGTGGGTGGCACGTCCCCCCATCCTCGGCGTGGCGGCAGTTGGTCAGCCCCGACCCAGCGCCCAGGAGGAGCGTGGGGGCTCACGCACGCTCAGTCTCTGTGGCACGTCACCCCCGCGTCCTCGGCGTGGCCGCAGTTGGTCACGCCCCACTTGGAGAAGCTGCAGCGGAAGAGAGTGTCCTCGGTGCCTCTGCAGGCGATGTCGTCCATCCAGATGCGGCCGCTACCTTGCCCGAAGTGGGCCGTCCGGTAAACGGCCTCTGCGCCCCGGAAGCCCAGCATGCGGCAGGCCACGTCCCCATCCTTCTTGTCCCAGCCGTCGTC…
SH3TC1	SH3 domain and tetratricopeptide repeats 1 [Source:VGNC Symbol;Acc:VGNC:46135]	dog	ENSCAFG00000014543	ENSCAFT00000023093	ENSCAFP00000021443	protein_coding	CCGCTGACCTCCCTTTTGGCCCTGGCTCCGGCTCAGCTGGAGAGTGACAGCCAGGAGCTGGCCCGCGCCCTGGGGGAGCTGTCGGCCAGGCTGCTGTCCATCCACAGCGACCAGGACCAGATCGTGGTCACCTTTAAGACGTTTGAGGAAATCTGGAAGTTCTCCACCTACCATGCTCTGGGCTTCACACACCACTGCCTGGAGCAAGTGCTGCTGGACCAGGAGCTCTGGCTGCTGCCCCCCGGGGACGACCAGGAGGTGGCCTTGCGCGTGCATGTGGACCCTGCCGCCCTGCAGCAGACACACCAGAGCCTGTTGGCCCTGGAAGGGCCTTTCTTTGTCCTGGGTCCTGACCACCGTGTGAGGGTGACTACTGGCCCCTTAGGGGCAGACACAAGC…
TMEM198	transmembrane protein 198 [Source:HGNC Symbol;Acc:HGNC:33704]	human	ENSG00000188760	ENST00000373883	ENSP00000362990	protein_coding	GCAGCCCCAGGGGCCCCCACACGGAGCCCGGCTGGTAGTAGGGTGCAGAGCCCAGCAGGGCGGCCGAGGCCAGCAGCAGCCCCAGCAAGAGCCCCACCAGGAAGAGGCCCACGCTGCGCACCAGCATGGCCACCAGCCCACACAGCAGCCCGATGCCCAGCGCAATGCCCGCGCTTGCCCCGGCGCTCAGCTGCGTCTCCAGCACCCGTTCTCGGTAGCACAGCAGGAAAATGATCACGGAGCCGAAGAGCAAGCCCGTGAGGAAGAGCACCGCCTTGAAGCAGCGGTAACCGAAGAAGCAGTAGACGACTCCAAACAGGCAGCACATGATGCAGATGAGCGCTGGCAGTGCCTGGTACCTGCGCTCCAGAGGCTGTTCACAGGGGGCACCCCAGAAGT…
Capn3	calpain 3 [Source:MGI Symbol;Acc:MGI:107437]	mouse	ENSMUSG00000079110	ENSMUST00000028748	ENSMUSP00000028748	protein_coding	ATGTTGAAAACACCATCTCTGTGGACCGGCCAGTGACCCAGCCTGGCAGCTCCGAGCAGGAGAGTGACGAGCAGCAGCAGTTCCAGAACATCTTCCGACAGATTGCGGGGGAGGACATGGAGATCTGCGCGGATGAGCTCAAAAACATCCTCAACACCGTCGTGAACAAGCATAAAGACCTGAAGACGTCGGGCTTCACACTGGAGTCCTGTCGCAGCATGATCGCGCTCATGGACACAGACGGCTCTGGGAGGCTGAACTTGCAAGAGTTCCATCACCTCTGGAACAAGATCAAGGCCTGGCAGAAAATTTTCAAGCGCTATGACACAGACCATTCTGGCACCATCAACAGCTATGAGATGCGCAATGCAGTCAACGATGCAGGGTTCCACCTCAACA…
RGN	regucalcin [Source:HGNC Symbol;Acc:HGNC:9989]	human	ENSG00000130988	ENST00000397180	ENSP00000380365	protein_coding	TGAGAAGAAAAATGAACATAATATCATGAACTGCTTCTATTTATTTCGTTTTCAAGCATCAGGTATAATAAAATGGGACAGAATAAAGAACAGCAATTTGCAAAGAATCAAGAGACTGGCTGACAACTGAACAATTCTCATACCTTTGATAATTTTAAATCAAAATCTAATCTCATTTTAAGCCTAACATTGTTTCATTTCTTGGCAATTAGATTGAAATTTCAGCGCCAGGATTTTCTAATTGATTTCAGATATTTCCAATAAGAACTTGTGTTTTCCAGTAGGAAAGAAGACCTGTTACTCAACCTGCATAGGCATGGGGAGGGATCCCTTTGACCCCTAGGCCAGTTATCTTGAAAATTCCACCAGCTTCTGGTTGCTTCACAAGGCCCTCAGGCG…
Adgrv1	adhesion G protein-coupled receptor V1 [Source:MGI Symbol;Acc:MGI:1274784]	mouse	ENSMUSG00000069170	ENSMUST00000126444	ENSMUSP00000123552	protein_coding	CATTGTTAGTGATGATCTTCCAGAGGAGGCAGAAGCTTACCTACTTCAGATTCTTCCTCATACAATACTGGGAGGAGCAGAAGTGAGCGAACCAGCAGAGCTTCTATTTTACATTCAGGATAGTGATGATGTTTATGGCCTCATAACATTTTTTCCAATGGAAAACCAAAAGATTGAAAGCAGCCCAAATGAGAGATATTTATCCTTGAGTTTTATAAGGCTGGGAGGAACTAAAGGAGACGTGAAGATGTTTTATTCTGCACTTTATATTCCTGCTGGAGCTGTGGACCCTTTACGAGCGAGAGATACCATCTTAATTGTGTCCAGGAGAAACAGTCTCATTTTTCCAGAACAAAAATATCAAGTCACAGCAAAATTACCAATAAGAAATGATGCGTT…
ARHGEF40	Rho guanine nucleotide exchange factor 40 [Source:HGNC Symbol;Acc:HGNC:25516]	human	ENSG00000165801	ENST00000553709	ENSP00000452283	nonsense_mediated_decay	CGCCCGCCAGCCGGTCCGAGCGTCGGACGCGGTCCCCGCCGAGCCATGGAGCCAGAGCCCGTGGAGGACTGTGTGCAGAGCACACTCGCCGCACTCTACCCACCCTTCGAGGCCACAGCGCCCACCCTGCTGGGCCAGGTGTTCCAGGTGGTGGAGAGGACCTACCGGGAGGACGCACTGAGGTACACGCTGGACTTCTTAGTGCCTGCCAAGCACCTGCTTGCCAAGGTCCAGCAGGAAGCCTGTGCCCAGTATAGCGGCTTCCTCTTCTTCCACGAGGGTTGGCCGCTCTGCCTGCACGAGCAGGTGGTGGTGCAGCTCGCAGCCCTACCCTGGCAGCTGCTGCGCCCGGGAGACTTCTACCTGCAAGTGGTGCCCTCGGCAGCCCAGGCACCCCGC…
OSMR	oncostatin M receptor [Source:NCBI gene;Acc:101675038]	ferret	ENSMPUG00000014850	ENSMPUT00000014974	ENSMPUP00000014739	protein_coding	TCTGGCACTGACATTTTTAGAGAATAAATTAAAAGGAGCCTTTGGGTGGACTCGATGGGTCAGGTGAAAGGCAATATTGGCACTTCTCCTGCCTGAGCTGTATTCGCCCACAAGGGTGAAGTTATACTTTTCTTGGGAGCCTTGTGTTATTTGCCAGTTGCAACAGTTTTTGTGTTGACAAAGGACCTTATTTCCAGAAATTGATTCAAGTAAGGTATAATTTACAGAAAGATGAGCAAAGTCAGTCCCTGGATCCCAAGTACAGGTCAAAGTCTTGAAGTCCTGGGTTTCACAAGAAAAGTCCTTAAGTCTTTCGAGGACAAAGAGAACAAAGCCGGCAAAATCTCTGCCACTGACCCCGCTGCCTCTCTTACAGAGGATATTTGTTCCTGTTGATCT…
FRMD8	FERM domain containing 8 [Source:HGNC Symbol;Acc:HGNC:25462]	human	ENSG00000126391	ENST00000317568	ENSP00000319726	protein_coding	TCCGATCTGGTAGGCGTCCAGCAGCCCCTGCTCACCCGGCACGGCCTTGGCCCCGCGGCCCCGGAAGGCAGCAAAGAGCCCTTGGCCACGCTTACAGAGGTGGGCAGGGAGGAAGGTGTCCAGCTTCTCCCTGAGGGAGCCGGGTGCGAGCTGGCCGGGCTGGTAGGGGCCGAGCTGCAGGCGGCACAGCAGGGCGCCCAGCACCTCGCAGTCCTCGGGGTCGCAGGGGTACCGCGCCGAGAGCACGTTGCTCTTGGCCTCCTCGAACAGCAGCCGCAGAACCTCGTCGTCCTGGATCTGCAGCTCTCGCCGCTTGGGGAAGAACACGTTCCTCCGGAACTGCAGGGAGGGCTCGTCCATAGCCACCTCGTCATCCGGGGCGTCGGTGAAGCGAAGCAG…
DOK2	docking protein 2 [Source:HGNC Symbol;Acc:HGNC:2991]	human	ENSG00000147443	ENST00000523932	ENSP00000429224	protein_coding	TGGAGAGCGGCCGGATGGTGGGAGGATGGACGAGGCGGCAGTGAGGCAAGGCTTCCTCTTCCTTCAGCAGCAGCACACTTTTGGTGGCAAGAAATGGCGCCGCTTTGGGGCTGCGCTGTTCGCAGAGTCAGGCTGCTCCCTGGCCCGGCTGGAGCTGCAGGAGGGCCCCGAGAAGCCGCGCTGGGGAGAGGCGCCCCGCAGGATCATCCGCCTCAGTGACTGCCTGCGGGTGG
		ferret	ENSMPUG00000006598	ENSMPUT00000006655	ENSMPUP00000006543	protein_coding	CCGCCGCTGCCAGAGTCACCCTTCGGTACCCGCGGTGGGTCCCAGTCAATGCCCCTTTCTCTCTCCTATTGTCAATATCACCGGGCGGCTGAGTCCATGGCACACGTATTGCCAACAGCGCTCCTTATGAAATCATCCCAAGCAGCCAGGCTGGGGACAGACAATCGACTCTGTAGAGTTCCGTCCACAATAGCCGTCTCACTTATTGGTCTGAAGGACACTTTACAGGCTCCAAAAAGTACTGGACACTGAAAAGATCTTTTGTATGTACGGGTGATGGGTTATTTTTTCCACAGTTATCATACTAGAAATAAAAACTGACCATTTAAAAATATTTTAATAACTCTGGGGCTGGAGCGATAG
CFAP46	cilia and flagella associated protein 46 [Source:VGNC Symbol;Acc:VGNC:49811]	dog	ENSCAFG00000011158	ENSCAFT00000017743	ENSCAFP00000016425	protein_coding	GCAGGAGGGGCAGGCTCTGGTTCCACTGCGTGGTGCACACCACGTGGATGACGCGCGGGTCCCCCAGGCGCAGCGCCTGCTGCAGAGCGACCGCCAGCCGCTGGACGATGCCCAGCTGGGTCTCCACAGCGGAGCGGATGTAGGCCTTCATCTTGCTCTCCTGGCTCAGAGCTTCAAGCTCACATTCCAGGCACTCGATCTCGATGAACTTTCCAGGGTCTGTGTCCGGCATCATCTTCAGGTCTGACACGCAGCTGGAGGCAATTTTCTGGCTCTTCAGGACAAGAGCAAGATGAGCCAACTCAAAGAGCAGAAGCACCTTTTCTTCTCTGATTGAAGGAAGGTCCTCATGATTATATAGACCCAGCTGCCGGTGGCTCTCCTCCAGAGTTTCAATGA…
ACOXL	acyl-CoA oxidase like [Source:HGNC Symbol;Acc:HGNC:25621]	human	ENSG00000153093	ENST00000439055	ENSP00000407761	protein_coding	GCTCTCCCTCCATGCTAGTCTCAGCTCTCTGAGGGCAGGAATGGGCCTTAGTTGCTTTAAGTTCCTGGTGCTCAGTATTGGGAAGCCAGAGGAAAGGATTTCCAAGGAAGGTCGGAGAAGAGGGAACATTTCTTCCCTGTATGATCTAAATCTGGATGAAATGAGAGCTTTGACATTTCAGAGGACAAAGTTTACCATGGGTTTACCTCTGCTAAAGCGTGCAGTTCAGGAACAGGTGGAGAAAACAAAAAATTTTGTCAGTCGAAGCCTTGTCATAGGAGAAGTGATTTCCACGGCAGACATGGCCACAGGGGTCAAGTGTGGAATCATTTATTGGCTATTTGGGGGTGCTGTCAGGAATCTTGGAAGCCCAGGACATGTAGCTAAGTGGCTTCAACC…
EDARADD	EDAR associated death domain [Source:HGNC Symbol;Acc:HGNC:14341]	human	ENSG00000186197	ENST00000359362	ENSP00000352320	protein_coding	CATGGCTGCTCCCGACGAGCCTCTGCGCGCGGATCACATGGCGAAGGAACCGGTGGAAGACACAGACCCCAGCACTTTATCTTTCCACGTGTCAGACAAATATCCCATTCAAGATACAGGACTGCCTAAAGCTGAGGAATGTGATCCAATTACTTTGAACTGTCCAACAAATTCCGATGTGCAACACCAGGGAGAAGAAAATGGCTTTCCAGACAGTACTGGAGATCCCCTTTCAGATGTCCTGGAGGACAAGTCCTGTAAGGAGAACTGTACCTGCTCCTCCTGCTTACCCCGTACCCCCACCATCAGTGACCTGCTCAATGATCAGGATTTACTGGATGTGATCAGGATAAAGCTGGATCCTTGTCACCCTACAGTGAAAAACTGGAGGAATTTTGC…
RWDD3	RWD domain containing 3 [Source:HGNC Symbol;Acc:HGNC:21393]	human	ENSG00000122481	ENST00000370202	ENSP00000359221	protein_coding	ATGGCGGAGCTGGTGCGGGAGGAGTTGGCGGCCCTGGCCGCGATTTTCTGCGGGCCGGACGAGTGGGAGGAGCTGAGCAGCTCAGAGACAGATGGAACTGTGTTCAGAGTTCTCACAAAAGCTGAAGGACTTCCAGAAGCAGAGATACCTCTGGAATTGGTGTTCCATTTACCTGTTAATTACCCTTCCTGTCTACCCGGTATCTCAGTTAATTCCGAACATCTGACCCGCGCCCAGTGCATGACTGTGAGAGAGAAGATGCTTGAGCAAGCAGAGACCCTTTTGCCAGAGCCAATGATTCACGAGCTCATTCTGTGGATTCAGCAGAATCTCAGGGACCTCCTCAACCAACCAGCAACTGGCATTGGCAGGGCAAGTCGCGCTACTACAGCAGACCTG…
EXTL1	exostosin like glycosyltransferase 1 [Source:HGNC Symbol;Acc:HGNC:3515]	human	ENSG00000158008	ENST00000374280	ENSP00000363398	protein_coding	ACCTGTCCGCAGGCTGAGAGCCCTGTTGTAGATAGTAGAAGGGGAAGTCCAAAGGGCTTGTAGAAAAGATGGGCAGGGCCAGGAGTGCCCCTGGAGGGCTGTTCCACATTAATGAGGGGTGAGCAGAGGCACCCAAGAGCCGGTCCTGAATAATCTCCAGAGCAGTATCGATGACCTTCTCGATGGAGGAGAAGTAGGCATCCCACAGAAGCTGGGTCTGCTGGCGCAGTGAGAGCACCCGGGTGGGGGGCATCTCCTGAAGGGCAGCCAGGACCTGAAGCAAGAGTCTCTCATCAGCTACGATGGCCGCCTTGGTCCAGTCGATGACCTCGGAGAAGGGCAGCTCCCAGACAGGGCTGAGCAGCACAGGGATGCAGCCAGCCTGCAGGGCGTGGAGGA…
		ferret	ENSMPUG00000011908	ENSMPUT00000012011	ENSMPUP00000011818	protein_coding	GGTTACGACATTCCTCTCCCACTGTGCTGGGGACCCAGGGGGGCTTCGCCACACAAGCTGGATGGGACCACCATGTGCAGTGCAGAGACCTGCTGATAACTGACCACTCATTTCACTGGCAAAGTAATAAAATGTGACCTGACAATCTTGTTGGTGATTTGTGGGAAGAAAAATTCTGCTTCTTAAACTTGAGGATGAATTGATTTGGGGGACAAGTGAGAGGAAGAAGGCAGATTTATCACCGTTGTGATCATGAAAAGGAGGTGATAGGCCAGTCACCCCATTTTGCTTCTTCCATCCAAGTTGTAGACTGTGATCTTGTGTCATACTACAGAGTCCATCCTCAAAATCACACCGTTCTCTATTCCAGCATTGCTGCTCATCACTCCTGTCCCCACA…
NABP2	nucleic acid binding protein 2 [Source:HGNC Symbol;Acc:HGNC:28412]	human	ENSG00000139579	ENST00000341463	ENSP00000368862	protein_coding	TGTCTGCTACTTTGCAGGTACGAACCTCGTGGCCGTCCTTCGTCTTGGTCACTCGGCCTGTCTCCAGTACAATGAAGATGAGGTTCAGGTTTTTGAGCCCAGGCTTGATATCCTTCACAAAGGTCTCCGTCGTCATGCTGCCTGAGCCTCGGTACCCCACTACAAGCCAGCTAGGCTGGGATCAGGCAGCCGCGAACCCTCTAACTCTTCCAAGTTTAGGAACGTCGGAATGAACTTCCCCGGCAGCCTCCGAATTCACGATCGGGACAGGACGGGGAGTGGGGGGTGGGGGGAGTGTCGCTGGCGCGGCTGCTGCGGAGCTGCAGGGCCCCTTCCCAAGATGCTTTTCTCGAAAAGTCGGGGTCTCAGCTCCCAAGGCCG
SEMA3G	semaphorin 3G [Source:HGNC Symbol;Acc:HGNC:30400]	human	ENSG00000010319	ENST00000231721	ENSP00000231721	protein_coding	GTTGCCTGGCCCGGGACCCTTACTGCGCCTGGGATGGTGCCACCTGCACCCGCTACCGGCCCGGTACCAGCAAGCGCCGCTTCCGCCGGCAGGACATCCGGCATGGCAACCCTGCCGTGCAGTGCCCAGGCCAGAACCAGGGAGAGGCTGCTGCAGGACTCAGCCTGGAAACCAGCAAGGTCTATGGCACGGAGCACAACAGCACCTTCCTGCAGTGTCTGCCCAAGTCTCCCCAAGCTGCCGTGCGCTGGTTCTTACAGAGGCCTGGGGCGGATGGGCCTGACCAGGTGAAGACGGACGAGCGAATCCTGTACACGGAGCAGGGGCTACTCTTCCGCAGACTCAGCCGCCATGACGCGGGCACCTACATCTGTACCACGCTGGAGCATGGCTTCTCCC…
ITGA8	integrin subunit alpha 8 [Source:HGNC Symbol;Acc:HGNC:6144]	human	ENSG00000077943	ENST00000378076	ENSP00000367316	protein_coding	CCTTCTGGGAGTTTTGCTGGTTGATCTTTATAAGGCATCTTCTTAACTTCAAAGGACACCAGGGACGCAAGAGAATAGGGATCATTTTTTCTCTGGAGAAATGTCTCAGCCCAGAGCCGTGATCGGATTTTCAGGACCGCGCTCTCTCCTCTTCCTAGTCGGCCAACTGCACAGGAAATCTGTAAGCACTCGATATTTGTGCAATTCAGGATTTTTGAGGGGCTCTGTCTCTGGGCCTCTAGCACAGGCACGTCTCTCTTCCTGATAAGATGAGGGATGGTAGAGTTGCGCAAGAAGGCGCTGAGCTCAGGCGTGTCCTCTGGGGAGGCAGCAGGCTTAATATCTTCTGGGTTGATTTCAGGATGTGTTTGACATTGCAGAGGTCCCAGAGTTTGAATA…
Cubn	cubilin (intrinsic factor-cobalamin receptor) [Source:MGI Symbol;Acc:MGI:1931256]	mouse	ENSMUSG00000026726	ENSMUST00000091436	ENSMUSP00000089009	protein_coding	TAGTGAGAGAGAAAGAGAGAGATGAGTTGAGAATGATTTGAACATGTTACTCTTGTGAACAGATGCATTGAAGCCTGCCCCGGAGACACTCATGTCTGATAAGAAGCGGATCAGCATGTACTCTCCAGTAGACCGGATGGGACCTGGAAGATCTCTGCCACAGACAACTGCCAGCTCTGGGGCCAAGTAACTGTCTCCGTCTAGAATCACAAGTTTGTCATAATTGCAGGTTTCTTGAGATTCAATGTCCAGAGAAAGGATGTTGAGTTCAACAGTAGAATCAGGAGCCTGGATAAGCCAGGAACAGTCAATATTGTCGTTGTATCTTGCAGGCCAACCTGGGGAGAAAAGAAAGGTGGGCGCTTCTCTGGTCTGCTGGTACCCACCACAAGCACCTGG…
Hdgfl2	HDGF like 2 [Source:MGI Symbol;Acc:MGI:1194492]	mouse	ENSMUSG00000002833	ENSMUST00000226053	ENSMUSP00000152948	protein_coding	TGAGGGCGCCTGCTTTTTCTTCCGTCTCACCAGGGGACCCCGCCGCGGGACCCGGGCCACTGTTTTCTTCTCAGGGGTGAAGTCCTGATCGCTGGTCTTCTCGGACTCAGAGGAGCTCTCCGAGTTCTCCTCCTCGGATGGTGACGCACTGGCTGGATCCACGTCACTGGGGGCCTTTCGTGCACGTTTGGACACCGACATCTTCAAGTTTGCCGCCTTGCGCTTCAGGCTCTTGTCAGAGTCCGAGTCACTCTCCATCCTGTCACTGGTGGCTGCGGCGGTCACGGCCGTCACAGCCATGACCCCCCGGTCTGTGGCTTCGTTATCACTGCCGCCTGCCCGATCGGCGTCACTGTCAGAGGAACTCACCGGCAGTGGTGCGCTGTAGCTGGCATGCGG…
Trpm8	transient receptor potential cation channel, subfamily M, member 8 [Source:MGI Symbol;Acc:MGI:2181435]	mouse	ENSMUSG00000036251	ENSMUST00000171176	ENSMUSP00000131209	protein_coding	GGAAGTAGCGCTGAAACTTCCACACCTGGTCGTTGTTCTCCTGCACAATGCCCACGGTGTAGCCGAACATGGCAACCAGCAGGTTGACCAGCAGGATGTTGGTGGACAGCATGTAGATGCAGACCAGGGGGATGGTGATCCACTCGGGGAACCGGGGCAGGTTGTGTTCGTCCAGCTCCACACACAGGGGCTTGGATTCATTCCCCGTGAAGGTACAGTGGGAAAAGTCATATGTGGTACTGTCCACATCGCTGGGCACTTGCCCAAACATGGCCAGGTACGGCTCATAGATGACGGAGCGGAAGATCCAGCGCCAGCGCTGCTCGTTCTGCCGCAGGATGCCCTGGCGGGCCACCCCGAAGGCCACCATCCACACGGCAAAGAGGAACAGGAAGAAGA…
Lrrc36	leucine rich repeat containing 36 [Source:MGI Symbol;Acc:MGI:2448585]	mouse	ENSMUSG00000054320	ENSMUST00000109355	ENSMUSP00000104979	protein_coding	GAAAGTGTCTAATTTCTGATCTGGTATACTGTTGCCCTGGGTTGCAGAAATACTCATTAGGGAATCCTTTATTTCCCGGTTGGGAAAGGGAATAAAAAGTCCTTTGTTTGAGTCAGTTTCAGTTCTATTCTCCACATCAGCATTGACTTTTGCTGCAGAGCTCTCCTCAGTCATACAGTTTTTCATTTTTTTATCCCGAGAGCTTTTTTCCACCTCTAAAAGAAAATTCTCACTGTTGCCCAACTGACTAAAATGTAGCTTGGCAGCTTTCCTCTCACTTTCTCGTACAGTTCGGTCATCCAGTTTCTCCAGAGTTTGTAGCGTGTATACAGCAAATAGCCTATAATCTGTATCTTTCCTGACAACAGGATTGAGTCTCAAATCTAGTTCTTTGAGGAA…
GCG	glucagon [Source:HGNC Symbol;Acc:HGNC:4191]	human	ENSG00000115263	ENST00000375497	ENSP00000364647	protein_coding	GACTGGGCACCAGAGTTGGCTCAGAGGCCTACAGAAGTGGGGCATTGGATGAGCTAGTCCCAAGGAAAAGAAGCAGACAGCTGTCATTTTAATCTATCTTTAATATATTCAAAGCAGAGCATTTGCATGACAAAGTACCGAGATGGAAATTCTCTCAGCTTCACCACAGAGTCTCCTTCCTTCTCTCTAGTCCTCCAGTTCTTCTCTTATTCTATTATTACAATGCAGATTTGTTGTGATTAGAACAATTTATATGTACAAATTATATCATAGAAAAACAATTTCCTTGCCAAGTGTAAGCTGTTAGGTCATTTCAGCCAAAATAAGAGGAAAATAAGAGAATCCTGCATTTTCACATTCTAAAGCTGATAGATATCTTAGGAATATTTTGACAATGGC…
KCNH7	potassium voltage-gated channel subfamily H member 7 [Source:HGNC Symbol;Acc:HGNC:18863]	human	ENSG00000184611	ENST00000618399	ENSP00000482818	protein_coding	GATGACTCGTTCTCATCAGGCGGACCACGGGTCTCTGGTACTCTGTGCCCGTCGCGACCGTACTGTAGGCTGGGGGCACCACAGTGGTCTGTTTCTGCAGCAACTGTAAGATGGTCTGGATATCAGCCGTCATTTGGGACTCCAGTCTGTTAAGTTGGTCTTGGAGCAAATCTAATCTTTGCTCCACTTCCCTGTAGGTCAGGTCACTCTCCGTTTCAGAGACTCCCCAGGCAGCTTGCTGAAGTGTTGCTGGACTTGGCCCCTCAGCTTGAGTTCTGGTGTTTTCTCGTTCCCAGTTTCTGGAGTCAGCGATATCTTTGCAGGAGTGGCTTCTTTTATCTCCGTGAATTCTCCCTGAGGTGGGAACAGTTTCTTGATAACTGAGTCCCGATGCCTTTC…
	CMT1A duplicated region transcript 1 [Source:NCBI gene;Acc:479512]	dog	ENSCAFG00000017933	ENSCAFT00000028468	ENSCAFP00000026477	protein_coding	CCACTTGGCATTCTGTTTATTGTAAGACCTTATAATTTCACAAGTCTTCTCAGATAAAAACATTTTGTCCAAGTTCAGGGGCTGCTGTTTTCCCCTGTTTCATGAAATTATCTATTGGCAGGCCTTTGATCTTCCTAAGCCATGCCGTTCTGCTGGCTGTTTCTGGACTAGATATTCCAGTGGGTTTTGTTGCTTCATATTCCTTCAGTTTGGCTTCCCTGTACTCATTCTCTTCCTTCACAGTCAGCAACATGAACTCAGTGTTGATTCTAAATGGATCGAGGAATGGATAGAAGTGAGGCCTTTCTTTCTTGAGAGACAGGGTTGTTGTGCCACTTGGCGGAGCCAACATTCGACTTGGTTTAATGACATGCATGCTAGTTAAGGGGCGATAGCCGT…
KLKB1	kallikrein B1 [Source:VGNC Symbol;Acc:VGNC:42484]	dog	ENSCAFG00000007364	ENSCAFT00000011815	ENSCAFP00000010953	protein_coding	GATATTTTAAACCAACGCAGTTCAACAGTATAACTTCTCCTTAAATATGCCACGTACCAGTAAAGTTCAAAGGGGTCTCAAGTTTCATTAAGGCAATATCGTGACCACTTTCTGATACTTTATAATTTTGGTGGATAATAATCTCCTTTATGTGTGAGAAATGTGTTTCATTTGTTATCGCTGACAGATTTAAAATACCACTATAAATTTGCCAAATATCCGACAAGGGAAGCCCATCAAAGCAGTGAGCAGCAGTCAGAATCCACTGGTTTCCAATGATGGATCCTCCACACACATGAGCTAGCTCAGTTAGGTTCACTTGCAAGCTGACCTGCCATGGCCATTCTCCCTGAGAAGAGTCAGTCCCTCCAACAATGCGTGCACTTGTCTTTGTAGTGC…
TMEM156	transmembrane protein 156 [Source:HGNC Symbol;Acc:HGNC:26260]	human	ENSG00000121895	ENST00000381938	ENSP00000371364	protein_coding	AATTATGAACTCCCCAAATAATTGTACACACATTTCTTTGCACCTGGAAATGGATGTCAAAAATTTCATTTGCTCCACAAAGATCACTTGGTATATTTTAGTTCTATTGGTTTTTATATTTTCACTTATCTTCACTATCTACAAAATACTTGAAGATCTCAGGAGAGCACAGAAGTGGCAAAGTCATAAGTACACATCTACATCTGCTCTCTTAAGAGAAAGTGATTCCGAGAAACTGCAAACTCTGAATGCGTGGGTGGTTGCAGACAACCCTCAGAGGCCATCTTTGTCTCAGACCGCAGAAGTCCTCCCTCAAATACCAGAACTAGAAGTCACGTCCATGATGCATCAGCAGGATCACTGCACATGATTATCCCTTTGAATTCCTCTGAAAAATCT…
SSH1	slingshot protein phosphatase 1 [Source:HGNC Symbol;Acc:HGNC:30579]	human	ENSG00000084112	ENST00000326470	ENSP00000326107	protein_coding	GGCAGTGCTCAGGCTGTGGGCGCCACAACTTGTTGTGCCGCTGCTTGCTCGCGTCCAAGATGCCTTCGTACTCCGACAGCTGCCTCATGAAGCCCGCGTTGGGCCGCGTGATGCTGCGCTTCTGCTTCACGTAGCTGTAGGCCTTCTCCAGGGGCCAGCCAAACTCCTTCATGCCATATGCGATGACCGTGGAGGCCGAGCGGCTCACCCCCATCTTGCAATGGACCAGGCACTTGGAATGGTTCCTTTTGGCTTTGTTGATGAAGTGGTATGCTTCGTTCCAGTGGGCAAGAAGGTCTGTTGTTTCCTCATCGTACACGCGGATGTTATGGTAGGCGAACAGGCCCGGGAAAAAATTATCAATCTCTCTAGTGACATTTAAAATGTAATCAACACCAG…
Cers3	ceramide synthase 3 [Source:MGI Symbol;Acc:MGI:2681008]	mouse	ENSMUSG00000030510	ENSMUST00000208521	ENSMUSP00000146745	protein_coding	TATATTTAACATTTTAACACAAGTGAACAACAACATTTCATTAAATACATATTGGGAGGGGGGAAGGGAGTGGTGTGGGCAGACCCGGCATTCTCGGTGGGTGCTGCAGGCCTCACGGAAGGAGAGAGAGGCCACTTCCGGCATCCGACAGTCCTGGCAGCACAGGGGTCCCTGAATGGTGGGCTCAGAGCTAGCGGCCGTGCTGGCCGTTGGGGGTGAGGTGTCTGCTGGCTCCAAGGCCGTTCTTCAAACAGTCTCTCTCTTTGCTTTCTGTAGATTCCTCGTCGTCCTCGTCATCCTCGTCCTCTTCGTCCTCATCCTCACTTCTCACGTCCTGCATGCTCTTCATGAAGATGCAGCGCTTGAGCATCTTGAGGATGAAGTAGCCCCAGTAGAGGT…
RAD9B	RAD9 checkpoint clamp component B [Source:HGNC Symbol;Acc:HGNC:21700]	human	ENSG00000151164	ENST00000409300	ENSP00000386434	protein_coding	GCTAATATAGTCAGGTACTCCTGAGATGTGTTCATTCAAAGGAATCCAACAGTTTTCAGTACTAGTATGTAGCAAAAGTAAAACTGTCAAAAGACCTACTTCCCAGGAAAATCAAAATGAATGGATATAGGGGCACGTGTAGCTTCTGAAAATGTCAGCATTCCCTTCAATTCTTTAAAGCAAAATGTTATCTCAGTGTCAACTCCAATGTGAAAGAAATCAAATTCATCAGGGCCAACTGTCATTTCACTGTAGACAGAACTGTTCAAATCCACTGATTCATCATTAGAGCTCTTAAAACAAACTTTCAATGGAGTAACAGCAAGAGTAATTTCCTCTTGATTTGATGTAAAGAGAACAATTGCGTCTGCAAGCACCCTTGGTTGAATCGTAAGTGTG…
PTPRC	protein tyrosine phosphatase, receptor type C [Source:HGNC Symbol;Acc:HGNC:9666]	human	ENSG00000081237	ENST00000418674	ENSP00000393360	protein_coding	CACCTTCCCCCAGCACATCCTCCTGCAACTGGTACACATCTCATAAGAACATGTCCCATTTTCTATAGTAACAGTGAGGTTTTGGCATGCTTTTAGGAGGTGGATCTTGTTATCTTCACAGGTTTTAGGTTTACAAGTCAGGTTTTCATTAGCTTGTAGTATAGCAGTAAAAGTTTTATTTTCATCATCATATTTGTAGTCCACTGAGATATTTGCATCTTTATCCTTCTCACAGTGTGATGGCCCTGGAGTCATGGAAGGAGGTTCAGAAGAGGCAGTCACAGTACTTGACTCTTGCCCAGTCACAAACTTGACTGTGTCCAGAAAGGCAAAGCCAAATGCCAAGAGCTTAAGCCACAAATGCATGGTCATATCTGGAGATCAGCTGTATTCCAATGA…
C1orf87	chromosome 1 open reading frame 87 [Source:HGNC Symbol;Acc:HGNC:28547]	human	ENSG00000162598	ENST00000371201	ENSP00000360244	protein_coding	TGCCAGAGTGTGGGGACCCCGCCTCAGCGGGATTCTACAGTTGCCTAGTGCAAAAACAAGACAAAGAGGCTTCCTTTTCCTCCCTAAGAAGTTGAGGAGAGTTTGAGAAGAATCATGTCTTCCACTTGGAAGCCTTCCCATGGATCAGATGCAGTGCCTGAGATCATGGTGAAAATCATTGGAAGTAAATACTTTCGATACCTGGTGGAAAAACCAAACACTAAGGAGAATGAGAACTTGAAGGCTGAAACTCAATCAGTACACCAGAAATCCGTGGCTGGTGATGCAGCGCAAATGAGCAGAGACCTCCCATCTTCCTCAAGTCCTGATGATCACCGAACCAATAATGAATCAAAAGAGGTGAAAGAGAGCAAACACCTAGAGAACAGCCAGAAACCA…
MLN	motilin [Source:VGNC Symbol;Acc:VGNC:54970]	dog	ENSCAFG00000001194	ENSCAFT00000001848	ENSCAFP00000001703	protein_coding	GGTCAGCTCCACAGAGCTTTATTCACCCCTGGAGGGCCTGACCCGAGTCTGACATTTGGAAATTAAAATATTCAATAACAGCCAGCTCAGTGGATTGCACACTTTTATTTGCTGGCAGGAAGGAAGCAGGGAGCTTGCTTCGGAGAGGGCGTCTTTCTTCCACGTCCAGCTGGTGGGCTCTGTGGGCTATTCAGGGTCCTGCCTTGGGTGGGAGGGCGCCCCCACTCTGTGCACCTTCTCCCTAACTGGCGTCACTTAGCGGCTCAGACGTGCTCCCAGAATATTAACAGCGCAGCGCCCTCCGTCCCGTTCCGGGTGGGCAGCGCTGCTGGGCTCGGCAGCCCTTCCAGGGCGGCCCGGTACTTTTCCAGCTGCCTGGAGTTCATCCGTATTCCAATT…
BTBD17	BTB domain containing 17 [Source:HGNC Symbol;Acc:HGNC:33758]	human	ENSG00000204347	ENST00000375366	ENSP00000364515	protein_coding	GCCACGGCGGCGGGGGGTCGCGCGCGCCCCAGCCACACCTCCAGCGCCTGGAACAGCTCCAGCTCGTCCTGCAGCACCAGGTCGGAGCGCGGGAGCAGCTGCGCCAGCAGCTCGGGGCTCACGGCGCCCCACTCGGCGCTCCCCGTCACGGCCGACAGGTTCCAGGCGAGGAACTGCAGGCAGCTGTCGCGCAGGGCCTCGTCGCCGGTGCTGACCGCGTAGTGGTACCAGCCCACGGCCGGGCCCGCGCCGCCAGCCAGGTGCGCGCGCATGTAGTCGGCCACGCCCCGCTGCAGCGAGGCCACGCGGTACTTGGTGGCCAGCCGGTGCAGGGGAACGGCCTGCGCCAAGAGCACGGTCAGCTCCCCGCAGTACAGGTACCTGATGAATTTGTCGAAG…
ESYT3	extended synaptotagmin 3 [Source:HGNC Symbol;Acc:HGNC:24295]	human	ENSG00000158220	ENST00000389567	ENSP00000374218	protein_coding	CGAGCCAGGTCGGCAGTGGCAGATGGGGTGCCCTCCCGGGCTTCTCCACTGGCAGCAGGCGCTGGCGGCCGGGCGCAGGGCCCATCCGCTTGACCCTGTCCTGAGAGTGCAGCTTCCGGGCCCTGCGGGGTGGGCACCTTCTTAACGAACAGGGGGCCTTTCTTCTGGGCCTCCGGGCCCGTGTAAGGGCTCCCCAGCTCTCGCTCCTCCACGCGCAGGAACCGAAGCACCAGCCTCATGGAGATGAGACTGTCCAGGCCCGAGTGGTCCAGCTGGAAGCGCTGCTCCAGGGTTAGGTCCGCACAGGGCAGGATCTGGCACAGGTCGAAGTCCAGCACGCCCAGGGCACACTCCTGCTCGTCGTCCAGCACCTTCAGCTGCAGCCGCTCAGTTGTCACG…
INO80D	INO80 complex subunit D [Source:HGNC Symbol;Acc:HGNC:25997]	human	ENSG00000283510	ENST00000635981	ENSP00000490623	protein_coding	GCGCCGCCGCAGGGTTTAGTCTGCAAGTCACCTCAACCTCACAACACCAGCCTACCAATGCAGGGAGTGGCCCCCACCACACACACGATAGCACAAGCACGGCAGTGGCCTCCCAAGAGACCGCTGCCCCTCCTGCCATCCAGTAGGGCTCCTGGCGGGGACCCGCCCCGGACTGACCGGGTCCTGATGAAAGCCACCGCCTTCTCGCCACACTTCTCTTGTATAAGTCGACTGCAGAGACTGGTGAAACTGTGCGCCCAAAAGCATCAGTTGGACACTGACCTGTTTCCCCACCTGGGGCTGGACTGGTCTGAAGAGAGTGGGGAGGAACTGGAGGACTCAGAGCAGACTTCGCCATACCAGGTTGCGTGGTCCATCCGAGAAACCCTCAGATATGAA…
MEI1	meiotic double-stranded break formation protein 1 [Source:HGNC Symbol;Acc:HGNC:28613]	human	ENSG00000167077	ENST00000401548	ENSP00000384115	protein_coding	TCCCTGTCTGAGATGGCTCTGGTGAAGCCGCGGCACGTTCTCTCGCAGTGAGCACGCTGTGTGGGAGATGCAGCCCTTCTGACGTGGACGTCCTGCAGCCCTCCTTCAACTTCCTGTACTGGAGCCTGCACCAGACCACGCCAGGCAGTCAGAGGAGAGCTGCTGCAGTGCTCCTGAGCTGCTCGGCCCTGCTGGTGCTCCTGCAGAGGATCCTGACCCTCACCTGGGCTGCGGCTGGTCCTCCCTGCACGGCACTGCTCTCTTCCGCCTGGCTGCTCGCCGCCTCCTGCTCTGCCCAGCAGCACCGTGGCCGCCTGCAGGTCCACCAGACTGTGTCCGTGGAACTCACGCAGGTGTTGAAGACCCTCAGCGTCCCAAGGAAGCAACCGGCTTTGCTCT…
GPR153	G protein-coupled receptor 153 [Source:HGNC Symbol;Acc:HGNC:23618]	human	ENSG00000158292	ENST00000377893	ENSP00000367125	protein_coding	GCCAAGTCGGGGACCAAGGCCTCCATGGAGGAAGAAGTGGAAGGCTCTGGAGTTCCTGCTCTGCGCCCTGGCGGCCACGCACATGCTCAACGTGGCCGGGCCCATCGCCACCTACGCCGTGATGCAGCTACGGCACCGCCGCCCCGACGGCGAGTGGAACGAGGGTCTCTGCAAGGTCTTCGTGTCCACCTTCTACACCCTCTCCCTGGCCACCTGCTTCTCTGTCACGTCCCTGTCCTACCATCGCATGTGGATGGTGCGGTGGCCGGTGAATTATCGGCTGAGCAACGCCAAGAAGCAGGCGGTGCACGCCGTCATGGGCATCTGGATGGTGGCCTTCACCCTGTCGGCCCTGCCCGCCGTCGGCTGGCACGACACCACCCAGCGCTTCTACGCCCA…
Urb1	URB1 ribosome biogenesis 1 homolog (S. cerevisiae) [Source:MGI Symbol;Acc:MGI:2146468]	mouse	ENSMUSG00000039929	ENSMUST00000140920	ENSMUSP00000114717	protein_coding	GGTGATGGTGACCACAGCGCCCCCGGTGTGCAACAAGACCATGTTCACTCAGGCCCTCAATCTGGACAGCAGGTCTGTGAAGCACACGGCTTTGTCCCTCCTCCTGGTGATTCTGAGGCGCGCCTTGAAGACCGTGGAGTTCTGCCTGAGCAGCGAGGGGTGGCCGGCCACAGGCATCTACTCGGCCCCCATGATGGACAACTTTGTGCGCCTCTTCCGGGAAGCCCTCAGCAAGATTTTTCCAGATCTCAACACTGTCGTGTGGGTTTGGCAGTCATTGGTGAAGCACGAGACAAAACAGGATGACCAGAGAGGGAAGAAAAGAGGAGAGCAGGCTGTGGGGCCCGGTGTGGCTCCCCAGCATGACGACGCGGAGACCGTCCTCCTGAAAGCTGCCCT…
Eef1b2	eukaryotic translation elongation factor 1 beta 2 [Source:MGI Symbol;Acc:MGI:1929520]	mouse	ENSMUSG00000025967	ENSMUST00000126795	ENSMUSP00000134341	nonsense_mediated_decay	ATTAGCAGGGCCATACTTGCCCAGAGCCTTCTTCACCCCTGGCAGACTGGGGGGTGGGAGGAAATAAAGGCGGAGCATATTTAAACAACACTCTCGACAGAACATCTTTTCATAGGTGCTATGTAAGAACTCGCTCTGATCAAAACTGAAGAGACCCTCCCCCTTTTGCACTAGCAATCGACCAACACTCCCAGGTAAAGAACACTTTTATATACTTAACTCCTCCCACAACCAGACATTAGTAGCATGTTCCAATGATAGTATATGCAATACTCACTATGGTTTACTCTTTCAGTATGAAAGTTTCTGTTTGAAATTTTAAGTACGCTCAGTTCCATTCCTAGTTAACGGGAGTCCACTTGCCCAAACTTCCACCCTGGCTGGCAGTTTCAGAAGAAT…
MMS22L	MMS22 like, DNA repair protein [Source:HGNC Symbol;Acc:HGNC:21475]	human	ENSG00000146263	ENST00000275053	ENSP00000275053	protein_coding	ATGCAATTGTCACTATTCTCTGGGAATATTACAGCAAAAATATGAATAGCTCTTTTAGTATTTCTTGGCTTCCTTTGAAAGGCCTTACAAATATCAGTAGGTCTTCCTTGTCGATGCTAGAAATGGTGAAGACGTGCTGCAGTGATAAGCAAGACCCTGACCTGTACAACTCCAGCAGCAGCTACACCATTTTCCTTTGCATTTTGGCAAAAGTTGTCAAGAAAGCTATAAAGAACAGTGGACTTCATCCTTGGAAACAAGTCAAAGGAAGAATATATTCTAAATTCCATCAAAAAAGAATGGAAGAGCTAACTGAAGTTGGTCTGCAGAACTTTTTCAACCTTTTCCTACTGTTAGCAGCTGTTGCCGAGGTGGAAGACGTGGCATTTCATGTTTTAG…
Thrap3	thyroid hormone receptor associated protein 3 [Source:MGI Symbol;Acc:MGI:2442637]	mouse	ENSMUSG00000043962	ENSMUST00000163176	ENSMUSP00000129416	nonsense_mediated_decay	GATCAACAGGATCATCTTTGTATTTTCCCTCAGCAAGCAGAAAAATATCACAAAAAGTTTCTTCTCTCATCATGGGCACTTGTTCCAAAACTCCTCTCTTTTTTTTCTCAAGCTCACCTCAATAGACTTTGGGGTCATTTTACCATATTCTAACCACTTCACAAAGGTTGTTGATACATTTAATAAAAATTAACCCTTTGTAGTTCATTTTTAGAATTATGCCCATCCTTGTAGCCAGGTTCCCGAGGGCTTTTCATTTCGTCATGAGTCAAACCATGTTTTCTGAATGTACTG
ANKFN1	ankyrin repeat and fibronectin type III domain containing 1 [Source:HGNC Symbol;Acc:HGNC:26766]	human	ENSG00000153930	ENST00000566473	ENSP00000454224	protein_coding	CACGACACCAGCCTGTGCCTCTCCGTCTAACTGGAAAGACTATGATGACAGAGAGCCTAGACACAAGGGACAGAACGAAGTCTTGGAAGGTCTGCTGCAGCAGGTCCGAGCCCTTCATCAGCATTATAGTTGTCGGGAAAGTTCAAAATTACAAACCACCGGTCGCAAGCAGTCAGTCTCAAGGAGCCTGAAACATCTATTTCATTCCTCAAACAAGTTTGTTAAGACCTTAAAACGGGGACTCTACATAGCCATTATATTTTATTACAAAGACAATATGCTAGTCACCAATGAAGATCAAATACCAATTGTTGAAATAGATGATTCTCACACCAGTTCCATAACACAAGATTTTCTGTGGTTCACAAAGCTGTCTTGTATGTGGGAAGATATAAGGTG…
Gm21981	predicted gene 21981 [Source:MGI Symbol;Acc:MGI:5439450]	mouse	ENSMUSG00000079444	ENSMUST00000143789	ENSMUSP00000119045	nonsense_mediated_decay	GGGGGCGGGGGGCGCGGGTGGGGGCGCGGGCGCCGCCGGAGGGACGGGTCGGCGTGGGACCAGGACTGGGGGTCCCAGCTCGGGAGAAACCCCCCTCCTCAATGCCCAACCGACCCAAGCCGCCGCCCCCCTCCCCCTTCGATCCGCACCTTCTCCTGGTTGAACGAGGGGCGTCCTTCCGAATGCCGGGGTCGCGGCCGAGCCCGCGCCTGTATCCGAATAGCGACGCTGGAAGCAGCTGGGGCAGCAGGGGCCGCCCCCCGGCAGGGCGTAACGACCCCCTCGCAAGGGCCCGGCGCAGTCCTGGCAGCAGAAGTGGTTCTCGTGCCAGCGCCGTCCCGCCGCCTCGGTGCAGCGCCGGGAGAAGATGAGCTGGTCACAAGCCGGGCAGCGAGGTCG…
NPTX2	neuronal pentraxin 2 [Source:HGNC Symbol;Acc:HGNC:7953]	human	ENSG00000106236	ENST00000265634	ENSP00000265634	protein_coding	GAGCCCCCTCCCCAGGTCGCCTCCCACACAGACTGACTTAGAGGGTCCTGGTCTGTGAGAGGCGTCACAGCTCCTCACCTGTGAGAGCTGGGGGCCCTGAGAGGGAGCACACCCACCTGCTCCTGACCGAGGATCAGCACGCCCCCCGGCTTGATGGGGTGCCAGGGCGCCAGGTTCTCCCCGGTGCCCAGCTTCTCACCGTCCTGGAAGGCCTCCCACAGCCCATCCCGCGTCGTCCACGTGATGCAGACATGGTGCCACTTGCCGTCACTGACAAACAGGGGCAGCTGTGCCACCTTGTCATTGATGAGCAGCTCAATGGGGTTGTTGCCCCACTCAATCAACACGATCTCGTTGGCCTGCCCGGGCACCGCGTACGAGAAGGGGGTGCCGATGCCT…
ADAMTSL1	ADAMTS like 1 [Source:HGNC Symbol;Acc:HGNC:14632]	human	ENSG00000178031	ENST00000380545	ENSP00000369918	protein_coding	CCTCCCCAACATCCTGCCCTCCGGCTCCCTGAAGGAGAAGACACGCTCCTAGCTAGGGGTGGGGAAGGGAAGACCAGGGCGAGGGCTTGTGAAGAGGGGAAGGGGGAAATAAATAAATAAAACGAAAAAGCGTAAGTTCTGTCCAAGGCGGTCGCGAGAGTCCTCCTGCCCGGCCCTGTCTTCACGCCTTGCCACAAGTTCCGCAGCAGCGAGATCTGAACTGGCTGAGCTGGCAGAGTTGCAGCTGCTTCACCTTCTCGCAGTACCTGGTGGTGTCTCTGCACTCCATGTTTTCACAGGGCGTGATGTTGCAGCGCTGCCAGTTGGCGGGCCGGGGCCCCCAGGAGCACAGGTGCTCCGGCACCGCCTTGTTGGTATGGGCGTGCACGCACTCCACGC…
CFAP100	cilia and flagella associated protein 100 [Source:HGNC Symbol;Acc:HGNC:26842]	ferret	ENSMPUG00000017389	ENSMPUT00000017535	ENSMPUP00000017279	protein_coding	CCTCTGGCGCCGTTCCTTCTCCTTGGCCATCTCGGCCTGCTCCACCCGGCTGGGGGGCATGCGCTCCAGGTTCTCCAGCAGCTCGTTGAGCTGGTGCTCGATGACAGTGAGCATCTGCAGCGTGCCCAGGGTGGTCTCTGGGTGGCTGCTGATACACTGCTTGTACACGGACGACACCTTGCGGTGCAGGCTCTCCAGCAGCTTGTCCTCCTGGCCGCCCTTGTACTGACCAAAGTAGAAGACTCGGGACCGGAGCTGGAGGTCAGCCGCCGTCTCCTCCTCCTTGTTGATGGACTTCATCAGCGTCTCCATCCACTGCTTCAGCTGCTTGATCTCCTTGTCCATGCGAGCCTGGGTGTTTCTCAGGGTGAAGTCTAGGTCGTCCAGGGTCTCCTCCAT…
SLC22A15	solute carrier family 22 member 15 [Source:HGNC Symbol;Acc:HGNC:20301]	human	ENSG00000163393	ENST00000369503	ENSP00000358515	protein_coding	CCTGATGACGGTGGGGTAAAGCTCTGACGTGTAGATGTACACGACATTGAAGGCAGCACTGATAGTCAGCTTCCCCAGGAGGGACAAGGAGCGGCTGTTCACTATGGCAAACAGCCCTGCTTCTTTCTTTTCTGGAAGAAACATGACAATGAGACAAGCCAGCCCTCCTAGGCTCAGAAACATCGCTAATGTCCGCTTCCGACCGAACCATTTCCGGTTAATCAAGAAGATACAGAGCGGGTAAGATGGAATCTCTATGAGGCCAGACAAGGCCAGGTTTGCATAAATACTTCCACCAAGATCACCTGCACTCAGAGTTAAGCCATAATACACCAAACTGCACACAAACCAGATGAACATCAGGGTGAGAGTGTGCCACAAGAGAACCCGGTAGCGGAA…
C9orf135	chromosome 9 open reading frame 135 [Source:HGNC Symbol;Acc:HGNC:31422]	human	ENSG00000204711	ENST00000377197	ENSP00000366402	protein_coding	TTTTAGTAACATTTCTGTTGCATTTATTAGAATAGGAAGCCATCAAGCATTACATTTATTAGATCCTTCTTTCATTAGTCACAGAATCTAATTCCATACATTACTTTACATGGGGACAATAGGACTCTGGGTTAATGAGTAGAGTTCTTTTTTCATATGTGAATTAGCATAAATCCCACTTTCATCCTGCCAAGTGTTGATGCCAAATCTTTTGGAGCCATTTAGGTCTGTGAACTGAGAACGGCATTTTCTGTGGACTAGCGAATACTCACACTGAGGAGAATAATCACGTGGCTGGTAATTATAGGGTGCAGCATATTCTTCAGCATATGTTGTCAGATTACACATTTTGCGATGGTCTGGAGGGTCTCTAGAAAAGAGAGATCCGAAGCCTGTGGC…
KCNMB1	potassium calcium-activated channel subfamily M regulatory beta subunit 1 [Source:HGNC Symbol;Acc:HGNC:6285]	human	ENSG00000145936	ENST00000274629	ENSP00000274629	protein_coding	GAGAGGGGGCCGTGAGATGTTCTCTGAGTGGGGCCTGGCTTCTGGCTTCTTCCAGTAAGCAAGTGGGTAAAGTCATTCCGGGCACGGTACACGTACTATTTGTGCTTCTAATGTGTCTCAAATTCCGAAAGCTCCGGTTTCTTTAAGCCAAGTGGGCCCATTGTCAGAGGAAATCATGCTGCTCTGAGCTCCATAATGTTTATATCTAGCTCTTTTCTACTGATGTGACAGAGACCACAGCCAACACTGAAAATAAAACCTTATTGTTCCACAGAAGAAAACCCAGAGGGCTCCTTCTGTGGTCTCCAGTTCACTCTCGTGGGCTTGTTTCTGCGGATCAGGGTCCCAGCAGCCAGCAGTCAACTGTGTGTGCCCGCATGGGGTGTCCGGGGCGCCACA…
PCOLCE	procollagen C-endopeptidase enhancer [Source:HGNC Symbol;Acc:HGNC:8738]	human	ENSG00000106333	ENST00000223061	ENSP00000223061	protein_coding	GACGCGGCTTCCTGCTCTGGTACAGCGGGCGGGCCACCACGGGCACTGAGCACCAGTTCTGCGGGGGGCGGCTGGAGAAGGCGCAGGGAACCCTGACCACACCCAACTGGCCAGAGTCCGATTACCCCGCGGGCATCAGCTGTTCCTGGCACATTGTAGCGCCCCAGGACCAGGTGATCTCGCTGACCTTTGGGAAATTCGATCTGGAGCCGGACACCTACTGCCGTTATGACTCCGTGAGCGTGTTCAACGGGGCACTGAGTGACGACGCCAAGCGACTGGGGAAATTCTGCGGGGACACCGCCCCAGGGCCCATTTCCTCCAGCGGGAACGAGCTCCTGGTGCAGTTTGTCTCGGATCTCAGCGTCACGGCCGACGGCTTCTCAGCCTCCTACCGGA…
NFKBID	NFKB inhibitor delta [Source:HGNC Symbol;Acc:HGNC:15671]	human	ENSG00000167604	ENST00000396901	ENSP00000380109	protein_coding	TGCAGCCCGTGCCCACATGCTGGCTTTGGGGCCCCAGCAGCTTCTGGCCCAGGACGAAGAGGGAGACACGCTCCTGCATCTGTTGGCTGCGCGGGGCTTGCGCTGGGCCGCCTATGCTGCGGCAGAGATGCTCCAAGTCTACAGGAATCTGGACATCCGTGAGCATAAGGGCAAGACCCCTCTCCTGGTGGCTGCTGCTGCCAACCAGCCCCTGATTGTGGAGGATCTGCTGAACCTTGGAGCTGAGCCCAATGCCACCGACCACCAGGGACGCTCTGTCTTGCATGTGGCCGCCACATACGGGCTCCCAGGAGTCCTCTCGGCTGTGTTCAATTCGGGGGTCCGGGTTGACCTAGAAGCCAGAGACTTTGAGGGCCTCACTCCCCTCCACACTGCCAT…
PDE1A	phosphodiesterase 1A [Source:HGNC Symbol;Acc:HGNC:8774]	human	ENSG00000115252	ENST00000410103	ENSP00000387037	protein_coding	CTGTTGAGTCTGTCAGAAGAGAAAATGTTGGCTCCACTATGAAATCAATGAAGCCTATTTGTGACTGGGCCACCATGGTTGACTTCCTGTCACAGAGTGGAGAAAATGGAAGCCCTAACTCTGCTTCTTTATCTCCCTGTCGAAAAAACTCCTCCATCAGTGCCATGGTCCACCGATGGTGCAGCTGCCAGGATTTGGCTGGATGGCTGATGTCTGCAGCATGAAGAATCAGGGACATCGTTTTGGCTCTGTCGATCCCATCAGGTTGCTGCAAGCTGTTTCTTATGTTTTTAATTTGCTGGAAGTGACCTGACATGTCTGTAGATAAAACCATTTCAATCACTAGGTTCCGAAGATCCCTCCAGTCATCTTTGGATAAATTTACTAAGACATTCATTT…
MAATS1	MYCBP associated and testis expressed 1 [Source:HGNC Symbol;Acc:HGNC:24010]	human	ENSG00000183833	ENST00000273390	ENSP00000273390	protein_coding	CCTCCGCTGTCGCTCGGCAGTCATGGCGAAGGCGTGGATGCGCCGCTCCTCCTAGAGCCTCACCAGCTCTTTGGACAGGAAGTCGAACATGTTGGCCAGCACCCTTCCTTCCAGCCCCGCCAAGTGGTTCTCAACCAGGGACAACTTGTGCTCGTGCAGGTTCCTCTGTCTCTGCAAGGCCAAGGTCACTTGCTTCTCGGCTTTCTTCAGCAGCCTGCCATCCTCCTGCAGTGCATGGCTGGTGCGCAGCTCCTGAATCAACTCCAGGCGCTTCTCCTTTCCTTCAAACATCATGTTCTGAATTGCTCTGCCTCGGAGTAACTTTTGGAGATAGATCACAGCCATTTCTATATCTTCTTCTTCATTGGAACTCATAACCATGGTTGGAGTTGGGAGCCG…
COL14A1	collagen type XIV alpha 1 chain [Source:HGNC Symbol;Acc:HGNC:2191]	human	ENSG00000187955	ENST00000297848	ENSP00000297848	protein_coding	TATTTAAAATCTCCCAAAGAGCAAATGGTTCCTCTGGAGTATCAGGAAGAATTCGGAATAGAAAACTGATTGTATAGTCAGAAGGTAACCCTTCTGGATGCAAATACTTGGTTGGCTGGGAAACTAAGGCATCTTTATGAAGTCGGTAACAGGCAAACACATTGAAGGTACCAGGCTCCATAGACACCCCTTCCACTGATGAAAAGTCCTTTTCAATTAAACCAAACATTTCCATCATCTTAAATCCTGCAAGATCAATGCCATTCATATGTACCAGGGGGCAGGTTGCTGATGCGGTTTCACAGACAAAAGTAATCAACTCATCTTCAATCTTCTTAAAGGCATCAAAGTCATCCACAAAGAAGACGTGGCGTGCACTAGGCTTGCTGCCAATGCTAA…
RFTN1	raftlin, lipid raft linker 1 [Source:HGNC Symbol;Acc:HGNC:30278]	human	ENSG00000131378	ENST00000451036	ENSP00000403997	protein_coding	TCCGATCTAGGCTTCCGTCTGTGTCAGCTGCAGGTGCTTCTGGGCTCCCTGGGGCTTTCCCCTGGCACCCGGCAGGTTCTTTTCCAGAGTCTCTGGCATTCTGGGTGCTGCTGGCAGGGCAGTGGTACTGAGGTATGACACCGACAAATTTCAGGCCCCGGCCTGCAGCCTCCTGGACCTTTTTCACAAACTCTGGGATGAGTTTTTGGTCGGTCAGGTGGTCCAAGGAGGAACAGCAATCTAATTCCAAGATGTAGCCGTCATTGTGAAGATCAGGCTTCTGAGATTTGTCAGTTTTCTTGATCAGGATGGCCCTGAAGATGTGCTCCAGGGGTGACTTTTCGCGCTTGGGGGTGGGCTGCAGGAAGGGGTGCAGGGCCACCAGCGAGAAGCCCTGCT…
ASXL3	ASXL transcriptional regulator 3 [Source:VGNC Symbol;Acc:VGNC:38198]	dog	ENSCAFG00000017980	ENSCAFT00000028551	ENSCAFP00000026557	protein_coding	GATGTGTACTGGCTGGAGACTAAGTTACTAGCACTACTGTTTGTTATCAGTAACTGCTTGTCATCAATGGAATTTGACACACTGGAGCACTCTGTTGTGGTGGGAACTGATGAACTCTCAATACATTTGGGTATCATGGCTATGCATGGAGTGTCAGTCCCCTGGATGGTTTGCAACATACTTAGATCACAAGCAGAAATTGTAGTGTTCGTACTGTCAACAGACATTAGAACAGAGGATTTATCCACAGAATTCACAAAGGGATGTTCTTTAATTGCTCCTGACATAGCAGTGCTGCAAACAGACACAGGGACAGAATTTTTATTAAAAATCATGGGCACACTGCTATTTTCAGAAGAGGTAGATGAAACAATTTTCTCAGCTAAATGAGACATGGGT…
GRID2	glutamate ionotropic receptor delta type subunit 2 [Source:HGNC Symbol;Acc:HGNC:4576]	human	ENSG00000152208	ENST00000282020	ENSP00000282020	protein_coding	CGGTTGATCATCCGCCACATTTGGGAATACATGCTGTCTCTCTCAAAAGGGTTCATGCCCTTCATGCGCACATGCTCGTATACTGCAGAGTCCAGGACTGTGCCATAAGGGATGTCTGTTTGCTTAGAAAGGTCCTGTAGAGACTGAATGGAACTTTCAATGCGGGTTATAGTGAGAAAAGCAGCAAGATTTGCTGTATAAGACGAGATGACAATCAACGCAAACAGCCACCAAGCCCCCATCATCATTCTGGTAGCCAGAGTTGTATATGGGACCTCCCCACCTTGCTGAACAAAGGATCCATACACAAACCACATGGAATTGTAGAGGGTAGTAGAAGTCATTGATCCCATTTGTAATCGTGGAGGATTAAGCCAGTTCAGGAGGTAGACCAGTAGA…
CENPK	centromere protein K [Source:HGNC Symbol;Acc:HGNC:29479]	human	ENSG00000123219	ENST00000242872	ENSP00000242872	protein_coding	GATTTTATTAAAATATTATCTACAGCACAAGTTCTTAAGAGATTTTTATTTACAGGTCATAGGGCTTAACAAAATCTTATCAACACAATCATTAGTAATAAAATAAAGTATATTAACAGAAAATACCACGTTAATATAATACACATTAAAATACAGTTCCATGCTACCTTTAGACATTACATTTTTATGTTCAACATTTATCAAAAAAAGAATACTTATATAAAAATTAAACTAATACATTATAATAATGCTAAATTTTACACCAGATTCATCTGGTATAATCATCTTTAAGACCATCTGAAATAATGTCTGTTCATTACATTTCCTAAATATAAATATAACGGAACCAAAAAAACATAAACTGTCCAGAAACGTTATTTATTTAAATTCTGGGACCAC…
MPP4	membrane palmitoylated protein 4 [Source:HGNC Symbol;Acc:HGNC:13680]	human	ENSG00000082126	ENST00000359962	ENSP00000353047	protein_coding	TTTCACCACATGACAATATTCATCTACAGCTCATGATTCTTCATGTATGTGATTTTATTATGTGCGTAGGACCTTCTGGTGTTGGAGTCAATGAACTGAGAAGACAACTTATCGAACTTAATCCTAACCGTTTTCAAAGTGCTGTGCCACATACAACTCGTTCCCAAAGGAGTTATGAAATGAATGGACGTGAATATCACTATGTGTCAAAGGAAACATTTGAAAGCCTCATGTATAGTCACAGGATGCTGGAGCATGGTGAGTACAAAGGCCGTCTGTATGGTACCAGTGTGGATGCAGTGAAAGCAGTGCTTGAGGAAGGCAAGATCTGTGTCTTGGACTTAGAGCCTCAGTATATTCAAGTGGCTCGAACTCATGAACTGAAACCTTATGTCATAT…
TYR	tyrosinase [Source:HGNC Symbol;Acc:HGNC:12442]	human	ENSG00000077498	ENST00000263321	ENSP00000263321	protein_coding	CCGATCTGCACATCTCCGCTCAGTAGGCAAATAACTACCAGCAGGATATAGCAGAAAATGGTTGAAATCTGTCTTTTATTTGAAATATGTAACATATACTCGAGCAGGGATATAAATACAGAGAAATATTACCATTTCCAGGGAAAATTAAAATGTCTCAAGTTCAGCCAGGAATCTATAAATGCACTACTGTTTGATTAATATCAAAGAGGAGATACAAAAGAAGAGAAACACATCATTAAAATCAGGGTAGATCATAATTATTCCCACATTTTATAAGAGATTTGAATTGATACAAGTAGCACTTCCTCATTGCTGAATGGCATCTCATGATTGGAAATATGACCTTGAGGGAAACGGTGCGTGAGTAAGCCAGAATGGTAAGGCAACCAAGTTGTG…
RASGEF1A	RasGEF domain family member 1A [Source:HGNC Symbol;Acc:HGNC:24246]	human	ENSG00000198915	ENST00000374459	ENSP00000363583	protein_coding	GCGTGGCCCCCTGCAGGGCTGTGCGGTAGTTACAGAAGTTGCTGGACGGGTCCATGTGATGCTCTAAGACGTCGAACTTGGCCGTCTTGACCTTGGACCATGTTTTCTTAAGCCGCGCCACTGGGCTGAGGTTCATGCCAGAGATGATAGCCATCATGGAGTTGAAGTTCCCAATGTTGAAGCACTCCCGGGCCACGTCGATGAAGAACTCCAGCATACGGGTCCGGTGCTTCTTCTTTACCACCCGGCACACCTCGGTGGCCACCAGCATGCTGAGGCAGTTGAACCAGTTGTCATAGGCCTCTAGACTGTAGGTCTTGGTCAGGTCCCCTCGGCACCTGTGCTTGTCCCGAGAGTCCATGTGGCTGACAATCTGCATCAGGTCCTCAGGGTGAATGC…
RORA	RAR related orphan receptor A [Source:HGNC Symbol;Acc:HGNC:10258]	human	ENSG00000069667	ENST00000449337	ENSP00000402971	protein_coding	TGTATTTTGTGATCGCAGCGATGAAAGCTCAAATTGAAATTATTCCATGCAAGATCTGTGGAGACAAATCGTCAGGAATCCATTATGGTGTCATTACATGTGAAGGCTGCAAGGGCTTTTTCAGGAGAAGTCAGCAAAGCAATGCCACCTACTCCTGTCCTCGTCAGAAGAACTGTTTGATTGATCGAACCAGCCGGAACCGTTGTCAGCACTGTCGGTTACAGAAATGCCTTGCCGTGGGGATGTCTCGAGATGCTGTGAAGTTCGGCCGGATGTCCAAGAAGCAGAGAGACAGCTTGTACGCAGAGGTGCAGAAGCACCGGCTGCAGCAGCAGCAGCGAGACCACCCGCAGCAGCCCGGGGAGGCCGAGCCTCTGACGCCCACCTACAGCATCTCGG…
CMSS1	cms1 ribosomal small subunit homolog [Source:HGNC Symbol;Acc:HGNC:28666]	human	ENSG00000184220	ENST00000489081	ENSP00000419161	protein_coding	AGGAGAAGCAGAAATGATGCCACAGGAGACGACTCCAGCTCAGGCCCCGTCGAAGAAACCCAGACAGCCCAAAGAGTGTTTCTTGATACCACCAAAGGAGTCAAAAGAGGTTGCCACCAAGACCAAGAGGAGGAGAAAGAAGAAAATTACTGACATTCTTGCAAAATCAGAGCCTAAAGCAGGGACACCTGAAGACCTCCAGACGCTGATGAAGGACTATTACAGCAGCAGGCGCTCAGTGATTGAACTAGAGGAACTAACACTACCAGATTGCTGTTTCCTCAAAGCCAATGATCTGACTCACAGTTTCTCATCATACTTAAAGGAAATCTGCCCTAAGTGGGTAAAACTTCGGAAAAACCACAGTGAGAAGAAATCCGTCCTGATGCTGATCATCTG…
MDH1B	malate dehydrogenase 1B [Source:HGNC Symbol;Acc:HGNC:17836]	human	ENSG00000138400	ENST00000432911	ENSP00000392464	nonsense_mediated_decay	AATAAAAATTATAAACCATATTAGGAAAAACACATAAAAATTATCAAAGAAAGAACTCAAAAGAAAATATTCTGAGGCCAGATAGTTGTAGGCATCAAATCTTGTAAGCTCCACAAAAGAAAATATTCTTCTATTAAAACAATTAGAAGAAAATCAAGGTCACTAAAGTTATTTTATGAAATTAGAAAATACAAAATTCTAACAAAGGAAACATAATCTTTTTTTTGCTAATCCACACATATAAAAAATTTGTGGGACATTTTATTTACAAATATAGATGAAAACATCCCAAGTTAGAAAGCAAGCAACTACAACCTATGAATACACATTTAAAATAATTTTCTACAACTGAGGTTTTGTTCTCTGATACAAGGATGCCTGATGCTTGGCAACTGGGAG…
LCORL	ligand dependent nuclear receptor corepressor like [Source:HGNC Symbol;Acc:HGNC:30776]	human	ENSG00000178177	ENST00000635767	ENSP00000490600	protein_coding	AAAAGATTTTACAATCTTTTAAGGTTTTTGAACTCCAGTTATTTGGACATGCCCTTCCTAGTTTGGGCCCCTTTTTGAAATCTTTACCACTGGCATTTGTTCCATTTGACTCAGCTTTATCCTGTAAGCTAGCATGTGTTTTGAAGTCAGACATTACCACTCTCTGATGCAAAAAGTCATCCCTGATCTCAGAAGGCAGAATAAATGAATTGCCACCTGTGTCTTTCCCTTGAAGTGGGATGTCAACTTTAGTTGCCCCCTCAGTCTTATTTAAAAATTTCTTTTGGCAGAAAAATCTAAAGTTCCTCGTTTTAGAGATCCAATCATTGGTGCCACGTGTGAGTTTTCCTGCTCTGCTCCACATGTCATGGGGTGACCTCTTAAATTCAGTCCTTTTGA…
COL13A1	collagen type XIII alpha 1 chain [Source:HGNC Symbol;Acc:HGNC:2190]	human	ENSG00000197467	ENST00000645393	ENSP00000496051	protein_coding	AGAGCGCAACACAGCTTTGTTCTGTTTCACCCTGGAAGGTGCGCCTTTTAATGACCGGGGGCGGAGCCAGGCGCACAGAGTTGAGGAGAGGCAGCAGCCGGTGCGGGTACTCTCCACACTGGCCCTTTTCTCCTTTCTGTCCCTGAGGGCCCATCTCTCCTTTAGGTCCGGAGTAACCCGGCCTGCCATCCAGTCCAATGGGGCCCGGGAATCCAGGGAAGCCTCGGGTGCCTGGCTGACCAGGAGGGCCGCGGGGGCCGATGATGGACATCCCGGCATCTCCTGGAGCCCCCTTCTCGCCTGGTTGGCCCTTTACTCCCACACGTCCAGGCATCCCAATGGCGCCTTTGTCCCCCGGGAGGCCAGGCCTCCCAGCGGGGCCAGGCGGTCCTGGTGGGC…
LPAR3	lysophosphatidic acid receptor 3 [Source:HGNC Symbol;Acc:HGNC:14298]	human	ENSG00000171517	ENST00000370611	ENSP00000359643	protein_coding	TCATTAAAGAAAAACCTAGCAAGGATGAATTCAGCACCCCCCCCCCATAACACTGTGTGTGGACTTTGTGGGAGGCAGACAACCAGCTCGACAGCTCTATTCCCAGAGGAGACCCCGGGTGTGTGGTGGGTCACAGCTCAGGAGCTGCCCTTGTCCTTGTCACAGGTTGTGCCTTGGGTGATGCTATCCTCCATATACTGGCTGCCAGTGTCACTCCTGCTGAGGACCGTGGATGGCAGGCGGGAGGGGTGCCTCTCCGGGGTGGTCTCCTGAGAGAAGCAGCACACCATCTTCTTCATGGTGCTGTACATGTCCTCATCCTTGTAGGAGTAGATGATGGGGTTCATGGCAGAGTTGAGCAGCGCCAGCAGAAGGAACCACCTTTTCACGTGTTGCACG…
Tnk1	tyrosine kinase, non-receptor, 1 [Source:MGI Symbol;Acc:MGI:1930958]	mouse	ENSMUSG00000001583	ENSMUST00000125571	ENSMUSP00000118490	protein_coding	CGAGATACACCATGGCCCCTGCCAGCTGCCGCAGGAAGAGGCACAGCAAAGTCACTGGTAGCGGGGGTGTAGGGGCTGGCATGGTCAGGCGAGCGTGCAGGGAGCCCAGCGGAGCCAGCTCCATCACCATCTGCAGCGGCTGGCCCAGCACGAGGCCGTGCAGACGCAGCACATTGGGATGATCCAAGTTCATCATGATTGATACCTCCCGCAGGAAGTCCCCCAGCTCTGTGCCCACGGGGCCTTCAGGACCAACTCGGAGGGACTTGACAGCCACTGGAACACTCTGGCCACTGGGCAGCTTCCATAGCCCTCGATGCACCACCCCAAAGCAGCCAGAGCCCAGCAGCTCCCCTCTGCACACAGCACCATCTGGGATTAGACACTTGAGTCCCCCCT…
Tmem186	transmembrane protein 186 [Source:MGI Symbol;Acc:MGI:1913940]	mouse	ENSMUSG00000043140	ENSMUST00000052505	ENSMUSP00000053862	protein_coding	GGTCAGCCTGTGCGGGGGCAAGCCCCTCAGCCCTTGCGCTCTCTGTGGCACCGGAACGCACAGGGGTGGAACCCAGGAAGCTGAGAACGGCTGAGCCAGACTCCGACCCCGTCTCTCATCATGCCCTGCACCTCCCACCCAGGGCCATCTGCAGCAGGGGCGTTCCGGCCCATAAATCCGGTCTCCAGAGCTCCCGTGGCCTCTGTCCTCATTCCCCAGGACACGCCCCGGCCGTTCACTTCAGCTGGTCCAGCGCCCCGAAGACCCTGGCGAAGCGCTCTCTGTCCACGATGCGCCCGTAGCGCAGCGGGAGGTAGAAGGTGTCCTTGCCGCTGTACTGTTGGATGCGCACAAACAGCTCTTGCGGCCGGTCCCGGCTCTCCGTCAGGGGCACCACGT…
WDR53	WD repeat domain 53 [Source:HGNC Symbol;Acc:HGNC:28786]	human	ENSG00000185798	ENST00000332629	ENSP00000328079	protein_coding	TCCGCAGCTCCGACAGCTCCAGAGCCTTCACCATTATGGCCGTCAGGTGGACGGGCGGACATTCGACTCCTGTGCTCTGCTTGAACGCGAGTCAGGAGGGACTGGTGGCCTCTGGAGCCGAGGGCGGTGATGTCCGCCTGTGGGGCGAAGACGGAGCGCAGCTGGGAGGCACACGCCTCCAGGGAGACGGCGATGTCACCAGCGTCGTCTTCTCCCACTCCTGCCCCACGAAATTATATGCCTCCCATGGGGAAGCCATTAGCGTACTGGACGTCAGGGCCCTCAAAGGTGCTCTGGACCACTTTGAGGTGAATGACGAGGAAATCAATTGCCTTTCGCTGAACGAGACTGAAAACCTCTTGGCTTCCGCCGATGACTCCGGGGCAATCAAAATCCTCG…
SPECC1	cytospin-B [Source:NCBI gene;Acc:101680696]	ferret	ENSMPUG00000010259	ENSMPUT00000010346	ENSMPUP00000010184	protein_coding	AGTTGGTGATATCAATGTTCGCGTAGCCTTCGGTTTTCTTCTGACACCACTTCAGCAGGGCGTTGCGCTTGGAGCCGCCATACTCTCGGGCCAAGGCAGCCAGAGGGTCTCTTCTTTCCACACTGAGTTTGCTCGGTGGCTTCAATCCTCCTGTGGAGGCGCTCAGCAGCCTCGTGCTCCCGAAGTTCAGAGACGGGGGTCTGCTCAGAGACTCAAGAGAGGGGCTCTTCCGGAGATAAGGGTCCGGCTTTCCTTTCAGAAGATCTGAGAGAGGAAGGTCTGGAAGATCCAAATGTTGACTTATCCCTTTGCTGGCTCGTACACTGCTGTAAGATGAATGTCTCTGCATCGGAGAAACAGCAGCAGCTGGGGCTGACCGCACTGGTATTCCACTGAGGG…
TNFRSF11A	TNF receptor superfamily member 11a [Source:NCBI gene;Acc:101680743]	ferret	ENSMPUG00000016507	ENSMPUT00000016649	ENSMPUP00000016404	protein_coding	GGAGAGCATGGGGGCCTCCTCTCCCTGGTCACGGGGAGCCACGCCCGCGCCGCCACAGACATCACGGACGTTCTCGCAGGTCCCATCTTCAGACAAGATCTTCTCTTTCAGGGTCAGCAGTAAGATGTCTTCACACAGCTCCAGCTGGCTCGAAGCTTCCGCGGGGGTCTCATGCCTGGGGTTGCCGGAAGCCACTGGCTGCTTATTTCCGCTCAGACGGCTGCAGGCCTCGTTGAGCCAGTGCCACAGGTTTGCTGTGAGCGTTTTCCCTTTCTTCCGGTAATAGACAGCCAGGACCACGGAGGCCAGGAGCACCACAGACGTGAAGAGCAGCAGAATGACCAAACTGGGCAAGTAGATCTGGGATTCGTTGGCTGGTTTTCCAGAAGGCTGAGAAGA…
SLC25A21	solute carrier family 25 member 21 [Source:HGNC Symbol;Acc:HGNC:14411]	human	ENSG00000183032	ENST00000331299	ENSP00000329452	protein_coding	GCAAATATCCATTATCAGAAGGAGGAAACCACTTCATAGACAATCACCAGTTTTCCTGAAGCCATGAGTAAGCATATTCATATACCAGCAGCATCACCGCACCACCTGGTCCAAGCCTCATAATCTTTGGAAGTAGGCCTTTGTACAAAGCTAACATCCCTTCTTCCTGATAGACTGTTGCCATTGTTTTCAAACAGGTTCTATACTTGATCTCTCCTGGAACTGGCTGAGGCCCTTGAATTCTACTTTTAGCAACATCAAAGGGGATGTTAATGATGGAGGCGATTGTGCCTGAGAGGAGACCAATTCCAAATTTTCTCAAAAACTCCAAGGTTGGATCCTTATTGACAGGAATGATGTTTTTGACATTGTAGTAGAAGCCAAAATAAACCATGTTGA…
IGLV2-11	immunoglobulin lambda variable 2-11 [Source:HGNC Symbol;Acc:HGNC:5887]	human	ENSG00000211668	ENST00000390314	ENSP00000374849	IG_V_gene	AGCAATGACGTTGGGGGATATAACGATGTCTCCTGGTACCAGCAGCGGGAAGGCACAGCCCCCAAAATGCTCATCTATGCTGTCAGTACTCGGCCATCAGGGATCCCTGATCGCTTCTCTGGCTCCAAGTCAGGCAACACAGCGACTCTTACCATCTCTGGGCTCACGCCAGATGACGAGGCTGATTATTTCTGTAGCTCGTATACAAGTAGTAGCACTTGGGTGTTCGGCGGAGGAACCATGCTGACCGTCCTTGGTCAGCCCACGTCTTCACCCACAGTCACTCTGTTCCCACCCTCTGCTGAGGAGATGGCTCAGAACCAAAAGGCCACAGTGGTGTGTCTGATTAACGACTTCTACCCGGGCTCTGCGGCGGTCACCTGGAAGGCAGATGGCACC…
NEK8	NIMA related kinase 8 [Source:HGNC Symbol;Acc:HGNC:13387]	human	ENSG00000160602	ENST00000268766	ENSP00000268766	protein_coding	CAAGATGAGGCGTCCTGAGCGTGTGACCCCCGCTTTCTGCGTGCGCCCCGCTGCCACCTGAACCACCTCGGTGTTGAGCATCGGCAGGCGTAAGGGGGCACTGAGCCCGCCCCCCCAGGCGTACACCGACGAGAGTGGGGGCGGAATGGCGGGGCCAGAGGGTCCCCGGGGGATGCCCCTGCAGCGGGCACTGCCACTCCTGCTCCCGGTGTTGCTCAGGGCCAGAGGTGGTCCAGTGGGCAGGGGCTTCTCCGCCCTCCTCATGCGCACGCTGCCCACGTCTGTGTGGAGGTTGAGGAGCGCGCGGATGCAGAGCGGCTGGGCCATGATGTGGCTGAGAGGTGGCCGCTGGGAGGGCTCCAGGCTGAGCAGACTCAGGACAAGCTGGCGCAACTCGGG…
GLP1R	glucagon like peptide 1 receptor [Source:HGNC Symbol;Acc:HGNC:4324]	human	ENSG00000112164	ENST00000373256	ENSP00000362353	protein_coding	GGGAAGGGACAGTGGGGCTACTTGGCTGCTGCGCCTTTCCCTCCTCTTCCACCTTGGAGGGCCCCAGCCAGCAGCAAGCCTGGGGCTGACCAGCCAGGCGGGGTCAGCCACAGGAGGCCTGGCAGGTGGCCGCGTACACACTGCTGCCAGGACACCTCAGGGGCTTCATGCTGCTGTCCCTCTGGGTGTGCAGGTGCTCCAGCCGCCAGCGCTCCCAACTCTTCCGAAACTCCATCTGGACCTCATTGTTGACAAAACAGTACAAGATGGCCACCATCAGCCCCTGGAAGGAGGTGAAGGACAGCTCGGTGAACAGCTTGATGAAGCGCAGCGTCCCGCGGGCATGCTCATCTATCACGAAGGCGAAGATGATCTCATGGGTCCCCAGCAGGGGAATGA…
METTL17	methyltransferase like 17 [Source:HGNC Symbol;Acc:HGNC:19280]	human	ENSG00000165792	ENST00000556670	ENSP00000450794	protein_coding	CGCTGAGGCATCTGCTGTCAGCAGGGAGATGGCGCCGCCGTTCCGGAGGGGCTCCCGGGGCCCGAGCGCTCTCTGCCCTCGTGCCGGGGGTATCCCAGGTGGATAACAAATCTGACTTTCTGGGGAACAGGCCCCATCGCCGACACCCTGGCATCCTGCAGCTGCCGCGCGTGCAGCTGCCGCAGTCACTGATGCATGCCGCGCAGATACTGTTGCTCAAGGACCCGATACCCAACGTGGAGAAGCAGGTGCAAGCCCTGACCAATTATCTCTGGAGCCGGCATTTACCAGTAGAGCCAGAGGAGTTGCAAAAACGGGCTGTAGGTCTTGAAAAGAAATTCCTGGAAAATCCAGACTCATCTCTGACTGAGGAGAAACTTCGTGGAGCAGTGCTAAGTG…
RAI2	retinoic acid induced 2 [Source:HGNC Symbol;Acc:HGNC:9835]	human	ENSG00000131831	ENST00000545871	ENSP00000444210	protein_coding	AGGCCCGACCGGAGAGTTCCCGCACCCGCGACCACCCCGCGGCTTCCTGGAGGCGGCGGCCCGCGACTGCGAGGCTGAGCGATGGATGACCTACAGGCACAGAACCTCTCCATGGACATGAACGATTCCTCTCCAGCCTTGACCAATAACAGACTGGAGAATGGCATGGCCCAGCTTATCACCACCGAGGCCTGGAACATCAACTCCACCGACCTGGTGAAGAAGGCCCTGGTGACAGTGCCGGCCCCATCCATTCTCAACCCCCCAGCCGAGTCGCAGAGTGGCATGGCTCTGAAGGTGGCAGCCACCGTGCTGCAGCCCCTGTGCCTTGGGGAGAGCCCGGTGGTGATGCCTATCCACATGCAGGTGGAGGGCAGCTCGGCGCCCGAGCTCAACCCC…
CRIM1	cysteine rich transmembrane BMP regulator 1 [Source:HGNC Symbol;Acc:HGNC:2359]	human	ENSG00000150938	ENST00000280527	ENSP00000280527	protein_coding	TCGAGCATCGTGCAGGGCGTCTGCGGCTGCTGCTACATGTGCGCGCGGCAGCGCAACGAGAGCTGCGGCGGCGCCTACGGGCTGCACGGAGCCTGCGACCGGGGGCTGCGCTGTGTCATCCGGCCCCCGCTCAACGGCGACTCCATCACCGAGTACGAAGTGGGCGTCTGCGAAGACGAGAACTGGGACGAGGACCAGCTGCTCGGCGTCGAACCCTGCACCGAGAACCTGGTGTCCGGCTGCAACATCATCAACGGCAGATGCGAGTGCGACGCCCTGCGCACCTGCAGCAGCCCCTTCGAGTTCCCCCGGGAGGACGCCTGCCTGGCAGCCCTCAAGAGGATCGAAGAGGAGAAGCCGGACTGCGCCAAGGCCCACTGCCAGGTCCAGTTCTCCCCG…
NHLH2	nescient helix-loop-helix 2 [Source:HGNC Symbol;Acc:HGNC:7818]	human	ENSG00000177551	ENST00000429731	ENSP00000405062	protein_coding	CCTCTGAACTTTGCCTGCGGAGCGGCAGCTCGGAGTGGGGGCGCGCAGGGGGCGCCCCATCATCCTCCACCCCAGTGCCGCGGCCCCCACGCTCTCCTCCCGCCGCGACCCTGCGGCGCTTTCCTGAGATGTGGTCTGCAGACTGCTGGCCGCATTGTCTCTCCCCCGTCGCCGTGTCCGCAGGTCCCCCATGTGTGCGGCTGTCTGCGTGACAGATGGTGCTTCGGGCGCCTGCGAGGGCCCTCCAAAATGATGCTGAGTCCGGACCAAGCCGCCGACTCGGACCATCCCAGCTCGGCGCACTCGGACCCGGAGTCGCTCGGCGGCGCGGACGCCAAGGTGCTGGGCAGCGTGTCGGACCTGGAGCCTGTAGAGGAGGCCGAGGGCGACGGCAAGGGC…
ABCC6	ATP binding cassette subfamily C member 6 [Source:HGNC Symbol;Acc:HGNC:57]	human	ENSG00000091262	ENST00000640696	ENSP00000492197	protein_coding	CATCGTGGGCAGGACAGGGGCCGGGAAGTCCTCGCTGGCAGGGGGCCTGCTGCGCCTCCTGGAGGCAGCGGAGGGCGGGGTGTGGATCGACGGGGTCTCCATCGCCCACGTGGGGCTGCACACGCTGCGGTCCAGGATCACCATCATCCCCCAGGACCCCATCCTGTTCCCCGGCTCTTTGCGCATGAACCTGGACATGCTACAGGAGCACACGGACGAGGCCATCTGGGCGGCGCTGGACACGGTGCAGCTCCAAGCCCTGGTGGCCAGCCTGCCTGGGCAGCTCCTGTATGAGTGCGCTGACCAGGGCAGCAACCTGAGCGTGGGCCAGAAGCAGCTCGTGTGCCTGGCTCGCGCCCTTCTGCGGAAAACCCAGATTCTCATCCTGGACGAGGCCAT…
MRPL36	mitochondrial ribosomal protein L36 [Source:VGNC Symbol;Acc:VGNC:43393]	dog	ENSCAFG00000010448	ENSCAFT00000016580	ENSCAFP00000015342	protein_coding	GACGGCCCTGAAGCCGCGGGCGGGCAGGGCTGGGGGCAGCAAGACCGCGGTAACCGCTTCACTTTCTCCCCACAGATCCGGCCCCAGCATGGCCTCGGCTTTCGCCTGGACAGTGCTGTCCGCCCTGCGGCCCCTACTCGGACCCCGCGCGCTCTCCACACCTCTGCTGCAGCCCCGCGCGCTCTCCACAGCCCTGCCGCAGCCCCGCGCGCTCTCCACAGCCCTGCCGCGGCCCCGCGCCCTCTCCACAGCCCTGCTGGGCCCGCTGCGTCCCGACGGAGCCGACGGCGCGGCCCGGCCCTGGCTGCTCCCCGGCCCGCTCCAGCCCTGCGCGCCGGCCCGCGGCTTCAAGACCAAGGGCGTGCTCAAGAAGCGCTGCCGCGACTGCTACCTGGTGAA…
NPY	neuropeptide Y [Source:HGNC Symbol;Acc:HGNC:7955]	human	ENSG00000122585	ENST00000405982	ENSP00000385282	protein_coding	TGTGTCTAGCTGGTACTGCTATGAAAACTGAAAATTGTGTGGCCAAAGTAAGTACTATGAGGCTTAAAGATGTATTTTACCACATTATGGTAATACTTTATCTGTAGTATCCTCTGAAGAATGGTTTGAGACTCTGGGCCGGAGCGAGAGACGCGCGCCCGACAGCAGAGCTCTCGCCGCCCAGCCACACCTGCCCGCCAACCACCATGCTGGGTAGCAAGCGACTGGGGCTGTACGGGCTGACCCTCGCCCTGTCCCTGCTCGTGTGCCTGAGCGCACTGGTTGAGGCTTATCCCTCCAAGCCGGACAACCCCGGAGAGGACGCGCCGGCGGAAGACATGGCCAGATACTACTCGGCGCTGAGACACTACATCAATCTCATCACCAGGCAGAGATATG…
ZMIZ1	zinc finger MIZ-type containing 1 [Source:HGNC Symbol;Acc:HGNC:16493]	human	ENSG00000108175	ENST00000611351	ENSP00000481736	protein_coding	GGAGCTGATGGAGTTGAGGGGGGGCTGCATGGGGAGCTTCCCGGGAGGGTCGCTCTGGCGGCTCTTCTGGTGACGGAGCAGCAGGAGGCGGCCGAGCTCCTCACACCAAGAGGAGAGCAGAGCAGCAGACTTGGGCGTGAACTTGTCTCTGTTGGCGGCACACACGGCCAGCAGTCTGTAGCCAAGGTCCAGGTCAAAGCCTTGCTGAGCTGCCACTCGACTGACCACCGTCAAACAGCCCATCAGACTCTGCTCAAAGGGTCTCTGGAAGGCTCGGGGGTCTCCGCACCAGTCCAGCAGCTCCGTGGCGGCATTGTGGAAGTTGGCTGGGTTCTGTAGGTGCTGTTTGATGCACTGCAGCCGGTCATTCGTCTGCTGGATGTGCCTGTCCATAGAATT…
CTSO	cathepsin O [Source:HGNC Symbol;Acc:HGNC:2542]	human	ENSG00000263238	ENST00000573499	ENSP00000460395	protein_coding	ATTTCAGCAGAGGCTCTGACTATGATGAGAAGCAGGAACTCAATATATACCGACAGTTGGGAAAGTCTTAAAAGACAACAGTACTTGAATTCTTTATCTCCTGGTGACAACTCCACTGCAATTTATGGAATAAATCAATTTTCCTATTTGTTTCCCGAGGAGTTTAAAGCTATTTATTTAAGAAGCAAACCTTCCAGATTTCCCAGCTATCCACCAGAAGTAGAGAAATCTATCTCCAGTGTGTCTTTGCCACTAAGGTTTGACTGGAGGGACAAACATGTCGTCACACCAGTCAGAAACCAGCAGACGTGTGGAGGATGCTGGGCTTTCAGTGTGGTGGGTGCAATCGAATCAGCTTTTGCAATCAAGAGAAAACTTCTGGAAGACTTGAGTGTACAG…
CAPN9	calpain 9 [Source:HGNC Symbol;Acc:HGNC:1486]	human	ENSG00000135773	ENST00000366666	ENSP00000355626	protein_coding	CAGGACTTGGATGGAAACGTGGTCATTGACTTTCCTGAGCCTCAGAAACCAACTGCAGCTGGAGAAGAGAGCGAGGAGGAGCAGCAGTTTCGGGCCCTGTTCAAACAAATTGCTGGTGAGGACTTGGAGGTGACAGCAGAGGAACTCCAGTATGTTTTAAATGCTGTTCTGCAAAAGAGAAAGGACATCCAATTCAAGAAGCTAAGCCTGATTTCCTGTAAAAATATCATTTCTCTAATGGATATCAGTGGCAATGGGAAGCTAGAGTTTGATGAATTCAAAGTATTCTGGGACAAACTGAAGAAGTGGATTAACATATTCCTCCAATTTGATACTGACAAATCTGGCACCATGTCTTCCTACGAGCTGCGGACCGCCCTCAACTCTGCAGGTTTCCAA…
VAC14	Vac14, PIKFYVE complex component [Source:HGNC Symbol;Acc:HGNC:25507]	human	ENSG00000103043	ENST00000261776	ENSP00000261776	protein_coding	GAAGACGCCGAAGTCGTTGCTGAAGCTGGGGTCACAGGCTCCATCGGGGCCTCCGCTGCCCGGGCCCCCTGGCTTTGCTGGGGTGTCATCAGAGCTGGGCTCGGCCTGCCCCGTTGCCCCTGGCCTGGGCTCATCGGGCTCGTCGTCCTCGGGGGTGATCAGCTTCATGAGGCTCTGGTTGCAAACACTGGCTGCTTCTTTGATGCTTTTCTTGCGGTCGTCGTAGGCCAGGCAGGGCAGCACAGCAGTCAGGACTCCCGAGGAGTAGGGGAGCAGGGCGCGGCCGGCCAGCTGGATGAACTCACGCATCCAGCACATGGCCGTCAGCTGGATCAGGTCATCTGTGGTCTGGCAGTGGATAACCAGGATGTTGGCCATCTCGGCAAACTTGACACTGGA…
DPH6	diphthamine biosynthesis 6 [Source:HGNC Symbol;Acc:HGNC:30543]	human	ENSG00000134146	ENST00000256538	ENSP00000256538	protein_coding	TCTTAGAAAGCTCTAAGAGATAAGGCTCCATTTGATCTAGTGTTTTTCCAAGATGCTTATCTGGATCTAAACCCAGAGCTGCTACTTTGATAATGATTGCTTGAATGTTAGATGAAATCATTTCTCGAAGCAAATCTTCTTGGTTTCTCTGCCAAAGGTAAGCTAATGGCTGTAGATTAAGTCTTTTACACACATTCTCTACTCGTACACGTTGGTAGTCAGAAAGTATAGCTCCTACTGATACTCCCTCGATGTTTTCTTTTTCCTTAACAAGTTTCAAAAGTTCATAGAGATCTTCAACCTCGTCACCTTCACATTTGGTGTACACTTGTCCTGTATCCACGCTCTTCCCTCTTATGGTGCGGCGATAAAGGGGAAGTGCCATAGCCTCTGCGTATA…
ARHGAP6	Rho GTPase activating protein 6 [Source:HGNC Symbol;Acc:HGNC:676]	human	ENSG00000047648	ENST00000337414	ENSP00000338967	protein_coding	GAGATTTGAGTCCTCTGAAGGGCCTGCGTGTCACCATCCAGTTCTTTGCGGCTCACCTGCCACCACGGCCGACTGGGGGGTATGTTCCCCTGTGAAAGGGACCCAGGCCCCGGGCGGAGGGAGCTTCTTTCAAAGATGTCTCCATGGGAACCTGTAACTGCTGGGTCCTTGGGCACACTTTTTAATGTTGAATGCCAAGTGCCCCAGATATCGAAAGGTTCCTCAGACAAATCTTTTCCGAGCCTTGGTCCCGGCGAAGTCTCCCGTGATTTGGACAACGGCAAATGGCCCACCAGCGAATACTGCTCTGACCCCTTGTAAAGTTTCTCTGAGCCCCCCGGGGTCTTGTCCTCTTGCAGCGCCAGCAGGGAGCGTTCAGCAAGCACAGGGGAGTTGTTG…
NUP214	nucleoporin 214 [Source:HGNC Symbol;Acc:HGNC:8064]	human	ENSG00000126883	ENST00000451030	ENSP00000405014	protein_coding	TGGCAGTACTCGGGTTCCTCCTAGCTCTGCATCAAGGAATTACTCCTGGTGGTGCTCCCGACACCAGGTGGGTACTGGAGATTGCGCCAGGCACCCGACCTACCTGCAGATTTTACCTTATAAGGCAGTAGTGGATCTTTCTTTGCGTGAAGACAGAGGGTCCGAGCAGTCGTTCGCCTTCTGGTGACTTTGCTCGCGAGCTGTGGAGAGCGTGTGTAGCGGCTGAGTGTGCGGCCGCATTTCCCAGGCTCACTGCCGCGCTCTGCTCCCGTCCACAGCTCCCAGAATGCGCCCTCCATAGTGCCGTTCTCTTCTTCCTCCAAGCTCACTTCGGGTGCCCTCAGCCACACGCCGATCGTCTTGCTGCCGACCATGTCCGGGTCATCAAAACCCTCAGCC…
AMDHD1	amidohydrolase domain containing 1 [Source:HGNC Symbol;Acc:HGNC:28577]	human	ENSG00000139344	ENST00000266736	ENSP00000266736	protein_coding	CCCTTATGCATTCAAAGAATATCTAGAAAATCAGACTTGGGAAAGGAAAACCTAGTTTCCACTCCAGAAGCTACATGGTAGCTTTCCTTGGGGCCTATCAGTTGGATGCCCCCTTGCCCAATTTTTACTAAATGTGCTTTTAAACTTTTTGAAAAGCACCAATAAACTGGAAATTTTAAGCCACATCGAATTTCCAGTCTGCTTCCCCCACCAATGTCCTTTAGAACTGCTCCATCACGGTGACCTTCAGTACATTTGTATTAAATATCTGTGGAAAATTTTAATAGTTGCAGAGTTGCATCACATTGGTTTATCAATTTATATACCCAGGTGCACATGCTTTCTTCAAGCAGATTAATAAAACACTGAAGTATTTTGGTATAGGTGACATCATTCTGA…
SCGN	secretagogin, EF-hand calcium binding protein [Source:HGNC Symbol;Acc:HGNC:16941]	human	ENSG00000079689	ENST00000377961	ENSP00000367197	protein_coding	CCACAGTCCGGGTGTCTGAATGATCTTTTGGTTTATTTCCATGTCACAATCTACTTAGAGACTCACAAAACTACATACAGGATCTCAGAAACACCCACAGTCAGCAGGAAATAGATTAAACTGCCCCTGCCTCCCTGGAGGCCAGGAGAGGACAGACAGAGCAGAGCCAAGGGGTTAGCTGAGTCTTTGAAGAACCAGAAGAAAAGCCCAGGGTCAAGGGTGAAATGTCAGAGATACTGATGGGACCTTTCACTATGGCAGGACTACACCATGCTTTCAGAAAGATAGCCTGAGTATGTTCAGGAATAACCTTATCACTTGTTAGAAAATTGGCCCTCTGGGTCTCTGTTGGCAAAGCAGTTAACAGTTGTACTAACAGAAGCGCAGAAATACTTCAAG…
ATAD3A	ATPase family, AAA domain containing 3A [Source:HGNC Symbol;Acc:HGNC:25567]	human	ENSG00000197785	ENST00000378756	ENSP00000368031	protein_coding	GGACTGAGGACAACGCCCTCCAACGCGTCCTGAGGTTTACTGAGGAGCCGCCTGGTGACCTGCACCGGATGCCGCAGCGCCTCCAGCACGGTGACCCTGGACGTTTCCCTCACCAGGGCCGGCTTCCCGAGGCGGGCCTCGATATAGCGCCCAGCGACGGCCGTGGCGTTCTTGGCCGAATAGACCCCGACAGCCAGCAGAGTCAGTCCAGCCACCGCGGCTGTCACTCTGTCCCAGTCCGTCACGAAGGCCCGGAATCCCTCCCCAAACAGGGTGCCGGCCGTCCTGATGGACTCCAGGACGGTCTGGCGGTGCTCGGCGGCCCGCAGGCGGATCTGCTCGCGGATGATGTCCGCGTTCTCGCGGTCCGCCTTGGCTCGGGCACGTGCCTCCGCCTCC…
ADAT3	adenosine deaminase, tRNA specific 3 [Source:NCBI gene;Acc:106004253]	ferret	ENSMPUG00000019983	ENSMPUT00000020135	ENSMPUP00000019852	protein_coding	GCAAAAAACAAAAGTGCCCTTTTGCTTCTTCAGTTTGGGGGGCCGCAGCTGACGGTGCTCCAGGGCCGCTCAGAGGACCACGTGGCTCTGGGGGTCGGGGCTGCTCACACGCTCACCCGCCCTCTCTGACAACACACAGCGCGGCCTGCAGTGGGGTGACTTGGGGATTGGGTTTTATTTCATGTTTCTCCGCGTTTTACTTTCATGGCTACCGTGTTCTTCCTCCCTTTGTTCCCGCTGATGGTCGCCCACCGTCACAGCGGTCCTGACCCCCCCCACGGGGACACAGGCTTCACGTTCCCCATGGTCGGGGCTGACCTCGACGGGTATGGTGGGGCAGGAGGTCGATAGGGAGTAAGTGACCCCTAAGTCCACAGAACGGCAGCCCGCAGCAGGGGA…
PHF19	PHD finger protein 19 [Source:NCBI gene;Acc:100688884]	dog	ENSCAFG00000003581	ENSCAFT00000005752	ENSCAFP00000005324	protein_coding	GGGAGAGGGACGAGTCATCCTCACTGATGCTTTCGAAAGTGTGGCTGTCGATGCCCGCGTCTGGCCGCTCGGGGCCCGAAGCCCCCTCTGCACTGCTGTCTGAGGGGCAGCGTCCACCCAACTCTGCTGCACGCCGCTTTACCCGCAGTGGCATGTAGGCTTTGGCCGCCAGCTTCCTCTTCCGGCTGCCCACTGTTCGTCTGGAACCATAGGAGAGGCTGGTGGAGGCGGAACCGGAAGTGCTGGCTGCGTCGGTGGAGTCCACGTCCGAGAAGAAGGTCTGGCTTGAGCTGGCACTCTTCAAACTCTGAATTTCGTCCAGCGTGAAGTCGAAAATGCTGGCCAGGTGGTGGTTGGTGCTCCAGGCCGAGGTAAAGTCGCTACTGGGAATAGCATCTT…
BLNK	B cell linker [Source:HGNC Symbol;Acc:HGNC:14211]	human	ENSG00000095585	ENST00000371176	ENSP00000360218	protein_coding	CCTATGGCTGAGGCACACCAAAGAAAGGAACTATTACATACATCTTAAATTTATTTACAAATACACACATTTACTATATTTTGTCTTATACATATTCATTTTCTAAGACATGATGTCAAGTGCTGACAGTAGTTCTAACTACATTAGTGTACAAACCACCATTGAGATGACCTAAATTTCCAGCAGCGTTATTTTGTCCAAAGTATTCTTTTATTCGAAAATACAAGTGTTATTACATGACCAAAAATACTTTACACATTTCTTTTAAATAAAGACATTTATTAATATTAGTGGCATATTAATGTGGTCTCACTAGGTATTAACAGTTTTTCAAGGTAGACAATAGAGAAGTCCATAGGGTTTCTTGTAATAAATGGATGACTACGTCAACGGCTGCCT…
Iqcd	IQ motif containing D [Source:MGI Symbol;Acc:MGI:1922982]	mouse	ENSMUSG00000029601	ENSMUST00000094391	ENSMUSP00000091955	protein_coding	GAAGGGCTGTTCCTCCCTGGGGGGCTGCAGGAGGCCCACCTGCCCCCGCTAAAGGACCGGGTCAAGGACTCCACCAGGAATGTCCTGCGGCTGCTGCTCACGGACCCCCGGGCGGCCGCTGTCCTGCAGGCTCAGACTCAGAGGCGCAGCCCGGCCGCCCAGAGTTTCATCGACAGCCTGAAGGAGCTCCGCGGGTTCCTGTTCGAGAAGCTCCTCACCAGCCCCATGGAGCTGCGGGACAAGACCCAGTTTATCCACAACATCAACAAGCAGAACAGGAGGAACCAAGAAGTCATTGACGCTCTGGAAAAGGAGCTGGCCGGCAGCATGAAGACCAGGGATGCGGAGCTGGAGAAGGAGAACTTTGTGATCCAGGAGCTGAAGAACCACCTGCACCAG…
WWC2	WW and C2 domain containing 2 [Source:HGNC Symbol;Acc:HGNC:24148]	human	ENSG00000151718	ENST00000448232	ENSP00000398577	protein_coding	GTCATGAGCTATCCCCAAGGAAAACAGGGGGCTGCTGCGGCCACTCCGCTGGGGCTGCTCTGTCCGGGGCACTTGACCACCTCGTGTTCCAGGATGGTGGTGATGGGCCCCGCGGGGCTGTAGCCCCCCTTGTCCTGCAGGAGGAAGTCCAGCTTGTACTGGTAATCGCCGTCCAGCTGCTCGGCAGCGCCGCCATAGTAGAGCTCGCCGGAGCTGAGGGACGTGAGGGAGCCGCGGCTGGAGGCCAGCGAGCCCAGGCTGCTGCCGGATGACACTGACAAGGTGCTGGCCGAGAGGCTTTTAAGTTGCGAATGCAAGTAAGTAGTTAATTTAGTTGTTTCTTCAAGTTTCTGTAGAAGCTCTTTCCTTCGCTCCTCCAATTTCAACCTCTCGGCCAGC…
PTGFR	prostaglandin F receptor [Source:HGNC Symbol;Acc:HGNC:9600]	human	ENSG00000122420	ENST00000370757	ENSP00000359793	protein_coding	TTTTTCAATAATCTTTATGACAGTGGGAATCATATCGAACAGCCTTGCCATTGCTATTCTCGTGAAGGCATATCAGAGATTTAGACAGAAATCCAAGGCATCGTTTCTGCTTTTGGCTAGTGGCCTGGTAATCACTGACTTCTTTGGCCACCTCGTCAATGGAACTATAGCAGTATATGTTTATGCTTCTGATAAAGACTGGATCCGTTTTGATCAATCAAACATCCTTTGCAGTATTTTTGGTATTTGCATGGTATTCTCTGGTCTATGCCCACTTTTACTTGGCAGTGTAATGGCCGTTGAACGATGCATTGGTGTTACCAAACCCATCTTTCATTCTACAAAAATAACATCTAAACATGTCAAAATGGTGTTGAGTGGCGTGTGCTTGTTTGCTGT…
Agtr1a	angiotensin II receptor, type 1a [Source:MGI Symbol;Acc:MGI:87964]	mouse	ENSMUSG00000049115	ENSMUST00000066412	ENSMUSP00000070958	protein_coding	GGGAATCAGAGAAATATTTAAAGTCTCCCAGAATATTCCCAAGTGGGGGCGGGGTGGGGGGTGGACAGAGCACAAGGGTGGGCCACAACACAAGCTAAGATGGGGGGAGCCACCGCTGGCAGGAAACAAGGTCAGGAGGGGATCACAATGAGCAAAGGGTTGAGAACAGCAGTTCAGAAGGGTTCATATGTTCTAGACACCTTCATGCAGGAGTAAGACTAACTGAGCAGGAGCAGGTGAGGGCGGCGGTATTTCTGCCCGCCAGAGCAAGAGTTCAAATCCACACACGCATTCACCTTCTGCCCCGCCCTGGGAGTGGCTGACATCTGAATGGCACAGACTATGCTCTGTTTGACTGCAAAGGACCAGTGAAGCTTTGCTCAGAGCTTTAGACACATC…
RFX1	regulatory factor X1 [Source:HGNC Symbol;Acc:HGNC:9982]	human	ENSG00000132005	ENST00000254325	ENSP00000254325	protein_coding	AGCGAGGTGTAGCGCCGCAGCGTCTGCGCAAAGGCACCTGCCGCCGCCACCTTCACCCGCAGCATCTCTTCGGGGATGTTGACCATGGCGTGGGTGAGCCAGCTTTCCAGGCTCTTGGCGAAGTTCCGGATCGCTTGGGTCAAGGCACTGGGGATGGGCCGCAGCACGTCGGGGATGAGGATCTCCACCAGGCCCTGATACAGCACGTTGTCACAGTGCTTGGTCCACTGCAGCACTGGCTCGAACTTGGCCAGGAGCACGAGGCTGGCCTTAGGCAGCCGCTTCTCAGCCTCGTCGTGCACGGCCAGCGGTGGCGCCTCGCTGGGCGGACTGAGGTGGTGCCTCCAGAACGTCTTCCACAGCGTTTCCACCAGCGTGAACTGCAGGTTCACCATGACG…
USHBP1	USH1 protein network component harmonin binding protein 1 [Source:VGNC Symbol;Acc:VGNC:48175]	dog	ENSCAFG00000015462	ENSCAFT00000024527	ENSCAFP00000022769	protein_coding	GGAGTCTCTGCGCTTCCTGCTCCGCAGCCTCCAGGTCCCCGGGGGTCACCACCTCAGCTCCCCGAGCCGCGGCCCACAGCGTGAGCAGGCTGCCGTAGGCCGCCTCGCAGGTCTCACTGTCCTGCAGGGCCAGGCACAGCGCAGTGGCCTCTGCCTCCCGCTGGCCCAGCTGCATGCTGAGGCCTTCGCAGCGGCCCTTGCAGCCCTGCAGCACGGCCGACAGCAGGCGGTTGGAGCACTTGAGCTTCTCGATGCTGCCCCGCAGCTGCTCCAGCTGTGTCTCCATGATGCGGGACTCGGGGGCGCTGCACGGGGCAGCTAGCAGCTGGGCACTGGGGTCACTCTGGAGGCGCCGGAGCAGGGGTTGAGTGAGGGGACAGGGGGGTTCCTGGGCCCCCC…
KIAA1324	KIAA1324 [Source:HGNC Symbol;Acc:HGNC:29618]	human	ENSG00000116299	ENST00000529753	ENSP00000434595	protein_coding	GGAGTCGGGAACCTGCCACTCGTGCCCCCCAAACACCATCCTGAAGGCCCACCAGCCCTATGGCGCCCAGGCCTGCATGCCCTGTGGCCCGGGGACCAAGAGTAATAAGATCCACTCTCTGTGCTACAATGACTGCACCTTCTCCATCAAAACCCCTTCCCGGACCTTCGACTACAACTTCAAGGCACTGGAAAACACAACGTCTCTGGCCGGCGGACCCAGCTTCACTTCCAAAGGGCTGAAGTATTTCCATCACTTCACTGTCAGTCTCTGTGGGAACCAGGGTAAGAAAATGGCCGTGTGCACCGACAATGTCACTGACCTCCGGGTGCCTGAGGGCACGCTGGGCTTCTCCAAGTTCATCAGCGCTTTCATCTGCCAGGCCGTCATCATCCCCCC…
TAF4B	TATA-box binding protein associated factor 4b [Source:HGNC Symbol;Acc:HGNC:11538]	human	ENSG00000141384	ENST00000418698	ENSP00000389365	nonsense_mediated_decay	GGAGAAGCAACAACAGGTTTCATAGGCGGAAGACAAATTGCTGCTGCTGAAGTTTCTCCAAAGGTTACGGAAGGGAGAGCCAATGTGACTGGCGCCCCAGAGACCACGGGCTTTTCAGGTTGAAGAGCGACTGCTTTCACGGCATTTTGTATCGATGTCGTAAGTGGCTTTGGGGTCTGAACCAACATAGTTCCAGTGGTTGTTCCCGCTGGCACAGTGGCTGACCCTGTCGAATCAAGTGTCACCACTCCAGTTTTTGCTCCTCCCAGACCAGCAGCTGGATTCCGAGTTTGTACTGACACAGTTCTGGGTAGTGCTGCTCCAGAAACCACCAAGGACTTTTCAGACTGGGTTGAGGAAATGGTCGTTGTCACCGCCGGAGGAGGTGTCACTGAGGCC…
GTF3C5	general transcription factor IIIC subunit 5 [Source:HGNC Symbol;Acc:HGNC:4668]	human	ENSG00000148308	ENST00000372097	ENSP00000361169	protein_coding	GCTGCTCCTGGCCGCCGTCAGCTTTGGCCGGGCTGGAGAAGAGCGCTGGCCTCTGGGCGCGGATGGTCTGGCGGATCATGAGGGACATGGCGTCACGCAGGGCGTCGCCCGTCTTGGGGAGGCACCAGCCGTCCCGCTCGGTGCAGCTGCTCTCCTGGCCGTCGTTGCGGCGGATGATCTCCTGCAGCTCCCCCACGTTGAGGTCACACAGCTGGTAGAACATCTGTCGATAGGGCGGCAGGGCCCCGTCCTGGAAGATGTACACGGAGTCCTTGAGCTTATACTTGCTGGAGGCGGGTTTCTGGGCACTGGCAGCTCCCGAAGGGCCCAGGCCCTGCTTCAGGTCCTGCACAGTGACCTGCTGGCTGGCTGTCTTCCGGACAGTGACCGGGAGGCTGT…
SS18L1	SS18L1, nBAF chromatin remodeling complex subunit [Source:VGNC Symbol;Acc:VGNC:46824]	dog	ENSCAFG00000012552	ENSCAFT00000019926	ENSCAFP00000018480	protein_coding	AGACTGCCCGCTGGCAGGAAATAATACACAACACGCAGACTGCCCGCTGGCAGGAAGTGGGTGCCGCGACTTTAAATGATGAATTTAGAACTTAGCATATTCAGTATCAAACCCCAAGAAGACTGTTAGATAAACAAGGGCCCAAGTCAAAGCAATTTCAGAGGGACGCTCTCCTCTGGTCAGCCCACGCGTCCACGTGAGACTGATGGTTGCTTCATGATTCACAGTTTCTGAGATCAAGTCAGTGATCCTAACTTTTTTTTATGCAAAACAGCTTTCTGGGGAAAAAGATGCTGAGAGGCAGTGAGGGAGCAGAGCTGAGCAGGCAGCTGCCCAATGCCTCTCCAGGTGAAGGGCACGGACACGGTGGACAGAAACCGGCAGAGCAGCACCCGCTGC…
ANAPC5	anaphase promoting complex subunit 5 [Source:VGNC Symbol;Acc:VGNC:37851]	dog	ENSCAFG00000008313	ENSCAFT00000013197	ENSCAFP00000012213	protein_coding	GCACGTACAGCCAGCTCAAGCAGTGCTGGAGGCACACATGGTCATTGGACTCCTGGGCGATCCTGATGGCCTCCTGCAGGGCCAGCTCTGCCTGTTGATAGTGGCCGAAGCGGCAGTGCAGGGCGGCCAGGTTCAGCGCGGCGTATCGCAGGCTCCGCCCGTAGCCCTCCTCCCCGTTGCTTTTGCTTTCAGCTCCAGTAAGAATCAGACGGTCGAAATAATGCAGAAGGCTGTGTGTGGAACTGAAAACGTCTTGGACTCGGAGGTTGTTTAAGTAGCTGAGATAATGCGCTTCAGCGAAATCGGGATTAAACTTCAGCAAGTTGTTCAGTTCTTTCTGCAGAGATGCCGGCGTGAGGGCTTTGGTCTCATCGTTCTTTAACAGCGAAGCCTGTTGAG…
NSMCE4A	NSE4 homolog A, SMC5-SMC6 complex component [Source:HGNC Symbol;Acc:HGNC:25935]	human	ENSG00000107672	ENST00000369017	ENSP00000358013	protein_coding	GGAGCCGTCGGACCCGGGGGACGAGCTGCCGGACCCCGCCAGCCTGGAGGCGGAGGAGGACCACGGCCTGTGCCGCCAGATCCGCCATCAGTACCGGGCGCTCATCAACTCGGTCCAACAAAACCGGGAGGATATACTGAACGCCAGCGACAAACTGACCGAAGCCCTGGAAGAGGCCAACACGCTGTTCAACGGAGTGTCCCGGGCCAGAGAGGCCGTGCTTGACGCCCAGTTTCTTGTTTTGGCCTCCGATTTGGGCAAGGAGAAAGCCAAGCAGCTGCGCTCTGACCTGAGCGCCTTCGACATGCTCAGATACGTGGAGACTCTGCTGACACATATGGGTGTGAATCCGTTAGAAGCTGAAGAACTCGCCCGCGACGATGACAGCACCGATTCCGA…
HAPLN1	hyaluronan and proteoglycan link protein 1 [Source:HGNC Symbol;Acc:HGNC:2380]	human	ENSG00000145681	ENST00000274341	ENSP00000274341	protein_coding	TTTTAGCTTTGTAGTGCTGCATAGAGTTAAACACCTGAAACTCTGGCTACCTGAGGTAAATCAAATTGTTCAAAGCTGCAGTCTTCGGCTGACAAAGACAGCTACTGTAACTTTCTGTAAAGATTGGGTTAAACATTTTTACATACCCATTCTATAATGATGATAAGGCGGTAGTAAGTTGTGCAGTGCAACACTCTAAAGCTTCCAAATCTCACAAGCCTCTTTCTATGTGATGCTCTCACAGTGAAGAAGATCCTTTGGCTACAAAGATGAAGAGTTTACTTCTTCTGGTGCTGATTTCTATCTGCTGTGCTGATCATCTTTCAGAAAACTATACTCTAGATCACGACAGAGTGATTCACATCCAAGCAGAAAATGGTCCTCGTCTACTTGTGGAAG…
CKS1B	CDC28 protein kinase regulatory subunit 1B [Source:HGNC Symbol;Acc:HGNC:19083]	human	ENSG00000173207	ENST00000308987	ENSP00000311083	protein_coding	AGTTGTTTGGAGGTTGGCGTCGCGAGGCAGGAGGTCCTCAAGGCGGAGCGGTCATGTCGCACAAACAGATTTACTACTCGGACAAATACGATGACGAGGAATTCGAGTACCGGCATGTCATGCTGCCCAAGGACATAGCCAAGCTGGTTCCTAAAACCCATTTGATGTCTGAGTCGGAGTGGCGGAATCTTGGAGTTCAGCAGAGTCAGGGATGGGTCCATTATATGATCCATGAACCAGAACCACACATCTTGCTGTTCCGGAGGCCACTCCCCAAGAAGCCCAAGAAATGAAGCTGGCCAGACACTTTGCAGCCTGGAGCTTTCCGCAGCTGTCCTCATTTACTAGCATCATCTTTCCAATGACATTATTGTGTTGTCTTGTTTCTGCTTTGATATT…
CHRNA10	cholinergic receptor nicotinic alpha 10 subunit [Source:HGNC Symbol;Acc:HGNC:13800]	human	ENSG00000129749	ENST00000250699	ENSP00000250699	protein_coding	GGGGGGACGCTTGGCGGGTCTTGGCGGCCCACAGGGCTCCCCTCGTTCCCGCACACACAGGCTCCGGGCAAGATGCCCCAGCAGGAGGGCACGAGCCCAGGCTGGTACAGGGCGGGCGCTGGGCCCGCAGTAATGCAGGTTCATGATGAGGATGGTGAGTGCCGTGGAGAAGGTGACCATGGTCATGGTGGCCATGTAGTACTTCCCAATGAGCGGGACGCTCTCGGCCGGGGGCATGCTCTCCGCCAACAGCAGCTGGAAGACGGTGAGCGCCAGCAGCACGGTGACGCCGAGCGACACCTTCTCGCCCGAGTCCGCGGGCAGGTGGAAGGCCAGCGGCGCGAGCAGCGAGATGAGCACGCAGGGCAGCAGCAGGTTGCACACGTAGGCGGCGGCGCG…
Gclm	glutamate-cysteine ligase, modifier subunit [Source:MGI Symbol;Acc:MGI:104995]	mouse	ENSMUSG00000028124	ENSMUST00000178826	ENSMUSP00000136987	protein_coding	GAAGCAATGATCACAGAGTCCAACTGCGCCACTCCGAGGACTGAACAGGCCATGTCAACTGCGTTTCTAGTTGATGATGATGAGTTTGTGCCTACAATAAACAGTTTTGCAGAAACTTTCATTTCTTCTCTTTCATCAGGGTTTATCTTTTCAACTGCATGAGATACAGTACATTCCAAGACATCTGGAAACTCCCTGACCAAATCTGGGCTGATTTGGGAACTCCACTCATTCAAGGTCTTTTGAATACAATCTCGAAGCTCCTCGCTGTGCGTGGACGGGCACTTCTTCCGCAGGCGGCCCCAGTTGAGCAGGTTCCCGGTCTGCAGGTGCAG
CENPQ	centromere protein Q [Source:HGNC Symbol;Acc:HGNC:21347]	human	ENSG00000031691	ENST00000335783	ENSP00000337289	protein_coding	GATGCTCGTCTAGGCACGAATCCAATATTCGATGTGCGGAGAGGGAGTGAAGCTACTAAGGGTTCCCGTCTCCTTTACCGGAATGATCCTCTTCCTTCTCCGTGGAGACCAAGTGCAGCCTTAGAGACTCGAGGTTACCACGGTTGCAGGGTCGACTGACGTGCAGTAAACGTGCATCTGTGTTTTGTCCGAAGGCGTTTGCACTTCCCGTGCCTGCGTGCAATCTGACCAGAAAATTGGCTTCTGCGAGTACGATCTAACTGACGAAAATCACCAGATTCCAAAGTAATGGGATTGGAAAGAACTTCATAGAGCTGATACTTGCCTTTTCCATGTAGTATTGGTCTCAGTAAATTACTCGGATACTTGTGCTGGACTGGCTTGTTGATGCTCATTTTA…
CSRP2	cysteine and glycine rich protein 2 [Source:HGNC Symbol;Acc:HGNC:2470]	human	ENSG00000175183	ENST00000311083	ENSP00000310901	protein_coding	ACAGTCCGGGACTGCGCGCTCTTGCTCCGGCTTCCAGTTCCCTGCTCCTGCAGTTGTGCTCCAGCCTCCGAATAGAAATGCCTGTCTGGGGAGGTGGTAACAAGTGCGGAGCCTGTGGGCGGACCGTGTACCACGCCGAAGAGGTGCAGTGTGATGGCAGAAGCTTCCACCGCTGCTGCTTTCTGTGCATGGTTTGCAGGAAAAACTTAGATAGCACAACAGTGGCTATTCATGATGATGAGATCTACTGCAAATCCTGCTATGGAAAGAAATATGGACCAAAAGGCTATGGCTATGGCCAGGGTGCTGGCACACTCAACATGGACCGTGGCGAGAGGCTGGGCATTAAGCCAGAGAGTGTCCAACCTCACAGGCCGACAACAAATCCAAACACTTCGA…
RIMS1	regulating synaptic membrane exocytosis 1 [Source:HGNC Symbol;Acc:HGNC:17282]	human	ENSG00000079841	ENST00000491071	ENSP00000430101	protein_coding	TGTGTGTGTGTGTGTGTGTGTATTGGAAGTTTCTTCTTTCTCTATCTGATAGAAGCATCAGTGACTCTCACTAGCACGTTGACTCAGTATAATTTGATAGATTGCCTTGTTCTGTCATGAAGCCAGGTTTTAAACAACAATTGGGACATGTTATTGGAAAACTACTACAGGCAAAACACAAGTTGATTGTCTGTCTCCAACAATACTTTTGATCATGAAATTTCTGGTTCAGATTATTATCCTGAAAGATAGTTTTATTGGAATGACTCTGGCATGAGTTCACTATGATCGAATGCAGGGAGGCCCAGTTGAACTTTCCAGAGATGATTGGGAAGCCCGGCGGGTTAGGGGAGTGAGAGTGGGATCCACCAATGATGATGGTGGGAACAATTTGTACCA…
UACA	uveal autoantigen with coiled-coil domains and ankyrin repeats [Source:HGNC Symbol;Acc:HGNC:15947]	human	ENSG00000137831	ENST00000322954	ENSP00000314556	protein_coding	GGGGTGGGGGAGGAGAAGCGGGTGCTAATCCCAAGGAAGGGGGGCACCAAAGGAAATGAAAAGGCCAAGTCTCGGCAGCTGTTTTGCGATCACTGTACACACAGTGATGTCTGGAGAGCTGTGATAATGGAATTACCTGTTTTGTTTGTCTTTGGAGTTAATATCGGCCCCTCTATCTATCAGCAGTTGACAGATTGTTGGCCTACACATCTGAGTGGCTAGAACAAGTGGTGTCCGCCCATCCATGTCTTTCACGTTCACTGAGGCTCCATGGTCGCACAGGAGCTGTATGCTCGAAGGACAGTCCGCCATAGCTGCGTCATGGAGTGCGGTCCGTCCCTGGAGGTCAACATGCTCCGTGGGGCAATTGTACTGTAGAAGTTTTTGCAGACACAATGC…
TMEM74B	transmembrane protein 74B [Source:HGNC Symbol;Acc:HGNC:15893]	human	ENSG00000125895	ENST00000381894	ENSP00000371318	protein_coding	CCAAGTGAAACCTTCCACAAAACCTCAAGCTACAAAACAGCACAGGAGCCACGCTCCCAACAGGTGCCTTGCCAGGCCGTGGGCTCACCCCCGCTCACCCCTGACACAGTACCCCCTCCCAGGGAGCTCCCTGGGGCACACAGTCTCCAGCTGGGTGGGTGGGTGGATGAGGGCCTGGGAACGGCAGAGCTACAGCAACCAGAGAGCGCAGGTTCTTACTTAAGACCCCTGGAGGCTGTGGCTGGTCTCTGAGCCGTGGACGACCTCGTTCTCCACCAGGGCCTGGCCCCCGTCCCCATTGAGTTGTCTCATGCGCAGGTTAATGGAGCCGTAGGTCTTCCGGGAGCCCCGGCCCGAGACACAGGTGGGCTGGCGGTAGAGCTGGCCCTTGCACAGCGA…
Rapgef3	Rap guanine nucleotide exchange factor (GEF) 3 [Source:MGI Symbol;Acc:MGI:2441741]	mouse	ENSMUSG00000022469	ENSMUST00000134885	ENSMUSP00000135317	protein_coding	CCCCGAGGTCTTCCTTGGCTGCCAGTCATCACAGGGGACCGCCGCCTCCACTGGGCCCATGCCAGGGCCCCGAGTCCCCTGTGCGGAGAGCCCTGTCCAGTTGAGGCCAGCCTGCGGCCCCTTGGCCCAGGCGTGCCCTGGTTTTCCCGGCCGGAAGTGCCTGCTCCAGCCCCAGCCTCCTCCTCAAGGTTCCAGCTCCCGGGAGAGGCGGGACAGTTCACGCTGGTTGTCGATGACCTTCAGCTGCTGGACATAAGCCCAGGTGCTGGCTGGACTCCGGGTGCCCAGGGATTGCTCCGAGCAGGTGGAAATCCTCGCGGCCGGGTTGTCCTCATGCAGGTGGGAGACGCGGCTTCTGAGTGGTGACAGAGGCACGTTGCTGTGGCTTCGGCAGTAGTG…
PDIA2	protein disulfide isomerase family A member 2 [Source:HGNC Symbol;Acc:HGNC:14180]	human	ENSG00000185615	ENST00000219406	ENSP00000219406	protein_coding	ATTGGGGGTCACAGAGGCCCGGATGCGGATATGGGGCCCTACAGCTCCTCCTTGGCTTCCCGTGTGGAATTGGCCGGTGCCTCCGGGGCCGGCTCCTCAGGCAGCTCGCCTCCACTGTCCAGGAACTTGGAAAATGTCTCCAGGTCTCTGGCGCTCTTATACTCGATCACCTTGCGGCCCTGGCCAGCGGGAAAGTACTTGAGTGTGGGGAAGCCGTGAATGGCGAAGGCCTCCAGCTCGTTGGCTGTGGCGTCCAGCTTGGCAATGACAATGTCCTCACGGTCCTTGTATTTCTCAGCCAGTGCCTCCCAGACTGGGGCCATCTCTTTGCAGTGGGTGCACCAGGGGGCATAGAATTTGACAAACACATTCTTGGTCTCATCAAAAGCCACCTGCTCA…
CYBB	cytochrome b-245 beta chain [Source:HGNC Symbol;Acc:HGNC:2578]	human	ENSG00000165168	ENST00000378588	ENSP00000367851	protein_coding	TGGACCCTTTGGCACAGCCAGTGAAGATGTTTTCAGTTACGAGGTGGTGATGTTAGTGGGAGCAGGCATTGGTGTTACACCTTTTGCATCCATTCTCAAGTCAGTCTGGTACAAATATTGCAATAATGCTACCAATCTGAAGCTTAAAAAGATTTATTTCTATTGGCTCTGCCGAGACACGCATGCCTTTGAATGGTTCGCAGACTTGCTGCAGCTTCTGGAGACCCAGATGCAGGAGAGAAACAATGCTGACTTCCTCAGCTATAACATCTATCTCACTGGCTGGGATGAGTCTCAGGCCAATCACTTTGCTGTCCATCATGACGAGGAAAAGGATGTGATCACAGGCCTTAAACAGAAGACCTTGTATGGGCGACCCAACTGGGATAATGAATTTAA…
CCNI2	cyclin I family member 2 [Source:HGNC Symbol;Acc:HGNC:33869]	human	ENSG00000205089	ENST00000614847	ENSP00000478257	protein_coding	GAGGCTCATGCCCGACTGGTGTACTCCTATATCTGATCTGCTAAAGAAAGCACAGGTAGACATCAACGTAGCCCTCTTAGCTGGTACTCGCTACTCCCATAGCGGGCCCTTGTGGGCTCAGAAAACGCCTGGCCCACAGGGACTCTGACGCAGCTGCCAGGACCAAGGCTTCCCGTGCTCTGCATCCCCTCTGGACTTGAGTGTGGGACACTGTTCCCTTCCCCGGACCAAATGGGTGCGTTTCATTACTTGGGAAGCTGATTGTGGGGCTGCGGGAGCAGGGAGGGGGGCCAGCAGGTGCAGAAGCCTCAGGATGAACAGGGTAGGAAGTGATGCATAGTTAGAACAATGGTCATTTTAGAGGTGGGAGATGATGTAACTAACACTTCCCCCGATCTCA
TRPS1	transcriptional repressor GATA binding 1 [Source:HGNC Symbol;Acc:HGNC:12340]	human	ENSG00000104447	ENST00000395715	ENSP00000379065	protein_coding	GAACCCTTGTCTACCTTGGGCACTGGCTCTCCATCTGCACTTCTGGCTAGATCATTCTGATTTATGACAGACCCCCTGGAGATCTTATCGTTCAACTCTGGATTGAGACTGCCGGACTGCGCAGCCCCATGCTGCTTGCCATAATGTTCTAGCAGCTTAAGTGAACTCGAAGACTCGCAGCTGAAACTACAGAATTTACACCAGTAGTAACTGGTGGCCTCTGTACCATTCTGTCTCGAGGACTCGAGGGGCTTGATGGGCACTGAGTAGCCGACAGGAGTGTCATCTCCCGCCTTGACTGTGATCTTGTCCTGCCACTTCCCCGAGTCTCCGGAATCACTGGGTCGATGTGCAGGGAGGGATTTGTTAGAGTTCTTCTCGGAAGGTTTGGCACCCTCC…
FHL3	four and a half LIM domains 3 [Source:HGNC Symbol;Acc:HGNC:3704]	human	ENSG00000183386	ENST00000373016	ENSP00000362107	protein_coding	AAAAAGCAAAAAAAAGTTACTAGATTCGAGTTATGGATGCTCTACTCCATAAGCTACGTTTGGGGTTGGGGGGTATTTCCTGAGTCAGGAAGTACCCGTTGGGCGGCTGTTGGAGTGGGGAGGCTGAAACCTAGAACCCAAGTAGAACCCAAATTTGGGCAGGGGTTGGGTCCCAGAGGTGGTTAGTCTTGGCTCTGGGCTGGGGGCTGGGCCCAGGGCCTGCACTCAGGGCCCCGCCTGGCTGCAACCCTGGCACAGCACTTGGTCGCCGTCGGGCACAAAGCCTTGGCCCACCAGAGACGTGGAACAGCGGGCGCAGGAGAAGCAGCTGTGGTGCCAGTGGCGGTCTTCAAAGGACACGTACTTGCCCCCACCAAGTCCTGTGATGGGGCGCTTGCA…
SHROOM4	shroom family member 4 [Source:HGNC Symbol;Acc:HGNC:29215]	human	ENSG00000158352	ENST00000376020	ENSP00000365188	protein_coding	GGGATAGTGTGGCAGACTGCTGGTAGAATTAGAAGTTGCTGGGCCCCAGGAGTAGGCTCTCCCTGAGACATTTGAGCTGCTCTTCCCCGAGCTTGATCTTATCTTCCAGCTCCCTCTGTTCAATTATGAGAGCAGATTTCATTTTCACAAAGTGCTGGTAGTCTTGAAGTTGGTCTTGAGGCAGGTAGCGGGAAACCATACCAAATACCAACTTCTCCCGGCGGTCCACATGTTCCTTCAGCTCTTTGGCATCTGCCAACTGCCCTGTGAGCTGTTGCTTCTTCTCTATAAGCACCAACTTTTCCTGGTTGGCCTCAGAATCAATGCTGTTGAGAGCATTCTCTACCCGGGCCAGTCTTCCAGAGAGGGACAGCAACAGGTTGACTACTTTATCCAGGT…
IGF2BP2	insulin like growth factor 2 mRNA binding protein 2 [Source:HGNC Symbol;Acc:HGNC:28867]	human	ENSG00000073792	ENST00000382199	ENSP00000371634	protein_coding	CATCCGTTGTCTGCCGAGCCCGGGGGAGCCTCACTTGCTGCGCTGCGGGGCGACTCCCTGAGGGTATTTCTGCTCCTGCTGCTTCACCAGTTGTACAATTTCCCTGATCTTGCGCTGGGCAGTCTGGCTCGCAAAGAAATGCCCGATAATCCGGACGATCACCTCCTCGTTCTCATCCGGCGTTTGGTCACGCGGCACAATGACTTCGGCGCTGGTTAAGTTCTGCAGCTCGTTCACGGTCTTGCCGCCCTTGCCGATGACGCGGCCAGCGGTGGACGAGGGCACCCGGATGTGGGCTTCCAGCTTCACCTCTTCTTTAGGGCTGAAGAAATTTTCTTCCTTCAGTTTCCCAAAGATCCGCCCCTGCGCCTTGAACTGGGCTTCAGGGGGTCCGGTGAT…
GALNT12	polypeptide N-acetylgalactosaminyltransferase 12 [Source:HGNC Symbol;Acc:HGNC:19877]	human	ENSG00000119514	ENST00000375011	ENSP00000364150	protein_coding	GGTTAGCACCCAGCCTGGGAGGGCGCACCTTGGGCAGGCCGGCCAGCTCAGCTTCGAGGCGCTCCTTCAGGTGCTCTCTATCGCTGTAGTCATCTACCAGGATGACCTCTTCTAGCAGGATGTCTGGGGACGTCTCAAGGACACTGTAAATGGTCCGAAGGAGGGTTGACCAGGCTTCATTATAAAACGCAATGATCACCGACGTTGTAGGCAAATCTTCATAATTGTATTTCTGCTCTCTGCACAGCGGGTTCCAGCGCTCCGGCAGGCGGCGGTGCAGCGAGATGCGGTCGCTAAGGTAGATGTTGATCTGGTGCTGCTGCACGCTCTCCTCCTGCAGGCGCAGCTCCTCGCCCTGCAGCTGCAGCCGCACCG
NOTCH2	notch 2 [Source:HGNC Symbol;Acc:HGNC:7882]	human	ENSG00000134250	ENST00000579475	ENSP00000477065	protein_coding	TCTCTGTCCTGTGAATCCCGGGGAGCAGACACAGCTGTAACGGTTGACACCATCCATGCAGACGCCGTTGACACAAGGGCTGCTTGCGCAGTCATCAAAATTTATTTCACAGTTAATGCCGGATGTGCCAGGCTGGCAGTTGCACTGGTAGCCATTCACCAGATCGATGCAGCGACCATCATTCAAGCAGGGGCTGCTGTAACATTCATCTATCTGGTCACTGCAGATGGCACCCATGTACCCCGGGTTGCAGATGCAGGTGTAGGAGTCAATGCCATCCTGGCACTGGCCATGGTGGCAAGGATCAGGGTCACAGTTGTCAATGTTCTCCTCACACAATACACCAGTGAACCCTGTAGCACACTGGCATTCATAGCCATTCGGGTGATCAATACACTT…
FAM189A1	family with sequence similarity 189 member A1 [Source:HGNC Symbol;Acc:HGNC:29075]	human	ENSG00000104059	ENST00000261275	ENSP00000261275	protein_coding	GGAGAGGGGGCACAAACTCGTCGAAATCCAGGGTGTGCTGGAGGCCGGTGCCGTGCGGCGTGAGGCAGGCGGGGCTGGCGGAGTGCGCCCTCTGCGGCAGGAACATCTGGAGGACATCGGAGGAGACCATCTGCATGCAGCACATGGCCGTGGCCAAGGCACACACGATGGTGGAGACGACATTGAGGGCGCACACGCTGAAGAGGAGGTCCTTCAGCGTCAGCCTCACGGCGTCGCAGTCGTCCCGCAGCGGGTTCAGCTTCAGCGTCTCGCCCAAGTTGCTGCAGCCCGAAGGCTGGTGTCGCACCTCGCAGCAGACACACACCTCCACGCTGTCGAACTTGATCAGCTGACAGCTTTCCAGGGAGTTGACAAGCTGAGCGTTCTGGCAGGACAGGA…
CLTCL1	clathrin heavy chain like 1 [Source:HGNC Symbol;Acc:HGNC:2093]	human	ENSG00000070371	ENST00000617103	ENSP00000480709	nonsense_mediated_decay	CTTCAGAACAATCCACATCAAGCAGTCCACCAACCACAGCTGGGATTCGGCTAGGGTTGACCTTCTGAACGTAGATCTCGATGTACTTCTGCAGGTTGTTGCGATATAAGTACAGAACAAGGTCATGTACAAAGTCAAACCTATCACAAACGATGATAAGGGGAAGCTGATCTGTGAGTTTGGCCTCTTTTAGAAAGTTCTTCACTCTTTCAGGATTGTAGCAATTGCTCTCTCGGCATATCCTCTCCACTTCCTTTATCTGTCCTGTCTTACAGGCAGCTTGAATGTACTTCAAGTGCACATCTGGATCTTGGCTGAAGTTCACAATTGAGCCCAGGAAGTAGAAGAGGCCTTCGTAACTCTTGAAGGATTCAAAGAGTTCCACCAAGGACTGTGTGC…
STOX1	storkhead box 1 [Source:VGNC Symbol;Acc:VGNC:49791]	dog	ENSCAFG00000013771	ENSCAFT00000021852	ENSCAFP00000020299	protein_coding	GATAAAGGCTTTAATTGTAGTCACAGTATCTAAGCAACCCTATAACACTATTTTTATTTTCTGGATTTTTGTATCAAAATCTTCTAAGATCTACTTAACATAAGAACTCAGTCTTCATGAATAGAAAAATTCATTACAGGATAGACAAATCCTATGAATTTTGAGAAATTAATAACACTGAAAATTACATTTAATAGTAGCTTCATAATTCCAGTTTTTATTGTAATCTATATATTGCCAATAAACTCATAGTAAAATAGGCTTTTAAAAAACTTTAAAATGTTAAAAAATACCAGGGCTGGGAACTAGAACAAAATATGAGGTTAACAGTATTTATGATTGACTTGAGATTATTATATAGTCAGTTTATCAGAACTCTATATGAATGCTGTACATTTT…
CAMK4	calcium/calmodulin dependent protein kinase IV [Source:HGNC Symbol;Acc:HGNC:1464]	human	ENSG00000152495	ENST00000282356	ENSP00000282356	protein_coding	CCGGGAGGAGGCCACCACAGCCTTCACTGCCGCCTTAAGCTTACGCCGGGCATTGAATTCCTGGAGCTTCTTTTGAGCAGTGTCCATGTGGACAAAATTGGCTGCTTTACCAGTGACCCAAGGATGCTGCAGAGCTTGGAAAGTTGTTAGCCTTTTCTTGGGATCCAACACAATTAATTTTTTAACCAAGTCCTTGGCATTTAGAGATACTTCATCCCACCAGGGGGAGATAAAATAATATTCACAATTCAAAATTCTTCTGAACATGAATTGATCACCTCTTTCATCATAGAATGGTTCAAATCCACAAAGTAGGATGTAGGTGATCACCCCCACAGACCACATGTCCACCTCAGGCCCATAGGCACAGCCTCTCAGGATTTCAGGTGCGCAGTACCC…
ARMC12	armadillo repeat containing 12 [Source:HGNC Symbol;Acc:HGNC:21099]	human	ENSG00000157343	ENST00000373866	ENSP00000362973	protein_coding	CCTCTGTCAATTTATTATGCATTCCTTAACTTTTAGTCCCCGTTAGCAAAGAGGGAATTACTGAGTTGACAGGTGTGCTGGCAGGAAGGGCGGTTCCCCAGATCCGGGGGGCACTGCAGGGAGACTATGACCTTGCAGGCCTGGATCTGAACGTCCTCCTCTGGGTGGATGACCAAGGCCAGTAGTCGGTCTGCCAGACGCGAGTTCGCCCCAAAGAGAGCTTCATGCAGAGACTGTTCATTGTAGTGCCATTTCACAGCTCGGTAATGGGGGGAATTCCGGCCCTCACTCAGTCGCTCAGCAAACAACAGGATCTCAAATAACAGGTTCGAGGGGCGACAGCACTGGAAAAGGTTCAGGAATGTGGGGTGCACCTGGCAGTTGAGAATATCATAGAGA…
DENND1C	DENN domain containing 1C [Source:HGNC Symbol;Acc:HGNC:26225]	human	ENSG00000205744	ENST00000543576	ENSP00000437805	protein_coding	GGGCGGCTGGGCTGGACTGTCCTGAGGCGGGGCTGGATGCTGACACGGCAGGTGGGCGGGCAGGGACAGAGGCTGCGTTTCATACGGGTCTTCATCTTCCAGTGACCACCGGGGACTTCCTGGGATGTCGGGCAGGCTGGAGTGGCTTTCCAGAGCCGCCAGGTGACAACAGTCCAAGCTCTGGCTGGGCCGGAGGCTGCCCGCCCTGGTTACGTTGGTGCTGAGGCTGTCCAGAATTTCACTCAGTAAATCCAGCTCCTCCCCGGATCCCAGGAAGCTGCTGTCCAGCGTGTCCTCGTCCCCGGGGTCCTGGGCATCCTCGGGGGCCAGCGGGGTCATCCCTCCTCCCAGGGGCTCCCCAGAAGTTTCCTCTTGTATCCGGAGTCTCCTGCTGGGACG…
CSMD2	CUB and Sushi multiple domains 2 [Source:HGNC Symbol;Acc:HGNC:19290]	human	ENSG00000121904	ENST00000619121	ENSP00000483463	protein_coding	CCCAGGGGACAGCACCTGCCCCGATGCCTCTCCTCTCACTGTCCCTCCACACTCCGCGACACACGTGGGGAGAGGTCGGTCCCACGTCCTGCGCTCGCCACTCAGACACCGCAGCTCCTCGCTGCCCCGCAGGCTGTAGCCAGGGTCACAGCCGAAAGACACGGTGCTCCCGGCGAAGTGGCCTCCGTCTTGTGCCTTGTAGCCAAATGGGGGAGTTCCTGGGTCTTCACATTTGATGAGCTCAAAGCTAGAAAACTGCAGTTCAAAGCCTTTGCTGGTGTTCTCTGCATCCGTGATGAAGTCAAGCCATAGACTGCTGGATGTACTGTTCAAAGTCACCCCCATCATCTCTGAGCGGCTGAACACACCCAGCAAACGGGCAGAGTTGTTGCTGCCATC…
		ferret	ENSMPUG00000019796	ENSMPUT00000019948	ENSMPUP00000019668	protein_coding	TGATAATACAGGTCAAATGGGAGCTCCATTTCTAGTCTTTGGAGGAACGTCCATATTGTTTTCCAAAAAGGCTGTACCAGTTGACATTTCCACCAACAATGGATGAAGGTCCTTTTTATCCATACCCACTCCAACGTTGTTTTTTTGTTCTTTTGCTCTGTGTCAATCTCACTATCTTAAGGTGATATCTCACTGTGGTTTTGATTTGCGTTTCCCTGATGGCTAATGTTCTTGACC
Serpinc1	serine (or cysteine) peptidase inhibitor, clade C (antithrombin), member 1 [Source:MGI Symbol;Acc:MGI:88095]	mouse	ENSMUSG00000026715	ENSMUST00000064725	ENSMUSP00000068971	protein_coding	ACGAGCTGGCCGAGACACTGCTGGTTGTGCACCTGCCCCGCTTCCGCATCGAGGACCGCTTCAGTGTTAAGGAGCAGCTGCAGGACATGGGGCTCATAGACCTCTTCAGTCCCGAGAACTCCAGGCTCCCGGGTATTGTTGCTGGCGGCCGCACCGACCTCTACGTGTCTGACGCATATCACAAGGCATTTCTTGAGGTGAACGAGGAAGGCAGTGAAGCCGCAGCCAGCACCGTCATCAGCATCGCGGGCCGCTCCCTGAATCCCAATAGGGTGACCTTCAAGGCCAACAGGCCCTTCCTGGTGTTCATAAGGGAAGTTGCTCTGAACACCATCGTCTTCATGGGAAGGGTCGCCAACCCCTGTGTCAACTGATGTGTTCTTTGCTGCCTCCTCCAAT…
		ferret	ENSMPUG00000000330	ENSMPUT00000000332	ENSMPUP00000000327	protein_coding	GAATAAACTATTGTATGTACACACAATGGAATATTACTCAGCCATAAGAAAAGATAAGTCCTGTAGTTTGTTGCTACATGGAGGGACCTGGAGACTCTCATGTTGAGTGAAATTAGTCAGAGGGAGAGAATGACACAACAAACTCACATTGGTGGGGTATAAGGAGACAATGGAGAAATAGTGAATACCCAAAGACAATGGGAACATTATGGAACGAGCATTCAGTAGGAAACATGCCACCTGAGGGCACTGGGG
MORC4	MORC family CW-type zinc finger 4 [Source:HGNC Symbol;Acc:HGNC:23485]	human	ENSG00000133131	ENST00000255495	ENSP00000255495	protein_coding	TTCCGATCTGCACCGGCATCCAGGGGCTTCAGCTGCAGTGGAGATGCTCTGCTTTCCTCTCCAGGAGATGGAAGCCGGCCAGGACTACTAATCCCCTCATATCTAATGGTCTTGTTATTCAATTCATCCATATCTTGAAGAGTGGGGATCTTAAACGGAACAGAGCAGGCCTCGTGGTCCTCATGTTCCTTTGGCGCCTTCTTCTTCTCAACAGTGTGATCTTGTTTCTTAGCTTTGCCCAAGTACAGGTCTTCGTCAATGAGTTCTTGTTCCTCCGGAACTGAGCATCGCCTGTACTTCGGATGGGAATTGTAATAACAAAACCATCTTGCAGGTAATGTAGATGGATCAACCTTGCCAGGAAGCTTCCTCCATTTGAGGCACTCATCACACTGCACC…
DRC7	dynein regulatory complex subunit 7 [Source:HGNC Symbol;Acc:HGNC:25289]	human	ENSG00000159625	ENST00000562250	ENSP00000456323	protein_coding	CCAACCTCATCCAGGCGCGCTTCGAGAAGGAGACCCAGGAGCTACAGAAGAAGCAGCAGTGGTACCAGGAGAACCAGGTGACGCTGACCACGGAGGATGAAGACCTGTACCTGAGTTACTGTTCCCAGGCCATGTTCCGCATCCGCATCCTGGAGCAGAGACTCAGCCGGCACAAGGAGCTGGCACCGCTGAAGTACCTGGCCCTGGAGGAGAAGCTGTGCAAGGACCCTCGCCTGCTGGAATTCCTGCTAGAGACTGGAACAGATCCCAGGACTGCATGATCCCCTGAGCACTGCAGAACTTTACCAGAGTGCTGAGGACAACCTGCAGTGGCTTCTCCAAATCATCCACTGTCTCATCAGTGTGGTCATCATCGAGTGGAAAGCTGTGATTCTGGGC…
LMO1	LIM domain only 1 [Source:HGNC Symbol;Acc:HGNC:6641]	human	ENSG00000166407	ENST00000428101	ENSP00000404538	protein_coding	AAATTGAGGGCAGAGCGATCAGACTGGCGACCGAGCACAGGCAGGCGACGGTCAGTCCCAGGCACCCCCTCTGCGTCTTAGGATCTGCCGCGGCCGCGGGTGCCATGGTGCTGGACCAGGACGACGGCGTGCCCATGCTCTCCGTCCAGCCCAAGGGGAAGCAGAAGGGCTGCGCTGGCTGCAACCGCAAGATCAAGGACCGCTACCTGCTGAAGGCGCTGGACAAGTACTGGCACGAGGACTGCCTCAAGTGCGCCTGCTGCGACTGCCGCCTGGGCGAGGTGGGCTCCACGCTCTACACCAAGGCCAACCTCATCCTGTGCCGCCGGGACTACCTGAGACTCTTCGGGACCACCGGGAACTGTGCAGCCTGCAGCAAGCTGATCCCGGCTTTCGAGA…
PDZD7	PDZ domain containing 7 [Source:HGNC Symbol;Acc:HGNC:26257]	human	ENSG00000186862	ENST00000619208	ENSP00000480489	protein_coding	GGAGTGACCCCTCAACACAGAGCCGGGAGGAGCCCCTCTGAGCCCTCTTGACGTGCTTCCCTACTCCTCCAAAGAAAAAGAGATTAGAGCAGAATTTCAGCCCCTGTGAAGGAAATGCCAGGGTGAGGGGGTGGGCAACAGTACCAGCAGTGGCAGGCCAGAGGGCAGAGCCTAGAAGCCAGAGGCCCCAGTGGGCAGGGATGGACACCCCTCCCCAGGGCTCCCTCCCAGCTCTGGGGCTCTGACCTGGCACAGGTGTGATGAGATGCCGCTTGGGTGGAGTGTCCTGCCGGGCTGGCCGCAAAGCCGGAGGCCGAACTGCCCTGCTCCTCAGGGCCTCGAACGCCTCCAGCTCCACAGGCATGACCATGCTGTCGAAGCGGCCCAGGTCTGTGGGGG…
TRAF2	TNF receptor associated factor 2 [Source:NCBI gene;Acc:101691230]	ferret	ENSMPUG00000010992	ENSMPUT00000011085	ENSMPUP00000010903	protein_coding	GCAGGCTGAGCGAGCTCAGCGCCGGGGCCCGGTGGGGGCTGCCCGTGCCCTGCGAGTCGCTGAGCCTCCAGGAGGCCGCCCAGTAGCAGCGCCAGGTGCTCCTGCAGCTTCTGCGCCTCGTGCGCCACCTGCCCCTCACTCTCCACCAGCTCTGGGCAGCCAACGGCGTGGAACTTGCAGGGGACTGGGCCCTGGCCGCAGGTCTTCAGGTGCTCCTGGAATCTGTCCCGTGGGATGGTGCTCTGGCCGCAGCCCTCGCAGGTCACGGGGAACTGGGGACAGACGTCCTGGTGTGCCTCCATGTCGGTCCCGGAGCATGGTGCCCGGCAGTGCCCGCAGCTGAGGCTCCTCTCCGGGCACTCGTGCCCTGCGTGCCGCTCCCTGTCACCCAGGCGCACC…
NUP43	nucleoporin 43 [Source:HGNC Symbol;Acc:HGNC:21182]	human	ENSG00000120253	ENST00000340413	ENSP00000342262	protein_coding	GCGACGCTTTCTCGGGTACATCTGTGGAGGCATCCCAGTGCCAGAGGGACCCGTCCTCAGAACAAGTAAACAGATGATCCGGGTTGGACGGGTGAAAGTGAACTTCCCACATTTCAGCTTCGTGAGCCTTCAGCAGCGACACAGGCATTGTGCCCTGTCGAACGTCCCAAATACTCAGCATTCCATCCTGGCCGCCGGTGGCCACGACATGCTGCTGGTTGGGGTGTCTGTCAACGCAGTGGAGGGGCACGCGGTCACCAGTCAGCGATAGTATCTGAGAGGGCTCGGTTCCTTGTTGTCTGAAGTCCCATATTTTTAACTGTCCAATCGAATTTACTGTAAGAATCTCAGGAGTCCGAAGGAAAGTCACCGCATGGAGTGTACTGCTATCTGCGTTGT…
CPA1	carboxypeptidase A1 [Source:HGNC Symbol;Acc:HGNC:2296]	human	ENSG00000091704	ENST00000011292	ENSP00000011292	protein_coding	TTATTTGCTTGCCCAATAAGGGCCAGAGGGGAGGAGGTGGAGAGGGTCCTGGACCCCATTCAGTAAGGGTGTTTATGGGCATGATCCATGATGGTCATGAGAGCCGCCCACGTCTCCTCGGCTGTGGGCACAATCTGGGAGGCCGGCAGGAGGAATCCGTAGCGCCCGGTGTCCCGGAGCTCAAAGGTGTAGGAGTACTTGATGCCCTGGTTGTAGGTCCAGTCAACAGTATTTCCACTGGCTTGGTAAATGGTTGTGTAGATGCTGCCATACTTGTACTTGGTCCCGTAGAGTTTGGACAGGGCTGTCACTGCGTCCTTGGCCAGCTGGTCCAGCTCCGCCGCATCAGGACTGGGGTCCTTGGTGTAGCCATAGGGGTAGAGGAGGAGCTGGGAGTAG…
KCNN3	potassium calcium-activated channel subfamily N member 3 [Source:HGNC Symbol;Acc:HGNC:6292]	human	ENSG00000143603	ENST00000271915	ENSP00000271915	protein_coding	ACGAGCGCAGTGCAACCCGCTCCCATGATTCCAGTGAGCAGACACACCCCCTTCCCGCAGTACGTGTGCGGCACCATATCCCCATAGCCGATGGACAGGAAGGTGATGGAGATGAGCCACATGGCGCCCAGGAAGTTACTTGTGACATCCTGCTGGTCGTGGTACCTTTCGCAGACGCGCACCGTCCATGCCGCGATGATCCAGAGCGAGATGCTGAAGACCAGCAGCACCGTGCCGGGGCAGATGGTCATGAGCGTCTTCATGACAAAGCGGGTGTTGAAGTTGATCTTGTTGAGCGCCCCGATGCTGCGGGAGGAGGCGTCCGTGAAGAGCTTGCTGTGCAGCAGCATGACGCGGGCGATCAGGTAGAGGCGCAGGAACATAGGGATGGACAGGATG…
KCNN4	potassium calcium-activated channel subfamily N member 4 [Source:HGNC Symbol;Acc:HGNC:6293]	ferret	ENSMPUG00000006586	ENSMPUT00000006643	ENSMPUP00000006531	protein_coding	AGGTCCGCTTCCGCCATTGGTTCGTGGCCAAGCTGTACATGAACACGCATCCCGGTCGCTTGCTGCTCTGCCTCACCCTTGGGCTCTGGCTCACCACCGCCTGGGTGCTGTCGGTGGCTGAGAGGCAGGCTGTTAATGCCACGGGGCACCTTTCGGACACGCTCTGGCTGATCCCCATCACGTTCCTGACCATCGGTTATGGGGATGTGGTTCCGGGCACCATGTGGGGCAAGATCGTCTGCTTATGTACCGGAGTCATGGGGGTCTGCTGCACGGCCCTGCTGGTGGCCGTGGTGGCCCGGAAGCTGGAGCTCACCAAAGCTGAGAAGCACGTTCACAACTTCATGATGGACACCCAGCTGACCAAGCGGATCAAGAACGCCGCAGCCAACGTCCTTC…
RASL11B	RAS like family 11 member B [Source:HGNC Symbol;Acc:HGNC:23804]	human	ENSG00000128045	ENST00000248706	ENSP00000248706	protein_coding	TGGGGGCTGCCGGGCGCCGCCTGGTCAAAATCGCCGTGGTGGGCGCCAGTGGAGTGGGCAAGACGGCCCTGGTGGTCCGCTTCCTCACCAAGCGATTCATTGGGGACTACGAAAGAAATGCAGGTAATCTCTATACCAGACAAGTTCAAGTAGAAGGTGAAACCCTGGCTATTCAGGTCCAAGACACTCCAGGTATTCAGGTCCACGAGAACGGCTTGGGTTGCACGGAGCAGCTGAACAGGTGTCTCCGCTGGGCGGATGCCGTGGTCATTGTGTTCTCAGTCACCGACTCCAAGAGCTACGAACTCATTGGCCCGCTCCACCAGCTCGTGCAGCAGCTGCACCTAGGCACGCGGCTGCCCGTGGTGGTCGTGGCCAACAAGGCAGACCTTCTGCACA…
Mical3	microtubule associated monooxygenase, calponin and LIM domain containing 3 [Source:MGI Symbol;Acc:MGI:2442733]	mouse	ENSMUSG00000051586	ENSMUST00000212208	ENSMUSP00000148750	protein_coding	TTAAAAGTAGTTTTCTTTAGGTTGGCTGAGCAGATAGCCAATCAGCTTCAAAGGAAAGAGCAGCCCAAAACCCTTCTAGCCAAGAAAGAACTGGTAAGAGATACATTATGAGCATCATCCATCTAGATGTAACGTGGTGTGGTAAACAAGTCTGGTCTGTTCAAAGTAGTTTGGTGATATATGTAGCCAGAATATGCCTCCTGATAACTTTTTTCCTGGATTGTCTAAATTTTGAAACTGGTGTCTTAGGACTACAGAAATTCTTTAGAATCTAGCCATATGGGAAAACGTACCTGTATCTAGGTTTGGAAAGAAGACCTGCCTGGTGCCTGGAGTCCACGGGCCCAGACCCATGTAGAACCACATGAATGCTGGGTTTATATGAACACAATTGGGTGG…
CCDC125	coiled-coil domain containing 125 [Source:HGNC Symbol;Acc:HGNC:28924]	human	ENSG00000183323	ENST00000396499	ENSP00000379756	protein_coding	CAAGCGAGTGTACCCCAGGGGCATCTGCTTGCTCCAGGAACAGAAAAAGTCTCAAACCATTCCTTCAGGTCATGGGAATGAGGTCCATAATTGTTTGCAAAAACAAAACATAAAAGCACTTTGACCACACCAGAAGGAACAGATATAACATACTGTGCGAAAGGCCCTAATGTACCCCAGGTAAGACGCGATGAGCAAGACTTCTGTATGGTGTAAGAGGAAAGCAGAGAAGCGAGTAAGCCTCAACACCCCAGTTCCCCTTCACCGTCTGTCAGGGTCTGGGACAAGCAGGACAGAAGGACTGGCTGTCACCTCACCACTGATTGAGGATGGTGCCCAGGCTTAGAACATGGGACAAAGGGCGCTGGCGGGAAGAACAGGGAAGTGGAAAGCTCTCCT…
CFTR	cystic fibrosis transmembrane conductance regulator [Source:HGNC Symbol;Acc:HGNC:1884]	human	ENSG00000001626	ENST00000426809	ENSP00000389119	protein_coding	CACTCAGTAGCTTCTGGAGGGAATCGTACTGCCGCACTTTGCTCTCCTCTATGACTAAAAATTTTTGGCATTCCAACATTGCCTCTATCCTGTGCTCACAGAGGATTACTGTGCAGTCAGCAAATGCTTGCTTTAGGGTTCTTCGAATGATTTGATATGTTATTGGGTCCAAATGAGCACTGGGTTCGTCAAGCAGCAAGATTTTTGCTTTACTGAGAACAGATCTGGCCAAACACATCAATTGCTTGTGACCATGGCTTAGAACATTACCCCCATCCATAAGAACAAAGTCAAGTTTTCCAGGAAATTGCTCTATCACAGATTTGAGACCAACCTCTTCTGTAACTTTCCATATTTCTTGATCATTCCACTGATCATAGGGATCCAGGTTTTTTCTAA…
TUT1	terminal uridylyl transferase 1, U6 snRNA-specific [Source:HGNC Symbol;Acc:HGNC:26184]	human	ENSG00000149016	ENST00000308436	ENSP00000308000	protein_coding	GGGGAGAAGGCGGAGGGCTCGGCCATGCTGGAACTGGTGGGGTCCATTCTCCGGGGCTGCGTCCCCGGGGTGTACTGCGTCCAGACTGTGCCCTCTGCCCGGCGGCCCGTCGTCAAGTTCTGCCATCGGCCCTCAGGGCTCCATGGTGACGTCTCCCTCAGTAACCGCCTGGCTCTGCATAACTCCCGCTTCCTGAGCCTCTGCTCGGAGTTGGATGAGCGAGTCCGGCCCCTCGTTTATACCGTCCGCTGCTGGGCTCAGGATCAGTCGCTGTCAGGGAGCGGCCCCCTTCTCAGCAACTACGCCCTCACCTTGCTCGTCATCTATTTCCTTCAGACCCGGAACCCTCCTGTTCTGCCCACTGTGCTGCAGCTCACTCAGAAAGCAGGTGAGGGCGAG…
	terminal uridylyl transferase 1, U6 snRNA-specific [Source:NCBI gene;Acc:101693527]	ferret	ENSMPUG00000013938	ENSMPUT00000014053	ENSMPUP00000013833	protein_coding	AGTGGTCGCGAGTTCCAGCGGCGGGCGCCGAGGTTGCGTTGGCTCCGCGCCGCAGAGCTGCGATGGCGGCGGTGGATTCGGATGTCGAGTCCCTCCCGCGTGGGGCTTTCCGGTGCTCCCTCTGCGGCGTTACTGTAGCCAACCGAACCACTTTAGATGCCCACTTGGGAGGCCGGAAGCACCGGCACCTGGTAGAATTACGAGCCACCCGGAAGGCCCAAGGACTTCGAAGTGTGTTCGTCAGTGGCTTTCCCCGGGATACGGATTCTGCTCAGCTGTCTCAGTACTTCCAGGCCTTTGGACCTGTGGCTAGTGTCGTCATAGACAAAGACAAGGGCGTGTTTGCCATTGTGGAGATGGGTGACCTGGGCGCCCGGGAAGCGGTTCTGGCACAGCTCC…
MYRIP	myosin VIIA and Rab interacting protein [Source:HGNC Symbol;Acc:HGNC:19156]	human	ENSG00000170011	ENST00000458292	ENSP00000413392	nonsense_mediated_decay	CCTCGGGCTCATCACTGGCTGGCTGCTCACTCTTGTTCTTCTGTTTTCTTATGATCTTCTGCAGGATTGTTGTGGCCAGTTCCTCAGTGAGCTCCTCCTTGTGGTCCCGAAGGTAACTGGCCTCATTCTGTTTGTCCAAGCTGTCCCCACAGGCTTCTGCTTTGGAAATTGCCTCCTCAATGGCCTCTTCTGCTACCCGCAGGGCGACAGCCAAAGTATCCATCATGCTATGTCCTTCTGAGTGCCTATAAAATGTTGAATCACTGCCAGAAATACTTCCTTCATTCTCCAGATTTGCATCAAAGAAGCTTCCTCCTAGACCGTCGAAGCATGCTCCACTCTCCAGCCGGTGCTTCCTGTACAGGTTCTTCAGGACCTTGGCACTGCCAAAGCGCTTGA…
Cfap70	cilia and flagella associated protein 70 [Source:MGI Symbol;Acc:MGI:1923920]	mouse	ENSMUSG00000039543	ENSMUST00000022348	ENSMUSP00000022348	protein_coding	ACCCACTGGACTATCGCTCTGGCCCCACTAATTGATCTCTTTTCGCCCAGTGTGTTCCATTTCCTGGTCTCAGTAGAATGTAACGTATAGGGTTTAATTTTGGGGGGAAGGGAGGGATCTCGAGATCCCAGAGAGTACTTTCTTCAGCTGGAACAAAGTCAAAAGGAAGGATTTCCAAAGCCCACTGACTCCTGTACTGTGTGGATCTCTGCCAACAGAGCTTCGTCTTTCAGTTTCAGCTTCAGCGTGTACTTATAAGCCTGCTCAGCTTCCAGCCTCCGATTAGCCTTCAGGCAGACCAGAGCCAGATATGCCCATACTTCAGCGTTGTAGTTGTTCAGTGCATTGGCTTCAGAGAGAGCATCCTCTGCTTCAGTGAGCTCCTCCAGCCGGTAACAG…
Gmeb2	glucocorticoid modulatory element binding protein 2 [Source:MGI Symbol;Acc:MGI:2652836]	mouse	ENSMUSG00000038705	ENSMUST00000141003	ENSMUSP00000116854	nonsense_mediated_decay	TATTAAACAGGTCAAAAAATTACAAGTAGAAAGCTTTGCAAACAAAAAATATAAATTTGAAAGTATAAATTTGAGTCCTTAAAGTAGAATCTCAAGGAAAAAAGAACACTAAAAATAAAAATCCAAGGTAAACTTCCACTCACCACCCCCACAAAAACAAGTGGTGTGTGGTCGACCCAGAGACACAGCACAGGGCTGAAGCATCGCCTTCCGTGTCCATGAGCCCGTCCCTGGCCGCAGGACTCGTGGCCCCGCCCCTGGCGTTCCCAGAGCCGAGCCATGGCCACTCCAGACGTGAGCGTCCACATGGAGGAGGTGGTGGTGGTGACCACGCCCGACACGGCCGTGGACGGCAGCAGCGTAGAGGAGGTGAAGACCGTGCTGGTCACCGCCAACCTG…
MOCOS	molybdenum cofactor sulfurase [Source:VGNC Symbol;Acc:VGNC:43305]	dog	ENSCAFG00000017801	ENSCAFT00000028243	ENSCAFP00000026265	protein_coding	GGGCCTGGACGGCCTTGGACGGCGCGGCGGGCAGGCCTGGGTCATGGACAGCGGCGCTGCGCAGCCGGGGGCCGAGCTGCCGAGCTTCGAGCGCTTCCTGGACTCGTATGGCTACGGCCAGCGCTGCCTCCGGGAGCTGCGGGAGCGCGAGTTCGGCCGCCTGAAAGAGACCGTCTACCTTGACCATGCTGGAACCACCTTGTTCCCACAAAGTCAGCTTACACATTTCACAAAGGACCTCCTGGAAAACGTTTATGGAAACCCTCACAGCCAGAACATCAGCAGCAAACTCACGCATGACACGGTGGAGCAGGTGCGCTACAGGATCTTGGCACACTTCCACACATGCCCTGAGGACTACAGCGTCATCTTCACAGCTGGCACTACGGACGCCCTCAA…
NXPE4	neurexophilin and PC-esterase domain family member 4 [Source:HGNC Symbol;Acc:HGNC:23117]	human	ENSG00000137634	ENST00000375478	ENSP00000364627	protein_coding	GAAGCTGGTTCTCCTACTGGGAGATTCCACCATCCGCCAATGGATGGAGCACTTCGTCAGAAACATGAACACTCTCAAGCCAGTGGATCTGCACGAGTCTGGGAAACTGAAAAACCAACTTGCTGTGGACTTGGATGGGAACATCAATATCCAGTGGCAAAAACACAGTTATCCCTTGATCGGTTCACTGACCTATTCCGTCAAAGAGATTGAATACATGGCCCGGGCCATTGACAGAATTGGAGGCGGCAAAGACACTGTCATCGTGATCTCTCTGGGCCAGCATTTCAGACCCTTTCCCATGGACGTTTTTATCCGAAGGGCCCTCAATATCCACAGAGCTGTCCAGCGGCTCCTCCTGCGGAGCCCAGACACTCAGGTGTTCATCAAGGCAGAAAA…
PUS7L	pseudouridine synthase 7 like [Source:HGNC Symbol;Acc:HGNC:25276]	human	ENSG00000129317	ENST00000547156	ENSP00000450341	protein_coding	GGAGAGAACCCCACACAGGCATACAGCCCTGTACAATGGGTGCACTTGTGACCAGGTGCCATGAGTGTTGGGTGTGAGCACGTGTGTGCCTTGATGGGTCTGAAAGTGTCACTTTCCTTCCCATCCCAAATCTCTGTGGTCCATAGTAATTCACAAAACCTTTAGCCTTAACATTTTCTATGGCCTCCAAAATTCTCTCTCTCAAGTTTACAGAATCGTTCACTTG
PLVAP	plasmalemma vesicle associated protein [Source:HGNC Symbol;Acc:HGNC:13635]	human	ENSG00000130300	ENST00000252590	ENSP00000252590	protein_coding	CCGATCTCACGCGGCTCTCCCGCGCCTGCGCCTCCTTCTCCGCCTTCTCCCTGGCCTCCTGGCTGGCCTGCAGGGCCTCGTCCACCTTCAGCTTCTGCCGCTGCAGCTCCTCGTTCTCTCGGGCCACGCGCTCGATGCCGGCGCGCAGGCTCCGGGCCAGCTCGTCCACCTTCTCGCGCATGAGGCTGGGCAGCTGCTCGCAGGTGTAGCGCACGGCGCTCACTTCCGGGGACATGTACATCCCGTAGGAGGGCATTGAGCTCAGGGTGCGGGGGACGATGGAGTCCCTCCACAGCGCCCGCAGCTCCGACTCGAACTTGTCCTTGTCCAGGGGCACGCAGAGGGTCTGAACCTTCTGCAGACGCTCCTCGGCCAGGGACCGCTCCCGCTGCAGCTGCG…
MUTYH	mutY DNA glycosylase [Source:HGNC Symbol;Acc:HGNC:7527]	human	ENSG00000132781	ENST00000354383	ENSP00000346354	protein_coding	CCTGGCTTCCTGGAGATGCTCAGGGTTTACCCCTGGTTTTGTGTTTAGAGATCACTCCTGGTGATTCTCAGGGGACCACATGTGGTAGCAGCAATCAAATGGGTTGGCTGCATGCAAGGCCATCATGAAGAAGCCATGGGCGGCTGTGGGAAGTCGTTGCAGGAAGCAGGCGTCCAGCCAGGAGGGAAGGAAGAAAGGCGCCCTCCACAGCAGCCGGGCAAAGTCTTCAACCCCGGATGCCCCAGCAGGCCTGGGCAGGCAGCGGGAGGCCTCTGTCTCCCCATACCATCTCTTCAGGGACCCAGCTGAGGTCACCAGCTTCCGGGAGTGTTTGCTGCGCTGGTATGACCGAGAGAAGCGGGACCTACCGTGGAGAAGGAAGGTAGCCTGCGTGACAGG…
KLHL41	kelch like family member 41 [Source:HGNC Symbol;Acc:HGNC:16905]	human	ENSG00000239474	ENST00000284669	ENSP00000284669	protein_coding	TGCGGACAGACGCGGAGAGCAGGGCCAAGAGCCTGGGCCAAGTGTTCGATTGCATTCGTTTTCGCCTCATGGCCGAAAAATACTTTAAAGACTGTGTCGAGAAAGATGATGTCATTCAAAGCAGCCCCGAGCTCCAGAAAAAAATGCAAGTGCTCGCAGACGCCTTCGCAGGGAAGCTCCCCGCGGTGGGCCAGGCCGAGAAGGCGGAGGCGGGCGAGCTGAACGGCGACGTGGGCGACGAGGACTTACTCCCGGGGTACCTGAACGACATCCCCAGGCACGGCATGTTCGTCAAGGACCTCATCCTGCTGGTCAACGACACGGCCGCCGTGGCCTACGACCCCGCCGAGAACGAGTGCTACCTGGCGGCGCTGGCCGAGCAGATCCCTCGCAACCACT…
HSF2BP	heat shock transcription factor 2 binding protein [Source:HGNC Symbol;Acc:HGNC:5226]	ferret	ENSMPUG00000009772	ENSMPUT00000009854	ENSMPUP00000009697	protein_coding	GGGAAGCCCAGGGGTCCCTGCAGCCCCTGGACAGGGAAGGGGACTCTCCGGAGGCTCCAGCGGCGAGGGAGACACAGAGAGGGTCCTAGGCATCCTGCTCCAGCACGCGGAGGTCGTCCAGCAGCTCCTGTGCCACGGCCTGCAGGTGGGGGCAGCGGCTCCGGGACATGGCCACGATGCGCTGCAGGGGCAGCGAGTCACGGAGCTCGGCCAGAGGCCGGGACACGTCGGGCTCCAGCACCACAGACTGCACGAGGCGCAGCACGTGCAGACACACCTCGGCGTCGGGATCACTTAGAAGCCACCAGAGCAGAGGGATGAAGCCCGGACTCTCGCGGATATACTTGAGGCCTTTCAGATTGATGCTCACGTTGTACAGGGACATCAGCATCAGCACTT…
SIK1B	salt inducible kinase 1B (putative) [Source:HGNC Symbol;Acc:HGNC:52389]	human	ENSG00000275993	ENST00000613488	ENSP00000482829	protein_coding	CGCCTCACCCAGACCTTTACTTAACTCGGACTATTTTAAGCGACATTCATGGTTCCTTCGGTTATTTTCTCCCCCTGACTTTCTGACCTTTGGGGGACATACACGGTGTCAGCCGTCGTTCTGGGGAAGGGGCCCCTCGGGGTTTCCTTTAGCAAAGTTCTCTTCCCTCTGCAGGTCGCCATAAAAATAATCGATAAAACACGCTTGGATTCAAGCAACTTGGAGAAAATCTACCGCGAGGTTCAGATCATGAAGCTGCTGAACCACCCTCACATCATCAAGTTGTACCAGGTCATGGAGACCAAGGACATGCTGTACATCGTCACCGAGTTCGCCCAGAACGGGGAGATGTTCGACTACCTGACGTCCCACGGGCACCTCGGCGAGGACGAGGCCCGG…
CPSF7	cleavage and polyadenylation specific factor 7 [Source:HGNC Symbol;Acc:HGNC:30098]	human	ENSG00000149532	ENST00000340437	ENSP00000345412	protein_coding	CAGATCTGCCTCAGCCTCCTCGTCCGATGCCACGCCCTCCTCCAGGTGGGAGGGGGCAGGCCCATGAGGGGGAGGGCTGAAGGGGGGCGACTGAAGTAGGGCAGCACACTGGGGGGCTTATCCACACGGGCAGATGAGGGAACAAGGTTCTCTGAGGGCGTGGCCCGTCCATCAGTGGAATCGCTAGAATCTCGGGAGTGGGCCCTTGGAGGTATTCCCCCTCTTGGGACTCGGACGCACTCACGTTTCCGAGCCTGTGCCTCAAACTGTGACAGGTTTTGCCGGGTGGCCGGCCTCACATCCACTTTTTCTCCATTAAGAACTTTTCCCGGCAGGAGTTCCAACAATCTGTGAACAGAGTTTTCTGAGGCAACCACCACCTCAGCATACCCTTTGGAC…
AK9	adenylate kinase 9 [Source:HGNC Symbol;Acc:HGNC:33814]	human	ENSG00000155085	ENST00000424296	ENSP00000410186	protein_coding	TCAATGAGGAAGAAGATGAACAGGAAGTTGATGCAATTGAACGTCTGAGAACTGAAATAGGAGATAAATTTGAGCTAGATTTGAGTAATATGCAAATGGTACAGGATGAATTTGAGAAGCTTCTGATACCAGTAATTCCCATTAATGGAGCACGGAAAATCCACATTGTTGAATATATTTTGACTACGAAACTGAAGCCACTGGTAGAAAATCGGGCAAGCATTTTTGAGAAATGTTATCCAATATCATCACAACTTGCCCAGAAAATGATGGGTTTTACCTATAAGTATATCAGTTCTTTTGGCTATTGGGACCCTGTGAAGCTAAGTGAAGGAGACACAATCAAGCCCATTGAAAGACCAGAGAACCCGTTATATCCTGTAATCCATCGTCAGTATA…
NPAS2	neuronal PAS domain protein 2 [Source:HGNC Symbol;Acc:HGNC:7895]	human	ENSG00000170485	ENST00000433408	ENSP00000393396	protein_coding	GACATCTGAGTCCCGAGAATATGGAAAACAGGAGCCCCTGAGGCCTGACAATATAGGAGACAGGAAGACCTGAGGACTGAGAATACGGGTACTGAGGGAGGTGGCCATCTGCCGCTGTGGACTTATCAGGATTCCAGGAACTGTAGGTCATCTGCTGGCAGGCCGCTGTGGACATGGGACCCAGGGCTCACCTGGTGGGTGCTGAGCCAACTTTCAGGGGGTCTCTCCCTCTGCTCTTAGGCTGTTGCTGAGCCAGCCCATCCAGCCCATGATGCCTGGGTCCTGTGAGGCGCGGCCACCCTCCGAGGCCAGCAGG
IKBIP	IKBKB interacting protein [Source:HGNC Symbol;Acc:HGNC:26430]	human	ENSG00000166130	ENST00000342502	ENSP00000343471	protein_coding	TGGTTTGTATTTCAGCAGTCAGAAAAGTTTGCGAAGGTGGAAAACCAATACCAGTTACTGAAAATTGAGACCGGAGCATTCCAGGGGCTTCAGAATAAAATCAGTTTAATCTCAGAAAAGTGTCAGAAGTCTGAAGCTATCCTGGAGCAATTGAAGTCTTTTCAAATAACTGCTCGTCTAAAACGGCTAAAGAAGGAAATTTATGAGGTGAAAACTTGGTCCAGCGGGATAACTGAAAAACAAAACACATTGAATAATAATTTGACAGCGCTTTCTCAAGATGTTGCAAGTGTAGACCAAAGTACAACATCCATGGCGAAAACCGTTGGTCTCAAGATTACCACTGTGAAAACAGATATACGACGCATTTCAGGTCTGGTAACTGATGTGACGTCATTG…
DIAPH2	diaphanous related formin 2 [Source:HGNC Symbol;Acc:HGNC:2877]	human	ENSG00000147202	ENST00000355827	ENSP00000348082	protein_coding	CAGGCAAGGGAGGGGGCGGAGGAGGGGGAGCTCCTCCAGGAAGAGGTGGTGGTGGAGGAGGTGGTGGTGGAGATGGCCCACTACTGGGTAAAGGAGGTGGCGGAGGAGGGCCTGGAATTCCTGAGGCGCCGGAAATGCCATGTCCCTGGGTTCGAAGTTGGTTGATTTCTGTTTCAAGCTCTTTGATTTTTTCTTCTCTCTTTTGAAGTTCTGCTTGAGCTTCCTGTCGAGCTGTAAACTCTTCATCAAACTTCTTGGAAAATTCCATTGCTTTTTGTTCACTTTCTTCAACTTTTGCCTTGTTCACAAAGGAATCTATTAGATGAGTAAAATCTATGTCTAGTCTTTGTCGATACTTGAAATCTGGGTCCATACCACTGCAGTGCAGTACTATCTGAG…
Igdcc4	immunoglobulin superfamily, DCC subclass, member 4 [Source:MGI Symbol;Acc:MGI:1858497]	mouse	ENSMUSG00000032816	ENSMUST00000077696	ENSMUSP00000076878	protein_coding	AGGGGGCAGGGGTGGCCCCCTCTGGACGGGCAGATCTGGCACCGGCGCCTTCTCCGTCTTGCCCTTCCACACGGCTGCGTAGCCGTCCTCTTGCTTGTTGAACGCCACCAGCTTCACTTCGTAGAGCCGGCCGGGCGCTAGCTGGGTCAGCTCATACTGCTTCACTTTCTTCTTGAGCCGCACGGGCCCCACGTCCCACACCTGGTCTCGGCGGCCCTCCAGGGCGCTCTCCCCATTCGCCTCCTCTTCAGGCCCCACTTCCCGCCAGTAGAGTTTGTAGCCCGAGATCTGGGCAGGGTGTGGCGGGGGCTGCCAGGACACCGTCAGGGACTCCATCCGGGCCCGGACCTTCAGCTCTGCTGGAGCAAAAGGGACTGGGACGAAA
CRABP2	cellular retinoic acid binding protein 2 [Source:HGNC Symbol;Acc:HGNC:2339]	human	ENSG00000143320	ENST00000621784	ENSP00000482841	protein_coding	GGGATCTTACAAAGCCAGATGAGAGCGGAACAGAGCCGCCGAGAGAAGTGGCAGGCTCAGGCCCAGCAATCCTGAGCCTCTCACTCTCGGACGTAGACCCTGGTGCACACGACGTCATCGGCAGTCATGGTCAGGATGAGCTCGCCGTCGTTGGTCAGTTCTCTGCTCCAGGAGGTCCGGGGGCCCTCGCCCTTCAGAAGCCTCTGCTCACAGACCATTTTATTCTCGCTCTCCCACTTCACCAGGCTCTTGCAGGGCCTCCCGTCCACTGTCTGCTCCTCAAACTCCTCGCCAATCTGGAAGTTGATCTCGGTAGTACGCACGGTGGTGGAGGTTTTGATATAAAAGGTGTCTCCCTCCTGCTTGATCTCCACTGCGGGCTTGGACGCTGCGGCCACC…
TEKT2	tektin 2 [Source:HGNC Symbol;Acc:HGNC:11725]	human	ENSG00000092850	ENST00000207457	ENSP00000207457	protein_coding	GGAACTTTGATGCCTGAGGGTTGGTAGGCCCCGTGGTTACTCTCACCGGGTATTGCCTGCATGCTGAACCTTGAGAACCTTCGGGTCTGAGAACCCTAACATTTATTATGTCCACACCCTCCCTTCTTGCCTACTTCCCACTTTGCCCTCCCTTTCTCCTTGGCCCCAGGAGATTAGGTCTGCTCCAGGTAACATTTTTTGAGGGGCGTGAGGATGCGGTTGGTAGTGCGGGAGAACGTGTCCACTTCAGGCACAAACTTCTCAGCAGGCACGGTCAGCCTGCGGCGGGTGTCCATGCACCTGGTGTCCAACAGCAGGGTGTTGGCCTTGCAGGCAATGTCGGCCTGCAGCTGGGCCAGGTGCTTGCAGAGCTTGTCCAGAGCGTCCTGTGTCTGGGCT…
AGO4	argonaute 4, RISC catalytic component [Source:HGNC Symbol;Acc:HGNC:18424]	human	ENSG00000134698	ENST00000373210	ENSP00000362306	protein_coding	ACATCCCAAATTCCAGATAACATATGTTCAATGAATAAGTTCTTATAATGGTAACTATCGTCATAAACATCATCATGATGAGGGAACATTCTCCTTCATGAGCAAATAGTACATCCTGTGTCTTTCAATTTCTTCAGGACCTCCAACCAGCCTGTTTCAGCCACCTCGACGTCCTGGCCTGGGAACTGTAGGAAAACCAATCCGACTGTTAGCCAATCATTTTCAGGTTCAGATTCCTAAAATAGATGTGTATCACTATGATGTGGATATTAAACCAGAAAAGCGGCCTCGTAGAGTCAACAGGGAGGTAGTAGATACAATGGTGCGGCACTTCAAGATGCAGATATTTGGTGATCGGCAGCCTGGCTACGATGGCAAAAGAAACCTGTACACAGCACA…
CREB3L2	cAMP responsive element binding protein 3 like 2 [Source:HGNC Symbol;Acc:HGNC:23720]	human	ENSG00000182158	ENST00000330387	ENSP00000329140	protein_coding	GTGCTCTTCCGATCTCCATCCCAGCGGCCCAGTTCCCCAGCTGAGGCTGGGCTGGATGGCTCCTCCAGGGGAGAATGTTCCTCGTAGATCAGCAAGTTCCTGGATCTCACAACAGAGGCTGTGTAAGGTTCCTGTGCCGAGTGCCGGCTGGGCAACGCCATCTTGGTGGCAGAAGGATAGGGCCCATAACCCTGAAAGAAGCTTCCAAATGCAACCGCAAAGCACAGCACAACCACCATGAGGCATGAGCCCGTCTGTGTGCCAGCCAGCTTGCAGGTGCGAGAAACCTTGCCCATCACCAGTGTCTGGAGCTTCTGCAGTTGCTGCAGGAGAGTTCTATTGGTGCTCTCCAGAGCCTCAACCTTCTTCCGGAGCTCCGAGTTCTCAGTTGAACAAGAC…
MROH8	maestro heat like repeat family member 8 [Source:VGNC Symbol;Acc:VGNC:54655]	dog	ENSCAFG00000008726	ENSCAFT00000013865	ENSCAFP00000012827	protein_coding	TGGCCGCGAGGCACAGGACCATTGGCCCGGAAGAAGTAGTGATTCCTTATGCTTCTGACAGTGATTCCGGGAGTGTGGATTTGCAGCTTAGTAATTTAGACGACACTCTGAGAGAGTTCACTGTCCAGGAACTTACAGACCAGCAGGATAGTCTCAGACCACTGAGTTCCCGAATCTTCCTCAGTGAACACACCATTGCGACACTGATCCAGTCTCTCCAGGAGGCTTTTACGGGTCACCTGAAGAGTGAGGCTGAGAAGTTGACCTTCCTGAAGTCATTGACTACTCTCAGCCAAGCCCTGCCATATGATGAAAGCGCGGAATTGTTCATTCGCAAGCACGTCCCAGACATTGTGGGTGTCTTATGTGTCCTGGTGGAAGAGCATTTTCCATGGAAAT…
CTGF	connective tissue growth factor [Source:HGNC Symbol;Acc:HGNC:2500]	human	ENSG00000118523	ENST00000367976	ENSP00000356954	protein_coding	AGGACTGCAGCGGCCAGTGCCAGTGCCCGGCCGCCCCGCCGCGGTGCCCGGCCGGCGTCAGCCTCGTGCTGGACGGCTGCGGCTGCTGCCGGGTGTGCGCCAAGCAACTGGGCGAGCTGTGCACCGAGCGCGACCCCTGCGACCCGCACAAGGGACTCTTCTGCGACTTCGGCTCCCCAGCTAACCGCAAGATTGGCGTGTGCACGGCCAAAGATGGTGCGCCCTGCGTCTTCGGTGGGACCGTGTACCGCAGCGGGGAATCCTTCCAGAGCAGCTGCAAATACCAGTGCACTTGCCTGGACGGGGCGGTGGGCTGCGTGCCCCTGTGCAGCATGGACGTCCGCCTGCCCAGCCCTGACTGCCCCTTCCCACGGAGGGTTAAGCTGCCCGGGAAATGCT…
DNLZ	DNL-type zinc finger [Source:HGNC Symbol;Acc:HGNC:33879]	human	ENSG00000213221	ENST00000371738	ENSP00000360803	protein_coding	GGAATATAATGTGGGGGGACAGGGGAGCCCTGGGACACCCCCTCCCCTCTGGTTGCCGGCTGCAGCACCAGCTCCACGGCCCCCCCACTGGTCCCGCGGCACACCTCCTCCCCTCTGGCTGCCAGGATTTCCTCAATGTTCCTTTTCCCATCCAGGTCTGAGAACCAGCCCAGGTTGTCCGCGATGATGTGATGGTTCTGGCAGCCAGGGCAGGTCACGAGGACCACGCCCTGCTGATAGGCCAGCTTGGAGATGCGACTGGAGGACCGGGTCCCACACACCTTGCAGGTGTAGACGAGCTGGTAGTGCGTTGCCTCCACGCGCCCCGGAGCCGCCGCAGGCCCCGAATCGGAGCTTGTGCGTCGCGGGCTCCAGCCCCAGCCCCGCCACCTCTTCGTG…
Dcun1d5	DCN1, defective in cullin neddylation 1, domain containing 5 (S. cerevisiae) [Source:MGI Symbol;Acc:MGI:1924113]	mouse	ENSMUSG00000032002	ENSMUST00000034499	ENSMUSP00000034499	protein_coding	AATTACAATATTGTAGTAATGAAGTCATTCCCTTTAACCATTCTTCCTTGGTAAAAAATCCCATGCTTTCAGCCTCCAATTTCCACGCTAAAACTAACATAATAATATTTTCAGGCTCAACACCAATGTCTTCACAAAACTTTTCCATTCCTTCTGGCCCTACAACTTCATCAGGACCTGCATACTCATAAAACCAAGCCAGGCACTTCTTGCTTGAAAAATGTTCCTCTCCACTTATTAGTCTAGCAGGGGGTTGGGATCTGCAATAGCTGGAGATTTTACACTTTTTGAGGCCCCCGTCGTCCGCTGCGGCCGCTGCCACCCCGGGCGCTTTCCTCTTCTTCTTCACCGGCATCTTCCGCCCTCCCCGGCCGGGCGGGCAGCAGCGGCGGCGCCG
ZSWIM4	zinc finger SWIM-type containing 4 [Source:HGNC Symbol;Acc:HGNC:25704]	human	ENSG00000132003	ENST00000590508	ENSP00000468285	protein_coding	CCGGCGGGCCCCCAGAGGTCCCAGGCCTGGCGCTGAGAGGGTCCAGCGGCGCAGAATGTCGGAGAGCATGGGAGCGCAGTGTATGCTGCGGACTATGAGCGGCACGATGGCCGAGAGCTCGTGACGGCCCAGCGAGTGGCTGAGCGAACAGGCCCAGAGCACGTCGTTGACGGCGGGGTGGCTGTCCTGGTTGAAGGCGATGCTGAGCTGCGCCAAGGCGAGCGTGGCCAGCTTGTAGGCGCGCAGCGGCAGGCCGCGATGCTCCATGTAGCGCGCCACGGTGAAGAGGTGTGCGTGGCCCAGGCCGCCGGCCGCCGCGTCCAGCACGATCTGGTAGGCCGCCTCGAAGGCCGCGTGGTTCTTCTCGCACAGCGTGAGCGCCGGCAGCGCGCAGTTCTG…
FRRS1	ferric chelate reductase 1 [Source:HGNC Symbol;Acc:HGNC:27622]	human	ENSG00000156869	ENST00000287474	ENSP00000287474	protein_coding	GGAACACTGTAGTCACTGCTATTATTCGAGCAGCTGTTCCAATACTCCAATGAGTCCAGTTAAACACTTGCCTTCTGGGGTGTTGTAAAGGTGGTCTGAAGGCTGCCAGCAGAGGCTGAAGAAGTGCTAAGCTCGTCACTACACATCCCAGGTAGGGGTGATAGCCTGCGTGCCAGCTCCAGCCTCCCCTGTAAATAAACGGCAGAAGGACAGCAATGCAGGTGAGCACAGATGTGGTGAGCATAAGCAGTCGGTGCACCTGAAACCAAACTGCTTTACCAAAGAAAATCTGTGACCAAACAGGTTTGAAGAATCGGGCAGTCAGTACACCTATGCTAACGGTGGTCATCCATGCCACAAACATTAAGGCACCATGAGCCTTCAGAAGGAGTACAGAAC…
KCNH8	potassium voltage-gated channel subfamily H member 8 [Source:HGNC Symbol;Acc:HGNC:18864]	human	ENSG00000183960	ENST00000328405	ENSP00000328813	protein_coding	GAGGCTGTTTCCTCTTCTTCCCCCTCCTCCTCCTCTTCCTCATCTTCCACAATGGATGGGAGTCTCTTCTTGATGCTGCCATTTCCCTTTGGCTCTGACTGTGAGACTGTAGTTTTGTTCGATAGTCTTGATATCACATCACTCTCATGACCTTCTCGAAGGTTGTATGTGAGGTCATGTTGAATGTCTTCCACAAATTTGTGAGCATACTCTGGGTAAAGGTCCAACACTTCAAAGAGTCCTTTGAGGATGATACACTGGAGATCACAGTAGGTTAAAGCCTTCACGTCGGCATTGGTCTTGATCACTTGGTCCTTAATTGATAGATTTGCTCCAATTAAATCCCCTTTCCCAAGAATAGCCAACACCATGCTGTCTTTCAAAACTTCCATGGAGCCG…
Chordc1	cysteine and histidine-rich domain (CHORD)-containing, zinc-binding protein 1 [Source:MGI Symbol;Acc:MGI:1914167]	mouse	ENSMUSG00000001774	ENSMUST00000217083	ENSMUSP00000150527	nonsense_mediated_decay	TACATGAGGTCCCAACCTTAATTTCATCACTGTCTTCCTCTTTCTTCTCGTCTTCATTCCCTGACGATAGCTTAAGTTTGTCAAGTGCTTGTTTTAAGGAGGCAGATATTTTAAATTCCAGATTTGTCATTGGTTCATCTGGGCTAGGCCTTTTTATTGCTTCTACTGGCTTAGGAGCTTGAATGATGTGCTCCTGAAATTTGGGTTTCAATTCAGACAGTTCTTTCTTCTCTGTAATCTTGACTTCAGGTTTGACTGGCTCTGGTGGCTTCTCACTGTTATGCCTACCTTTGGTACAACCTACAATACTTAAAAAATCTGAAAAATCTGTTGTTCTTCTTTTACAACAAGACCAACCCTTTAGTGCATCATGAAATACTGGAACACCAGGGTGGTATG…
NFAT5	nuclear factor of activated T cells 5 [Source:HGNC Symbol;Acc:HGNC:7774]	human	ENSG00000102908	ENST00000349945	ENSP00000338806	protein_coding	AGGCACACGGTCTTGTACATCTCACCACCACCTGAGGACTTGCTGGATAACAGTCGGATGTCCTGCCAGGATGAGGGGTGTGGATTGGAATCTGAGCAGAGCTGCAGTATGTGGATGGAGGATTCCCCCTCCAACTTCAGTAACATGAGCACCAGTTCCTACAATGATAACACTGAGGTACCTCGTAAATCACGAAAACGAAATCCAAAGCAGAGGCCGGGGGTCAAACGACGAGATTGTGAAGAATCTAATATGGATATATTTGATGCCGACAGTGCCAAAGCACCTCACTATGTGCTTTCTCAACTTACCACGGACAACAAAGGCAACTCAAAAGCAGGAAATGGAACACTAGAAAACCAAAAAGGAGCTGGAGCAAAGAAGAGCCCTATGTTGTGT…
Nfat5	nuclear factor of activated T cells 5 [Source:MGI Symbol;Acc:MGI:1859333]	mouse	ENSMUSG00000003847	ENSMUST00000154474	ENSMUSP00000115036	nonsense_mediated_decay	ATCCTCCAAATCTTCACTGAATCCCTGCTCCGTTTCGCTTTGCTGAAGAGGCATCTATGAAGCAGAGAACTACAGGTCATTTTTAATGCAGACACTCCCTGCTTCAGAGGCAAATCCAGCAGCAACCACAGCTGGAGGAGGCGAGCCTGCCTCACCACCACTGGTCTGACTCATTGATGCTACAGATGTTTCTCGAGATGGAGGTAACTGTAACTCCTTTGGGAGAAGATCATAGACAGATTCTCGCGAGTACAGCGACTTGGGCGACTCCAGGTCTAGGTCCGCGCTGAGCAATGAGATGAAGTCCGAGGGCATCGCAGCTCGACCCAGCCCGGCCCGAGGGCAGCGGGAGGGGGGGAGCGGCGGTGGCG
CCDC68	coiled-coil domain containing 68 [Source:HGNC Symbol;Acc:HGNC:24350]	human	ENSG00000166510	ENST00000432185	ENSP00000413406	protein_coding	GGACCCCGCTGGGGCTGAGCGTCCCCCAAGAGTTCACAATGACAACAGTAACAGTGACGACAGAGCTTCCCCAGAGGGGTAAGACAGAAGACAATTCTTCCTTGTATGAGTCTACATCAGCTCATATCATTGAAGAAACAGAATATGTCAAAAAGATTCGAACTACTCTGGAAAAGGTTCGAAATCAAATGTTTAAAGATGAAGTTGGACCTAATAGTACAAATCACAAACTAGATGTGAAGCAATACCAATACATGGAGAATGGCTCTGACTCCGAAGTGGATGTCTCGTGTTGCAATTTGGATCTGATCATGGAGAGGATGAAAGGAAAAGACCTACAGCTCTTAGAAATGAACAAAGAGAATGAAGTGCTGAAAATCAAGCTGGAAGCCTCCAGAG…
PLCB2	phospholipase C beta 2 [Source:HGNC Symbol;Acc:HGNC:9055]	human	ENSG00000137841	ENST00000557821	ENSP00000453975	protein_coding	TGGTGGCCGTGGGCGTGTTCCGCGCATCTACCCCAAGGGCACCCGCATGGACTCCTCCAACTATATGCCGCAGATGTTCTGGAATGCCGGGTGCCAGATGGTGGCCCTCAACTTTCAGACGATGGACCTGCCCATGCAGCAGAACATGGCTCTGTTCGAGTTCAACGGCCAGAGCGGCTACCTCCTCAAGCACGAGTTCATGCGGCGGCCGGACAAGCAGTTCAACCCCTTCTCCGTGGACCGTATCGACGTGGTGGTCGCTACCACCCTTTCCATCACGGTAATTTCGGGGCGGTTCCTGTCGGAACGTAGCGTGCGCACCTACGTGGAGGTGGAGCTGTTCGGTCTTCCTGGGGACCCCAAGAGGCGCTACCGCACCAAGCTGTCCCCCAACACCAA…
ZNF786	zinc finger protein 786 [Source:HGNC Symbol;Acc:HGNC:21806]	human	ENSG00000197362	ENST00000491431	ENSP00000417470	protein_coding	TGGCTACAGTGATCCCATCTGGCCCCTCCTTGCCCTTCGGCCTTTGCCCAAGCTGTTTTAGGTCTCTTCACGTGTGGGAGATGCTCAGGGCTTCATAGGGCAGGAAGAAGCATCCGCGGTTCTAGTTCTAGGAACTTGAATGAGGTTTTAAAAGAGGTATTCCTGGTGCCACAGCGATCGCACAGTGGGAAGGGAGGGTGCTTTGCTTTACACGCCACCGACCCAAGATTCGTCCCCAGCAATCCTAGGGTCCCCGGTGCACCGCCAGGAGCAATTCCTGAGAGCATACGCAGGAGTGGAAGAGACAATGCTTGTGGCTTCTCACACTGCTAACTTGTATTTCATCTTGCTCCACTGCTGCTGGGGGTAGGTTTGGGCGGCGTGAGTGCCGGTGGTGTG…
SLC28A3	solute carrier family 28 member 3 [Source:NCBI gene;Acc:101673469]	ferret	ENSMPUG00000002174	ENSMPUT00000002196	ENSMPUP00000002152	protein_coding	CGCATAATTTCCAAGTACAAGGAATATAAAACCTGGATTGCAAGAACTCCTTCTTGGTTTCTGCAGGACTTCCTCAGACCGGCAGTGAGTGATTGACTGATGACTGGCTCTTCCCCACGAGAGATTCAAGTGCAGGGTATTTATGGTTAGCCAGGATTAATGGAGAAGGATATGTTTTTAAACGAAGTCCTTTTGAATGCTTAAGAGATTGGTGCTAAGTAGGTGTGGCTATGTTATAGTTGTCACGGCTGTAAACCATCATTTGTTACCTGCATTCTGGTTCAATGTCCTGAAATGCTAATGTCAGAAAAGATTTAAAAGACTGTGAACATCTCATGTAGACACTAAATAGTTCTTAGTAGAGAAAGTGTTGCGGAGTGGAGGAGAAGAAGCAGTAGA…
CIB2	calcium and integrin binding family member 2 [Source:HGNC Symbol;Acc:HGNC:24579]	human	ENSG00000136425	ENST00000258930	ENSP00000258930	protein_coding	AGCACCTGGACAGGAGTGACTGGGGTGCAAGGCAGGGCCCAGGGAGGTCCTGGGGCCAGGCCCTGAGTCTGGAAGGGGCCCTGGCCCCGCCTCCTTTCCTGGTTAAGGATTTTTTTGCTCAAAGTTCAGGAAGAAAGCAGCTTTACTGGGACTGGGCTCTGTACAGGGCAGCCGTGCTGGGCAGGGGGGGGGTCCCCTGTCATGGCGGGTGGGCCCGGTCAGTCTGGGGAAGCGTCTTGTTCCCAAACACATCCTGGCCGCCCTTTGCCCTGGGCCCAGCACCTGGACAGGAGTGACTGGGGTGCAAGGCAGGGCCCAGGGAGGTCCTGGGGCCAGGCCCTGAGTCTGGAAGGGGCCCTGGCCCCGCCTCCTTTCCTGGTTATGGATTTTTTGCTCAAA…
CIB3	calcium and integrin binding family member 3 [Source:VGNC Symbol;Acc:VGNC:39268]	dog	ENSCAFG00000015775	ENSCAFT00000025000	ENSCAFP00000023200	protein_coding	CGTGCTTAATGTGTTTAGCTACAGGAGATTCAGCTCATCTAGAGGAGATGGCCAGAGCAAGCACAGAGGGGCAGCGTGTGCCCTGCACACATGGGGGGCGACTGGGTGCCTTTATTCCCAGAACCCTGCGTGGCCCCTTTTCCCATTGCTGCCGGGCATCACCTCTATGGCAGGCTCAGATCCGGATGTGGAAGGTGCTGAGGAAGTCGGGTGCCCGCAGGATCATGTTCTGGAAGTCTTCCAGCGACAGGCGCCCATCGTGGTCCCCGTCCGCCTCGTCCAGCACCTTCTCACACACCAGGCTCACCTCCTCGGCGCTCAGCTCCCCGCGGGTGAGCCTGCCCACTGTCTGCTCCAGGTCCCACGCACAGATGTAACCGTCGTCGTTGAAGTCGTAGA…
NAA38	N(alpha)-acetyltransferase 38, NatC auxiliary subunit [Source:HGNC Symbol;Acc:HGNC:28212]	human	ENSG00000183011	ENST00000575771	ENSP00000460172	protein_coding	GGAAAATGTATTCTGGCTAAACTCCCGGTTCCCTGCGGGGTTTGTAAAACACTAGACAAAACTTCTCGCGATATCTCAGGCCATCGGGCGTGATAGGCGGCAGTGAGCCAAGTCCTGGAGAAGCTCGCGATATCTCCAGTTGCCGAGAGGATTAGAAGGGGGAGTGATCTCGCAGGTGTCGCGGCGCTCGCGAGATCTCAAACCACTGAATTCCAAAGGTTCTTAAATCGAAGGGCCCGGAGGAGGCCCCAGAGCAAATGGCCGGTGCTGGACCCGCAATGCTTCTACGAGAAGAGAATGGCTGTTGCAGCAGGCGTCAAAGCACCTCCAGCGCCGGGGACTCTGAAGGCGAGCGCGAGGACTCCCCGGCCGCGCGAGCCCGGCAGCAGCTGGAGGCGC…
SLC25A3	solute carrier family 25 member 3 [Source:HGNC Symbol;Acc:HGNC:10989]	human	ENSG00000075415	ENST00000551123	ENSP00000449009	nonsense_mediated_decay	AAGCCACACAGTGCATAAAACTTCATGGAGCCATATTCACAACTGTATTCTGTAATAAGACAAGACACACCATGCATTTTAATACCAAACTCAGGTTACTGTATTAACTTACCTCCTGGACAGTTAGGTTTCCACACAGCTTGTTAGTAGATGACTACACCTTACAACACAACCGCCATGCGTCAACAATATGCTTTATTTAACCCAACATGCAAAACAAACCTGCATTCTGCATTTAATCAGATCTAGAGGAACCAATGCTGTATGTGTGGTGCCACAGCTAATAATTCCACCGATTCCACAAAGGATAAAGAATCTGTTAGATCCATAGTCACAGCTATACTGCTCTGTTTGATTGAAAGAAGAAAATTAAGTAAGTATTTCTTCAGAGATGACGGC…
BIN2	bridging integrator 2 [Source:HGNC Symbol;Acc:HGNC:1053]	human	ENSG00000110934	ENST00000544402	ENSP00000445874	protein_coding	GGGGGCGGCGGCCGTGTAGGGGGCGCTGAGCTCCTCTGGAGAGAGGATCTTTTCTGCTGTGGTACCGATCCTTCACTTGAGGTGCGGCTTCGGAGAACTAACTCGGGCCCGGGTGAAGGCTGCTCTGAAGAGACCAGGGCTTTGCCTGGTGATGGATCTGGGGAGCCAGAGAAAACCTCCTCCTGGGACTCCCGGCCCTCGCTCTGGGGAGAGAGCTGGGCCTGGGCTGGGCCACTGCCCTGGAGCTGTGACTCTTCAGAGGCAGAGGAGGAGGGTGCAGGGGAGGAGGAGGAGGAGGTGGGGGAGGAGGGGGAGGAGGAGCTGGTTTCAGATTCTTCCTCCTCCGTTTCCTCTTCTTTGTTCTCAGAGTTGTCTTCTTCCAGGGCTGGGTGTGACGCG…
[truncated: 15,978 more rows]
