# Supplementary material for: RNA sequencing least shrew (Cryptotis parva) brainstem and gut transcripts following administration of a selective substance P neurokinin NK1 receptor agonist and antagonist expands genomics resources for emesis research
Source: Front Genet. 2023 Feb 14;14:975087. doi: 10.3389/fgene.2023.975087 (PMC9972295; doi:10.3389/fgene.2023.975087)
Supplement: Supplementary file 9 [file Table10.xlsx]

## Sheet: Sheet1
Least Shrew RNASeq			Perecent Identity for best match (match length)							E-Value for best match							Transcript Identifier from Ensembl for best match
Pathway Components		Shrew	Human	Dog	Ferret	Mouse			Shrew	Human	Dog	Ferret	Mouse			Shrew (Sorex araneus)	Human	Dog	Ferret	Mouse
AKT1		93.706 (143)	91.881 (505)	93.600 (500)	92.400 (500)	89.222 (501)			1.6e-54	0	0	0	1.96e-159			ENSSART00000000414.1	ENST00000682269.1	ENSCAFT00805029363.1	ENSMPUT00000002180.1	ENSMUST00000001780.10
ATP2A1		93.768 (1396)	88.793 (1392)	88.003 (1392)	88.649 (1392)	86.197 (1391)			0	0	0	0	0			ENSSART00000009714.1	ENST00000536376.5	ENSCAFT00805030204.1	ENSMPUT00000012974.1	ENSMUST00000032974.13
ATP2A2		92.796 (1166)	88.875 (2472)	88.793 (2543)	89.361 (2519)	87.343 (2473)			0	0	0	0	0			ENSSART00000000538.1	ENST00000539276.7	ENSCAFT00805056195.1	ENSMPUT00000002160.1	ENSMUST00000031423.10
ATP2A3		83.475 (472)	88.188 (2218)	86.921 (2225)	86.790 (2218)	85.207 (2224)			3.87e-84	0	0	0	0			ENSSART00000009714.1	ENST00000309890.11	ENSCAFT00805009402.1	ENSMPUT00000012548.1	ENSMUST00000021142.8
AVP		100.000 (18)	92.350 (183)	93.478 (184)	91.279 (172)	89.130 (184)			0.074	1.82e-65	2.81e-71	2.13e-57	4.96e-52			ENSSART00000009181.1	ENST00000380293.3	ENSCAFT00805036074.1	ENSMPUT00000009048.1	ENSMUST00000046001.7
CACNA1C		94.886 (880)	90.622 (1205)	92.116 (1205)	93.471 (873)	89.552 (1206)			0	0	0	0	0			ENSSART00000011146.1	ENST00000682686.1	ENSCAFT00805057105.1	ENSMPUT00000018222.1	ENSMUST00000188865.7
CACNA1D		95.169 (1035)	91.788 (2947)	92.085 (2931)	92.417 (1622)	89.727 (2930)			0	0	0	0	0			ENSSART00000007060.1	ENST00000481478.2	ENSCAFT00805053511.1	ENSMPUT00000016962.1	ENSMUST00000224395.2
CACNA1F		95.385 (130	90.152 (132)	94.697 (132)	93.182 (132)	89.516 (124)			2.63e-54	1.36e-37	2.5e-52	5.7e-48	4.39e-33			ENSSART00000002664.1	ENST00000376265.2	ENSCAFT00805030014.1	ENSMPUT00000013945.1	ENSMUST00000156047.2
CACNA1S		80.636 (346)	92.417 (422 )	91.204 (432)	90.741 (432)	90.278 (432)			3.09e-37	1.66e-164	1.23e-156	2.82e-152	6.58e-147			ENSSART00000007060.1	ENST00000680051.1	ENSCAFT00805052596.1	ENSMPUT00000010662.1	ENSMUST00000112064.8
CAMK2A		92.541 (429)	91.439 (549)	91.257 (549)	91.199 (534)	91.392 (546)			2.89e-172	0	0	0	0			ENSSART00000006464.1	ENST00000508662.5	ENSCAFT00805002025.1	ENSMPUT00000013958.1	ENSMUST00000025519.11
CHRM1		92.360 (445)	90.000 (450	91.778 (450)	92.360 (445)	90.244 (410)			2.83e-174	3.28e-150	1.04e-169	2.83e-174	1.46e-138			ENSMPUT00000020147.1	ENST00000543973.1	ENSCAFT00805032184.1	ENSMPUT00000020147.1	ENSMUST00000163785.2
CNR1		94.937 (1422)	90.349 (1461)	91.592 (1011)	91.580 (1152)	88.687 (1432)			0	0	0	0	0			ENSSART00000013973.1	ENST00000551417.2	ENSCAFT00805039216.1	ENSMPUT00000009443.1	ENSMUST00000084736.3
DRD2		90.097 (616)	90.585 (1727)	91.953 (1367)	90.32 (1343)	89.193 (1417)			0	0	0	0	0			ENSSART00000001815.1	ENST00000362072.8	ENSCAFT00845001159.1	ENSMPUT00000003916.1	NSMUST00000075764.8
DRD3		83.958 (480)	84.820 (527)	86.026 (458)	83.958 (480)	84.698 (464)			1.36e-91	9.53e-113	3.14e-110	1.36e-91	6.21e-97			ENSMPUT00000000279.1	ENST00000295881.9	ENSCAFT00805027993.1	ENSMPUT00000000279.1	ENSMUST00000023390.5
HRH1		81.544 (298)	83.165 (297)	90.816 (98)	81.544 (298)	83.390 (295)			5.92e-37	3.27e-46	4.92e-27	5.92e-37	7.68e-49			ENSMPUT00000020267.1	ENST00000397056.1	ENSCAFT00805055473.1	ENSMPUT00000020267.1	ENSMUST00000160780.2
HTR1A		94.600 (463)	89.401 (434)	88.964 (444)	89.474 (399)	84.328 (402)			0		9.3e-137	4.81e-127	3.06e-78			ENSSART00000007499.1	ENST00000323865.5	ENSCAFT00805004694.1	ENSMPUT00000020230.1	ENSMUST00000022235.6
HTR3B		84.091 (176)	85.390 (308)	83.492 (315)	84.091 (176)	80.656 (305)			9.01e-29	8.36e-65	2.19e-50	9.01e-29	1.44e-27			ENSMPUT00000003957.1	ENST00000537778.5	ENSCAFT00805008086.1	ENSMPUT00000003957.1	ENSMUST00000008734.5
HTR4		95.414 (567)	90.868 (668)	91.476 (657)	90.351 (570)	87.725 (668)			0	0	0	0	0			ENSSART00000008700.1	ENST00000521530.5	ENSCAFT00805005082.1	ENSMPUT00000014416.1	ENSMUST00000238081.2
MAPK1		98.9 (293)76	90.377 (1777)	90.853 (1771)	94.312 (967)	90.573 (1273)			4.31e-157	0	0	0	0			ENSSART00000014444.1	ENST00000215832.11	ENSCAFT00805040233.1	ENSMPUT00000003176.1	ENSMUST00000069107.14
MAPK3		93.782 (578)	92.453 (901)	91.454 (901)	90.899 (901)	89.955 (886)			0	0	0	0	0			ENSSART00000011543.1	ENST00000395199.7	ENSCAFT00805054602.1	ENSMPUT00000012745.1	ENSMUST00000057669.16
MTOR		91.509 (1319)	90.095 (3382)	90.557 (3378)	89.195 (3378)	88.244 (3377)			0	0	0	0	0			ENSSART00000007289.1	ENST00000703118.1	ENSCAFT00805006071.1	ENSMPUT00000016570.1	ENSMUST00000103221.10
NPY2R		89.071 (183)	87.838 (222)	87.838 (222)	89.071 (183)	89.175 (194)			4.55e-52	9.36e-58	3.26e-58	4.55e-52	1.26e-55			ENSMPUT00000019050.1	ENST00000506608.1	ENSCAFT00805044766.1	ENSMPUT00000019050.1	ENSMUST00000182831.2
OPRK1		89.530 (468)	87.879 (462)	89.868 (454)	89.530 (468)	85.498 (462)			2.7e-152	3.31e-131	1.05e-150	2.7e-152	2.81e-105			ENSMPUT00000010745.1	ENST00000520287.5	ENSCAFT00805044298.1	ENSMPUT00000010745.1	ENSMUST00000160339.2
OPRM1		92.04 (1043)	90.323 (1116)	91.200 (1125)	92.042 (1043)	86.948 (1042)			0	0	0	0	0			ENSMPUT00000001985.1	ENST00000330432.12	ENSCAFT00805030277.1	ENSMPUT00000001985.1	ENSMUST00000092734.11
OXTR		92(57).982	93.407 (182)	87.500 (280)	87.143 (280)	91.892 (185)			2.74e-14	1.43e-69	5.3e-73	5.07e-71	1.83e-64			ENSSART00000008255.1	ENST00000316793.8	ENSCAFT00805016666.1	ENSMPUT00000017207.1	ENSMUST00000053306.8
PIK3CA		94.042 (2417)	89.888 (4658)	91.171 (4270)	92.525 (3331)	88.305 (3215)			0	0	0	0	0			ENSSART00000008849.1	ENST00000263967.4	ENSCAFT00845027831.1	ENSMPUT00000017353.1	ENSMUST00000029201.14
PLCB1		95.765 (1346)	89.397 (4093)	89.964 (4165)	89.322 (4083)	86.406 (3531)			0	0	0	0	0			ENSSART00000003306.1	ENST00000378641.7	ENSCAFT00805046016.1	ENSMPUT00000006470.1	ENSMUST00000131552.5
PLCB2		90.566 (318)	89.045 (712)	87.500 (712)	88.434 (709)	85.549 (692)			9.24e-111	0	0	0	2.59e-163			ENSSART00000004911.1	ENST00000456256.6	ENSCAFT00805023188.1	ENSMPUT00000008475.1	ENSMUST00000159756.2
PLCB3		91.353(451)	87.957 (1752)	86.626 (1802)	88.516 (1550)	84.690 (1757)			8.5e-166	0	0	0	0			ENSSART00000009255.1	ENST00000325234.5	ENSCAFT00805024257.1	ENSMPUT00000013068.1	ENSMUST00000237726.2
PLCB4		94.438 (2679)	92.507 (3590)	92.530 (3467)	91.917 (3464)	89.837 (3562)			0	0	0	0	0			ENSSART00000002710.1	ENST00000693005.1	ENSCAFT00805044213.1	ENSMPUT00000006487.1	ENSMUST00000035646.11
PRKCA		94.118 (119)	87.134 (1228)	87.823 (1199 )	89.060 (1234)	88.396 (1241)			1.48e-44	0	0	0	0			ENSSART00000003623.1	ENST00000413366.8	ENSCAFT00805048309.1	ENSMPUT00000014788.1	ENSMUST00000059595.11
PRKCB		90.576 (573)	86.908 (1604)	88.224 (1605)	87.677 (1550)	86.284 (1604)			0	0	0	0	0			ENSSART00000003623.1	ENST00000321728.12	ENSCAFT00805045055.1	ENSMPUT00000012299.1	ENSMUST00000064921.5
RYR1		100.000 (39)	89.358 (1184)	89.049 (1178)	88.795 (1178)	86.780 (1180)			1.15e-13	0	0	0	0			ENSSART00000001096.1	ENST00000599547.6	ENSCAFT00805017894.1	ENSMPUT00000017944.1	ENSMUST00000179893.9
RYR2		95.102 (1613)	89.668 (5420)	89.916 (3579)	89.193 (4349)	85.106 (3572)			0	0	0	0	0			ENSSART00000000351.1	ENST00000659194.1	ENSCAFT00805015843.1	ENSMPUT00000012829.1	ENSMUST00000170156.3
RYR3		91.867 (1082)	89.190 (2470)	89.454 (2456)	89.052 (2457)	88.197 (2474)			0	0	0	0	0			ENSSART00000001096.1	ENST00000634418.1	ENSCAFT00805039464.1	ENSMPUT00000008119.1	ENSMUST00000091818.6
STIM1		93.315 (1077)	88.468 (2324)	87.387 (2553)	87.764 (2419)	86.481 (2293)			0	0	0	0	0			ENSSART00000006231.1	ENST00000300737.8	ENSCAFT00805021499.1	ENSMPUT00000010578.1	ENSMUST00000033289.6
STIM2		(190)96.842	90.688 (1482)	91.245 (1462)	88.782 (1462)	87.204 (1477)			4.1e-89	0	0	0	0			ENSSART00000014012.1	ENST00000465503.6	ENSCAFT00805010654.1	ENSMPUT00000016852.1	ENSMUST00000201469.4
TAC1		94.872 (390)	90.423 (449)	90.033 (301)	91.144 (271)	88.442 (398)			2.66e-175	2.02e-154	3.63e-97	1.36e-94	3.45e-117			ENSSART00000009760.1	ENST00000319273.10	ENSCAFT00805012818.1	ENSMPUT00000001525.1	ENSMUST00000185187.8
TACR1		93.322 (584)	90.138 (1156)	90.267 (1161)	89.506 (1153)	87.816 (1108)			0	0	0	0	0			ENSSART00000007295.1	ENST00000305249.10	ENSCAFT00805043218.1	ENSMPUT00000008435.1	ENSMUST00000203775.2
